# Supplementary material for: Versatile Pyridinium Trifluoroborate Platform for Facile Preparation of 18F‑Labeled PET Tracers in Water
Source: ACS Cent Sci. 2026 May 6;12(6):824–30. doi: 10.1021/acscentsci.6c00164 (PMC13306595; doi:10.1021/acscentsci.6c00164)
Supplement: Supplementary file 2 [file oc6c00164_si_002.zip]

Archive with 11 entries (10 files):
- X-Ray Data/
- X-Ray Data/2428065.cif
- X-Ray Data/2440357.cif
- X-Ray Data/2440358.cif
- X-Ray Data/2456372.cif
- X-Ray Data/2457625.cif
- X-Ray Data/checkcif-2428065.pdf
- X-Ray Data/checkcif-2440357.pdf
- X-Ray Data/checkcif-2440358.pdf
- X-Ray Data/checkcif-2456372.pdf
- X-Ray Data/checkcif-2457625.pdf
