# Supplementary material for: Versatile Pyridinium Trifluoroborate Platform for Facile Preparation of 18F‑Labeled PET Tracers in Water
Source: ACS Cent Sci. 2026 May 6;12(6):824–30. doi: 10.1021/acscentsci.6c00164 (PMC13306595; doi:10.1021/acscentsci.6c00164)
Supplement: Supplementary file 2 [file oc6c00164_si_002.zip › X-Ray Data/2428065.cif]

data_g250219a_auto
_audit_creation_date               2025-02-21
_audit_creation_method
;
Olex2 1.5
(compiled 2024.02.16 svn.r378c4104 for OlexSys, GUI svn.r6928)
;
_shelx_SHELXL_version_number       '2018/3'
_audit_contact_author_address      ?
_audit_contact_author_email        ?
_audit_contact_author_name         ''
_audit_contact_author_phone        ?
_publ_contact_author_id_orcid      ?
_publ_section_references
;
Dolomanov, O.V., Bourhis, L.J., Gildea, R.J, Howard, J.A.K. & Puschmann, H.
 (2009), J. Appl. Cryst. 42, 339-341.

Sheldrick, G.M. (2015). Acta Cryst. A71, 3-8.

Sheldrick, G.M. (2015). Acta Cryst. C71, 3-8.
;
_chemical_name_common              ?
_chemical_name_systematic          ?
_chemical_formula_moiety           'C8 H7 B F3 N'
_chemical_formula_sum              'C8 H7 B F3 N'
_chemical_formula_weight           184.96
_chemical_absolute_configuration   ?
_chemical_melting_point            ?
_chemical_oxdiff_formula           CHON
loop_
  _atom_type_symbol
  _atom_type_description
  _atom_type_scat_dispersion_real
  _atom_type_scat_dispersion_imag
  _atom_type_scat_source
 'C' 'C' 0.0033 0.0016 'International Tables Vol C Tables 4.2.6.8 and 6.1.1.4'
 'H' 'H' 0.0000 0.0000 'International Tables Vol C Tables 4.2.6.8 and 6.1.1.4'
 'B' 'B' 0.0013 0.0007 'International Tables Vol C Tables 4.2.6.8 and 6.1.1.4'
 'F' 'F' 0.0171 0.0103 'International Tables Vol C Tables 4.2.6.8 and 6.1.1.4'
 'N' 'N' 0.0061 0.0033 'International Tables Vol C Tables 4.2.6.8 and 6.1.1.4'

_shelx_space_group_comment
;
The symmetry employed for this shelxl refinement is uniquely defined
by the following loop, which should always be used as a source of
symmetry information in preference to the above space-group names.
They are only intended as comments.
;
_space_group_crystal_system        'tetragonal'
_space_group_IT_number             78
_space_group_name_H-M_alt          'P 43'
_space_group_name_Hall             'P 4cw'
loop_
  _space_group_symop_operation_xyz
 'x, y, z'
 '-x, -y, z+1/2'
 '-y, x, z+3/4'
 'y, -x, z+1/4'

_cell_length_a                     7.7602(10)
_cell_length_b                     7.7602(10)
_cell_length_c                     13.525(3)
_cell_angle_alpha                  90
_cell_angle_beta                   90
_cell_angle_gamma                  90
_cell_volume                       814.5(3)
_cell_formula_units_Z              4
_cell_measurement_reflns_used      872
_cell_measurement_temperature      223.00(10)
_cell_measurement_theta_max        23.6050
_cell_measurement_theta_min        2.5690
_shelx_estimated_absorpt_T_max     0.973
_shelx_estimated_absorpt_T_min     0.948
_exptl_absorpt_coefficient_mu      0.136
_exptl_absorpt_correction_T_max    1.00000
_exptl_absorpt_correction_T_min    0.45857
_exptl_absorpt_correction_type     multi-scan
_exptl_absorpt_process_details
;
CrysAlisPro 1.171.42.81a (Rigaku Oxford Diffraction, 2023)
Empirical absorption correction using spherical harmonics,
implemented in SCALE3 ABSPACK scaling algorithm.
;
_exptl_absorpt_special_details     ?
_exptl_crystal_colour              'clear light colourless'
_exptl_crystal_density_diffrn      1.508
_exptl_crystal_density_meas        ?
_exptl_crystal_density_method      ?
_exptl_crystal_description         plate
_exptl_crystal_F_000               376
_exptl_crystal_size_max            0.4
_exptl_crystal_size_mid            0.35
_exptl_crystal_size_min            0.2
_exptl_transmission_factor_max     ?
_exptl_transmission_factor_min     ?
_diffrn_reflns_av_R_equivalents    0.0461
_diffrn_reflns_av_unetI/netI       0.0769
_diffrn_reflns_Laue_measured_fraction_full  1.000
_diffrn_reflns_Laue_measured_fraction_max  0.893
_diffrn_reflns_limit_h_max         8
_diffrn_reflns_limit_h_min         -8
_diffrn_reflns_limit_k_max         6
_diffrn_reflns_limit_k_min         -10
_diffrn_reflns_limit_l_max         18
_diffrn_reflns_limit_l_min         -10
_diffrn_reflns_number              2510
_diffrn_reflns_point_group_measured_fraction_full  0.824
_diffrn_reflns_point_group_measured_fraction_max  0.677
_diffrn_reflns_theta_full          25.242
_diffrn_reflns_theta_max           30.285
_diffrn_reflns_theta_min           2.625
_diffrn_ambient_environment        N~2~
_diffrn_ambient_temperature        223.00(10)
_diffrn_detector                   'CCD plate'
_diffrn_detector_area_resol_mean   10.4471
_diffrn_detector_type              Atlas
_diffrn_measured_fraction_theta_full  1.000
_diffrn_measured_fraction_theta_max  0.893
_diffrn_measurement_details
;
List of Runs (angles in degrees, time in seconds):

  # Type    Start    End  Width  t~exp~   \w     \q     \k     \f   Frames
--------------------------------------------------------------------------
  1  \w     -1.00  31.00   1.00    2.00    --   12.72 -99.00 -60.00   32
  2  \w    -72.00   2.00   1.00    2.00    --  -13.50 -19.00   0.00   74
;
_diffrn_measurement_device         'four-circle diffractometer'
_diffrn_measurement_device_type    'Xcalibur, Atlas, Gemini'
_diffrn_measurement_method         '\w scans'
_diffrn_orient_matrix_type        
 'CrysAlisPro convention (1999,Acta A55,543-557)'
_diffrn_orient_matrix_UB_11        0.0718356000
_diffrn_orient_matrix_UB_12        0.0337381000
_diffrn_orient_matrix_UB_13        0.0261122000
_diffrn_orient_matrix_UB_21        0.0030075000
_diffrn_orient_matrix_UB_22        0.0710015000
_diffrn_orient_matrix_UB_23        -0.0329024000
_diffrn_orient_matrix_UB_31        -0.0566117000
_diffrn_orient_matrix_UB_32        0.0465229000
_diffrn_orient_matrix_UB_33        0.0313479000
_diffrn_radiation_monochromator    graphite
_diffrn_radiation_probe            x-ray
_diffrn_radiation_type             'Mo K\a'
_diffrn_radiation_wavelength       0.71073
_diffrn_source                     'fine-focus sealed X-ray tube'
_diffrn_source_type                'Enhance (Mo) X-ray Source'
_reflns_Friedel_coverage           0.459
_reflns_Friedel_fraction_full      0.632
_reflns_Friedel_fraction_max       0.443
_reflns_number_gt                  1120
_reflns_number_total               1652
_reflns_special_details
;
 Reflections were merged by SHELXL according to the crystal
 class for the calculation of statistics and refinement.
 
 _reflns_Friedel_fraction is defined as the number of unique
 Friedel pairs measured divided by the number that would be
 possible theoretically, ignoring centric projections and
 systematic absences.
;
_reflns_threshold_expression       'I > 2\s(I)'
_computing_cell_refinement         'CrysAlisPro 1.171.42.81a (Rigaku OD, 2023)'
_computing_data_collection         'CrysAlisPro 1.171.42.81a (Rigaku OD, 2023)'
_computing_data_reduction          'CrysAlisPro 1.171.42.81a (Rigaku OD, 2023)'
_computing_molecular_graphics      'Olex2 1.5 (Dolomanov et al., 2009)'
_computing_publication_material    'Olex2 1.5 (Dolomanov et al., 2009)'
_computing_structure_refinement    'SHELXL 2018/3 (Sheldrick, 2015)'
_computing_structure_solution      'SHELXT 2018/2 (Sheldrick, 2018)'
_refine_diff_density_max           0.241
_refine_diff_density_min           -0.205
_refine_diff_density_rms           0.050
_refine_ls_abs_structure_details
;
 Flack x determined using 289 quotients [(I+)-(I-)]/[(I+)+(I-)]
 (Parsons, Flack and Wagner, Acta Cryst. B69 (2013) 249-259).
;
_refine_ls_abs_structure_Flack     0.0(10)
_refine_ls_extinction_coef         .
_refine_ls_extinction_method       none
_refine_ls_goodness_of_fit_ref     1.056
_refine_ls_hydrogen_treatment      constr
_refine_ls_matrix_type             full
_refine_ls_number_parameters       118
_refine_ls_number_reflns           1652
_refine_ls_number_restraints       1
_refine_ls_R_factor_all            0.0865
_refine_ls_R_factor_gt             0.0534
_refine_ls_restrained_S_all        1.056
_refine_ls_shift/su_max            0.000
_refine_ls_shift/su_mean           0.000
_refine_ls_structure_factor_coef   Fsqd
_refine_ls_weighting_details      
 'w=1/[\s^2^(Fo^2^)+(0.0463P)^2^] where P=(Fo^2^+2Fc^2^)/3'
_refine_ls_weighting_scheme        calc
_refine_ls_wR_factor_gt            0.1094
_refine_ls_wR_factor_ref           0.1335
_refine_special_details            ?
_olex2_refinement_description
;
1. Fixed Uiso
 At 1.2 times of:
  All C(H) groups, All C(H,H) groups
2.a Secondary CH2 refined with riding coordinates:
 C6(H6A,H6B)
2.b Aromatic/amide H refined with riding coordinates:
 C2(H2), C3(H3), C4(H4), C5(H5)
2.c :
 C8(H8)
;
_atom_sites_solution_hydrogens     geom
_atom_sites_solution_primary       dual
_atom_sites_solution_secondary     ?
loop_
  _atom_site_label
  _atom_site_type_symbol
  _atom_site_fract_x
  _atom_site_fract_y
  _atom_site_fract_z
  _atom_site_U_iso_or_equiv
  _atom_site_adp_type
  _atom_site_occupancy
  _atom_site_site_symmetry_order
  _atom_site_calc_flag
  _atom_site_refinement_flags_posn
  _atom_site_refinement_flags_adp
  _atom_site_refinement_flags_occupancy
  _atom_site_disorder_assembly
  _atom_site_disorder_group
 F1 F 0.2093(4) 0.8204(3) 0.4792(2) 0.0585(9) Uani 1 1 d . . . . .
 F2 F 0.0908(4) 0.6446(4) 0.3630(2) 0.0583(8) Uani 1 1 d . . . . .
 F3 F 0.0037(4) 0.6291(4) 0.5226(2) 0.0610(9) Uani 1 1 d . . . . .
 N1 N 0.2711(4) 0.3414(4) 0.4758(2) 0.0312(8) Uani 1 1 d . . . . .
 B1 B 0.1424(7) 0.6559(7) 0.4609(4) 0.0383(12) Uani 1 1 d . . . . .
 C2 C 0.4670(5) 0.5673(6) 0.4974(3) 0.0365(10) Uani 1 1 d . . . . .
 H2 H 0.491475 0.685735 0.500979 0.044 Uiso 1 1 calc R U . . .
 C1 C 0.2984(5) 0.5161(5) 0.4806(3) 0.0299(9) Uani 1 1 d . . . . .
 C3 C 0.6006(6) 0.4511(6) 0.5091(3) 0.0407(11) Uani 1 1 d . . . . .
 H3 H 0.713535 0.489963 0.520553 0.049 Uiso 1 1 calc R U . . .
 C4 C 0.5650(6) 0.2770(7) 0.5037(4) 0.0441(12) Uani 1 1 d . . . . .
 H4 H 0.653534 0.195581 0.511996 0.053 Uiso 1 1 calc R U . . .
 C5 C 0.4003(5) 0.2243(6) 0.4861(3) 0.0381(10) Uani 1 1 d . . . . .
 H5 H 0.375725 0.106053 0.481121 0.046 Uiso 1 1 calc R U . . .
 C6 C 0.0943(5) 0.2696(6) 0.4618(3) 0.0408(11) Uani 1 1 d . . . . .
 H6A H 0.022483 0.354123 0.427180 0.049 Uiso 1 1 calc R U . . .
 H6B H 0.100570 0.165514 0.420930 0.049 Uiso 1 1 calc R U . . .
 C7 C 0.0160(6) 0.2276(6) 0.5570(3) 0.0391(11) Uani 1 1 d . . . . .
 C8 C -0.0468(6) 0.1945(7) 0.6333(4) 0.0480(13) Uani 1 1 d . . . . .
 H8 H -0.097314 0.167829 0.694585 0.058 Uiso 1 1 calc R U . . .

loop_
  _atom_site_aniso_label
  _atom_site_aniso_U_11
  _atom_site_aniso_U_22
  _atom_site_aniso_U_33
  _atom_site_aniso_U_23
  _atom_site_aniso_U_13
  _atom_site_aniso_U_12
 F1 0.0628(19) 0.0347(15) 0.078(2) -0.0001(14) -0.0066(17) 0.0059(14)
 F2 0.060(2) 0.063(2) 0.0519(17) -0.0021(14) -0.0157(15) 0.0222(16)
 F3 0.0424(16) 0.061(2) 0.079(2) 0.0069(16) 0.0164(16) 0.0130(15)
 N1 0.0260(18) 0.0346(19) 0.0330(18) -0.0010(16) -0.0009(15) -0.0015(15)
 B1 0.036(3) 0.037(3) 0.042(3) -0.002(2) 0.007(2) 0.004(2)
 C2 0.037(2) 0.039(2) 0.034(2) -0.0016(19) -0.003(2) -0.0062(19)
 C1 0.029(2) 0.031(2) 0.029(2) -0.0007(17) 0.0006(18) -0.0012(16)
 C3 0.027(2) 0.058(3) 0.038(3) -0.001(2) 0.0022(19) -0.001(2)
 C4 0.037(3) 0.051(3) 0.044(3) 0.002(2) 0.002(2) 0.011(2)
 C5 0.041(3) 0.034(2) 0.039(2) -0.004(2) -0.003(2) 0.0073(19)
 C6 0.034(2) 0.046(3) 0.042(3) -0.002(2) -0.003(2) -0.008(2)
 C7 0.033(2) 0.035(3) 0.049(3) -0.001(2) -0.005(2) -0.003(2)
 C8 0.033(3) 0.052(3) 0.059(3) 0.006(3) -0.002(2) -0.004(2)

_geom_special_details
;
 All esds (except the esd in the dihedral angle between two l.s. planes)
 are estimated using the full covariance matrix.  The cell esds are taken
 into account individually in the estimation of esds in distances, angles
 and torsion angles; correlations between esds in cell parameters are only
 used when they are defined by crystal symmetry.  An approximate (isotropic)
 treatment of cell esds is used for estimating esds involving l.s. planes.
;
loop_
  _geom_bond_atom_site_label_1
  _geom_bond_atom_site_label_2
  _geom_bond_distance
  _geom_bond_site_symmetry_2
  _geom_bond_publ_flag
 F1 B1 1.400(6) . ?
 F2 B1 1.386(6) . ?
 F3 B1 1.378(6) . ?
 N1 C1 1.374(5) . ?
 N1 C5 1.360(5) . ?
 N1 C6 1.493(5) . ?
 B1 C1 1.647(6) . ?
 C2 H2 0.9400 . ?
 C2 C1 1.386(6) . ?
 C2 C3 1.383(6) . ?
 C3 H3 0.9400 . ?
 C3 C4 1.381(7) . ?
 C4 H4 0.9400 . ?
 C4 C5 1.363(6) . ?
 C5 H5 0.9400 . ?
 C6 H6A 0.9800 . ?
 C6 H6B 0.9800 . ?
 C6 C7 1.461(7) . ?
 C7 C8 1.169(7) . ?
 C8 H8 0.9400 . ?

loop_
  _geom_angle_atom_site_label_1
  _geom_angle_atom_site_label_2
  _geom_angle_atom_site_label_3
  _geom_angle
  _geom_angle_site_symmetry_1
  _geom_angle_site_symmetry_3
  _geom_angle_publ_flag
 C1 N1 C6 121.0(4) . . ?
 C5 N1 C1 122.7(3) . . ?
 C5 N1 C6 116.2(3) . . ?
 F1 B1 C1 107.4(4) . . ?
 F2 B1 F1 109.5(4) . . ?
 F2 B1 C1 109.0(4) . . ?
 F3 B1 F1 108.6(4) . . ?
 F3 B1 F2 110.1(4) . . ?
 F3 B1 C1 112.1(4) . . ?
 C1 C2 H2 118.7 . . ?
 C3 C2 H2 118.7 . . ?
 C3 C2 C1 122.7(4) . . ?
 N1 C1 B1 122.0(3) . . ?
 N1 C1 C2 115.8(4) . . ?
 C2 C1 B1 122.1(4) . . ?
 C2 C3 H3 120.6 . . ?
 C4 C3 C2 118.8(4) . . ?
 C4 C3 H3 120.6 . . ?
 C3 C4 H4 120.3 . . ?
 C5 C4 C3 119.3(4) . . ?
 C5 C4 H4 120.3 . . ?
 N1 C5 C4 120.6(4) . . ?
 N1 C5 H5 119.7 . . ?
 C4 C5 H5 119.7 . . ?
 N1 C6 H6A 109.5 . . ?
 N1 C6 H6B 109.5 . . ?
 H6A C6 H6B 108.1 . . ?
 C7 C6 N1 110.7(4) . . ?
 C7 C6 H6A 109.5 . . ?
 C7 C6 H6B 109.5 . . ?
 C8 C7 C6 179.8(6) . . ?
 C7 C8 H8 180.0 . . ?

loop_
  _geom_torsion_atom_site_label_1
  _geom_torsion_atom_site_label_2
  _geom_torsion_atom_site_label_3
  _geom_torsion_atom_site_label_4
  _geom_torsion
  _geom_torsion_site_symmetry_1
  _geom_torsion_site_symmetry_2
  _geom_torsion_site_symmetry_3
  _geom_torsion_site_symmetry_4
  _geom_torsion_publ_flag
 F1 B1 C1 N1 175.2(4) . . . . ?
 F1 B1 C1 C2 -8.5(5) . . . . ?
 F2 B1 C1 N1 -66.2(5) . . . . ?
 F2 B1 C1 C2 110.1(5) . . . . ?
 F3 B1 C1 N1 56.0(5) . . . . ?
 F3 B1 C1 C2 -127.8(5) . . . . ?
 C2 C3 C4 C5 0.6(7) . . . . ?
 C1 N1 C5 C4 1.1(6) . . . . ?
 C1 N1 C6 C7 -94.3(5) . . . . ?
 C1 C2 C3 C4 0.1(7) . . . . ?
 C3 C2 C1 N1 -0.2(6) . . . . ?
 C3 C2 C1 B1 -176.7(4) . . . . ?
 C3 C4 C5 N1 -1.2(7) . . . . ?
 C5 N1 C1 B1 176.1(4) . . . . ?
 C5 N1 C1 C2 -0.4(6) . . . . ?
 C5 N1 C6 C7 83.9(5) . . . . ?
 C6 N1 C1 B1 -5.9(6) . . . . ?
 C6 N1 C1 C2 177.7(4) . . . . ?
 C6 N1 C5 C4 -177.0(4) . . . . ?

_shelx_res_file
;
TITL g250219a_auto_a.res in P4(3)
    g250219a_auto.res
    created by SHELXL-2018/3 at 08:37:45 on 21-Feb-2025
REM Old TITL g250219a_auto in P4(1)
REM SHELXT solution in P4(3): R1 0.195, Rweak 0.066, Alpha 0.005
REM <I/s> 0.512 for 11 systematic absences, Orientation as input
REM Flack x = -9.990 ( 9.990 ) from 315 Parsons' quotients
REM Formula found by SHELXT: C8 N2 O3
CELL 0.71073 7.7602 7.7602 13.5253 90 90 90
ZERR 4 0.001 0.001 0.0028 0 0 0
LATT -1
SYMM -X,-Y,0.5+Z
SYMM -Y,+X,0.75+Z
SYMM +Y,-X,0.25+Z
SFAC C H B F N
UNIT 32 28 4 12 4

L.S. 4 0 0
PLAN  5
SIZE 0.2 0.35 0.4
TEMP -50
CONF
list 4
MORE -1
BOND $H
fmap 2 53
acta
REM <olex2.extras>
REM <HklSrc "%.\\g250219a_auto.hkl">
REM </olex2.extras>

WGHT    0.046300
FVAR       0.80992
F1    4    0.209323    0.820364    0.479241    11.00000    0.06279    0.03469 =
         0.07811   -0.00011   -0.00659    0.00594
F2    4    0.090779    0.644602    0.362960    11.00000    0.06019    0.06279 =
         0.05194   -0.00211   -0.01566    0.02219
F3    4    0.003679    0.629125    0.522648    11.00000    0.04235    0.06147 =
         0.07913    0.00694    0.01645    0.01302
N1    5    0.271125    0.341390    0.475772    11.00000    0.02599    0.03455 =
         0.03295   -0.00097   -0.00089   -0.00147
B1    3    0.142375    0.655917    0.460871    11.00000    0.03629    0.03703 =
         0.04173   -0.00231    0.00660    0.00380
C2    1    0.466954    0.567277    0.497384    11.00000    0.03702    0.03877 =
         0.03386   -0.00161   -0.00296   -0.00619
AFIX  43
H2    2    0.491475    0.685735    0.500979    11.00000   -1.20000
AFIX   0
C1    1    0.298367    0.516100    0.480556    11.00000    0.02947    0.03117 =
         0.02911   -0.00071    0.00057   -0.00115
C3    1    0.600557    0.451103    0.509100    11.00000    0.02667    0.05772 =
         0.03781   -0.00146    0.00221   -0.00084
AFIX  43
H3    2    0.713535    0.489963    0.520553    11.00000   -1.20000
AFIX   0
C4    1    0.565005    0.276972    0.503670    11.00000    0.03682    0.05126 =
         0.04410    0.00228    0.00232    0.01089
AFIX  43
H4    2    0.653534    0.195581    0.511996    11.00000   -1.20000
AFIX   0
C5    1    0.400288    0.224347    0.486120    11.00000    0.04146    0.03360 =
         0.03922   -0.00351   -0.00277    0.00731
AFIX  43
H5    2    0.375725    0.106053    0.481121    11.00000   -1.20000
AFIX   0
C6    1    0.094349    0.269608    0.461798    11.00000    0.03403    0.04633 =
         0.04209   -0.00209   -0.00295   -0.00814
AFIX  23
H6A   2    0.022483    0.354123    0.427180    11.00000   -1.20000
H6B   2    0.100570    0.165514    0.420930    11.00000   -1.20000
AFIX   0
C7    1    0.016003    0.227584    0.557041    11.00000    0.03349    0.03460 =
         0.04909   -0.00082   -0.00523   -0.00283
C8    1   -0.046815    0.194458    0.633289    11.00000    0.03297    0.05156 =
         0.05933    0.00598   -0.00240   -0.00425
AFIX 163
H8    2   -0.097314    0.167829    0.694585    11.00000   -1.20000
AFIX   0
HKLF 4


REM  g250219a_auto_a.res in P4(3)
REM wR2 = 0.1335, GooF = S = 1.056, Restrained GooF = 1.056 for all data
REM R1 = 0.0534 for 1120 Fo > 4sig(Fo) and 0.0865 for all 1652 data
REM 118 parameters refined using 1 restraints

END

WGHT      0.0463      0.0000

REM Highest difference peak  0.241,  deepest hole -0.205,  1-sigma level  0.050
Q1    1   0.0826  0.6661  0.2663  11.00000  0.05    0.24
Q2    1  -0.1374  0.0131  0.6257  11.00000  0.05    0.20
Q3    1  -0.0184  0.2197  0.7220  11.00000  0.05    0.20
Q4    1  -0.0910  0.2372  0.7239  11.00000  0.05    0.18
Q5    1   0.1767  0.8474  0.3786  11.00000  0.05    0.17
;
_shelx_res_checksum                56882
_shelx_hkl_file
;
   0   0   2    4.36    1.07
   0   0   3    0.64    1.34
   0   0   4 9999.00  258.40
   0   0   5    0.57    1.35
   0   0   6    1.08    1.62
   0   0   7   -1.12    1.99
   0   0   8 2780.07   82.93
   0   0   9   -1.83    1.51
   0   0  10   -1.20    2.12
   0   0  11   -1.61    2.12
   0   0  12   95.76   10.97
   0   0  13   -0.21    2.39
   0   0  14   -3.57    2.55
   0   0  15   -4.19    2.84
   0   0  16   10.36    4.37
   0   0  17   -3.89    2.95
   0  -1  -8  358.82   19.37
   0  -1  -7  210.95   13.40
   0  -1  -6  195.48   11.77
   0  -1  -5  885.74   30.21
   0  -1  -4 1942.27   55.90
   0  -1  -2  885.40   25.61
   1   0  -2  861.35   26.45
   1   0  -1  702.39   20.00
   0  -1  -1  652.69   20.04
   0   1   0  349.95   12.02
   0   1   1  707.27   20.84
  -1   0   1  703.99   20.31
  -1   0   2  884.51   26.13
   0   1   2  861.32   25.55
   1   0   3 2039.93   55.92
   0   1   3 2062.42   56.37
  -1   0   3 2089.78   57.88
  -1   0   4 1943.28   55.65
   1   0   4 1884.60   53.89
  -1   0   5  895.31   30.37
   1   0   5  825.93   28.46
   0   1   5  894.48   29.88
   1   0   6  182.06   10.72
   0   1   6  192.47   11.47
  -1   0   6  202.05   12.02
   0   1   7  192.47   12.26
   1   0   7  198.85   12.00
  -1   0   7  184.63   12.43
  -1   0   8  339.71   18.29
   0   1   8  334.29   18.07
   1   0   8  353.60   17.87
   0  -1   8  340.87   17.95
   0   1   9  322.03   18.47
   0  -1   9  311.28   17.97
  -1   0   9  318.71   18.51
   1   0   9  330.85   17.97
  -1   0  10  125.90   11.58
   1   0  10  112.07   10.62
   0  -1  10  117.97   10.87
   0   1  10  126.27   11.61
   0   1  11  183.87   14.77
   0  -1  11  140.31   13.04
  -1   0  11  174.21   14.51
   1   0  11  165.74   13.82
   0   1  12  117.87   12.43
  -1   0  12  127.06   12.71
   1   0  12  122.42   12.27
   0  -1  12  124.15   12.05
  -1   0  13   22.15    5.35
   1   0  13   22.23    5.25
   0   1  13   29.04    6.47
   0  -1  13   16.11    4.69
  -1   0  14    2.58    2.07
   1   0  14    2.77    2.05
   0  -1  14    6.20    3.32
  -1   0  15   35.96    7.55
   1   0  15   28.24    6.78
   0  -1  15   40.49    7.84
   0  -1  16    7.19    3.63
   1   0  16    4.54    2.51
  -1   0  16    1.32    2.58
  -1   0  17   11.02    4.86
   1   0  17   10.22    4.66
   0  -1  17    8.48    4.20
   0  -1  18   -0.01    2.84
   1  -1  -8   39.32    5.95
  -1  -1  -7  756.51   29.12
  -1  -1  -6  160.65   10.16
  -1  -1  -5  359.09   15.24
  -1  -1  -4  341.19   13.69
  -1  -1  -3  867.09   26.37
   1   1  -2   40.52    3.59
   1   1  -1 1052.39   31.08
   1   1   0   34.78    3.30
  -1  -1   1 1059.51   31.12
   1   1   1 1067.21   31.99
  -1  -1   2   33.04    3.07
   1   1   2   30.61    3.34
  -1  -1   3  927.11   27.92
  -1   1   4  350.15   11.19
  -1   1   5  362.88   16.33
  -1   1   5  344.72   12.12
   1   1   6  148.58    9.52
  -1   1   6  152.02   10.42
  -1   1   7  697.83   28.55
   1   1   7  717.92   27.45
  -1  -1   8   32.54    5.20
  -1   1   8   25.98    5.05
   1   1   8   29.40    4.69
  -1   1   9   13.27    3.82
   1   1   9    8.63    2.69
   1  -1   9    5.17    2.52
  -1  -1   9   10.69    3.46
   1   1  10    0.94    1.54
  -1   1  10    0.25    1.66
  -1  -1  10    2.36    1.83
   1  -1  10    2.29    2.00
  -1   1  11   76.86    9.57
   1  -1  11   71.61    8.80
   1   1  11   64.10    8.42
  -1  -1  11   51.79    7.58
   1  -1  12   86.48    9.96
  -1   1  12   81.16   10.25
  -1  -1  12   70.17    9.16
   1   1  12   88.12   10.36
   1  -1  13   40.09    7.20
  -1  -1  13   45.83    7.66
  -1   1  13   51.50    8.61
  -1  -1  14   12.04    4.16
   1  -1  14   19.69    5.16
   1  -1  15    6.93    3.46
  -1  -1  15    9.71    3.90
  -1  -1  16    2.30    2.93
   1  -1  16   10.46    4.14
  -1  -1  17    5.96    3.44
   1  -1  17    4.83    3.04
   1  -1  18   -2.26    2.36
  -1  -2 -10   33.31    6.06
  -1  -2  -9   10.63    3.10
   2  -1  -8   68.16    8.27
  -1  -2  -8   68.07    7.44
  -1  -2  -7   84.14    7.79
   2  -1  -7   89.11    8.93
   2  -1  -6    0.99    1.11
  -1  -2  -6   97.46    7.51
  -1  -2  -5  134.46    8.90
   2  -1  -5  153.50   10.33
   2  -1  -4  193.59   11.18
  -1  -2  -3  274.25   13.50
   2  -1  -3  264.80   12.67
  -1  -2  -2   61.08    5.46
   2  -1  -2   68.51    5.25
   1   2  -2   76.91    6.44
   1   2  -1  404.07   17.31
   1   2   0 1973.35   57.41
   1   2   1  391.26   16.64
  -1  -2   2   72.84    5.96
   1   2   2   57.51    5.70
  -1  -2   3  282.05   12.76
   1   2   3  238.91   12.95
   1   2   4  189.11   11.20
  -1  -2   4  189.43   10.14
   1   2   5  126.08    9.18
  -1  -2   5  122.09    8.18
  -2   1   5  143.64    9.80
   1   2   6  104.79    8.59
  -2   1   6  114.36    9.29
   1   2   7   76.93    7.66
  -2   1   7   87.07    8.49
  -2   1   7   85.66    3.88
   1   2   8   63.11    6.99
  -2   1   8   58.77    3.85
  -2   1   8   65.45    7.76
   2  -1   9   16.61    3.94
  -2   1   9   13.19    3.90
   1   2   9   11.19    3.16
  -2   1   9   12.32    1.85
  -2   1  10   35.04    6.19
  -2   1  10   28.54    3.21
   1   2  10   25.19    4.82
   2  -1  10   26.76    5.16
   1   2  11   62.74    7.94
  -1  -2  11   59.50    8.26
  -2   1  11   61.64    8.91
  -2   1  11   54.55    4.85
   2  -1  11   61.30    8.00
  -2   1  12   39.08    7.25
   1   2  12   30.17    5.66
   2  -1  12   35.34    6.12
  -2   1  12   18.58    2.95
  -1  -2  12   26.72    5.81
  -1  -2  13    9.72    3.50
   2  -1  13    7.10    3.28
  -2   1  13   16.44    5.05
   2  -1  14   -2.43    2.25
  -1  -2  14    0.19    1.49
  -1  -2  15    1.45    2.05
   2  -1  15    2.67    2.65
  -1  -2  16    5.93    3.47
   2  -1  16    3.61    2.34
   2  -1  17    3.04    1.91
  -1  -2  17    7.25    3.95
   2  -1  18    5.40    3.64
   0  -2  -9   29.05    5.36
   0  -2  -8  347.54   18.99
   0  -2  -7  147.13   10.90
   0  -2  -6  137.94    9.90
   0  -2  -5  181.32   11.19
   0  -2  -4  546.43   20.00
   2   0  -3   99.33    4.72
   0  -2  -3   90.48    6.00
   0  -2  -2  796.64   26.39
   2   0  -2  842.64   24.18
   2   0  -1  452.64   15.00
   0  -2  -1  425.80   16.49
   2   0  -1  444.24   14.95
   2   0   0   87.10    3.97
   0   2   0   83.12    6.35
   0  -2   0   94.30    6.80
  -2   0   1  442.67   14.70
   0   2   1  458.77   17.10
   0   2   2  806.00   26.37
  -2   0   2  829.18   25.66
  -2   0   3   94.28    6.59
  -2   0   3  109.03    4.79
   0   2   3  100.91    6.63
   2   0   3   99.17    4.68
   2   0   4  536.66   17.79
  -2   0   4  545.69   16.28
  -2   0   4  538.68   20.81
   0   2   4  544.29   20.09
   2   0   5  178.68    8.94
  -2   0   5  171.59    6.96
  -2   0   5  176.12   10.79
   0   2   5  172.29   10.07
   2   0   6  129.61    8.18
   0   2   6  116.56    8.11
  -2   0   6  130.22    6.08
  -2   0   6  144.39   10.04
  -2   0   7  168.12   11.73
  -2   0   7  140.69    6.99
   2   0   7  171.65   10.40
   0   2   7  161.55   10.14
  -2   0   8  349.39   18.84
   0   2   8  321.73   16.28
   2   0   8  368.23   17.55
   0   2   9   23.19    3.85
   2   0   9   29.53    4.81
  -2   0   9   26.83    5.21
   2   0  10   31.64    5.56
   0   2  10   32.91    4.81
  -2   0  10   39.09    6.42
   0   2  11   37.42    5.41
   2   0  11   45.63    6.78
  -2   0  11   50.83    7.50
   0  -2  11   46.08    6.94
   0   2  12   72.45    8.04
   2   0  12   87.56    9.94
  -2   0  12   84.56   10.38
   0  -2  12   85.89   10.17
   0  -2  13   40.98    7.17
  -2   0  13   51.20    8.30
   2   0  13   46.29    7.62
   0   2  13   40.80    6.11
  -2   0  14   10.98    4.20
   0  -2  14   12.28    4.20
   2   0  14    6.27    3.36
   2   0  15   -0.68    1.67
  -2   0  15    1.98    2.16
   0  -2  15    2.25    1.95
  -2   0  16   17.37    5.82
   0  -2  16   13.70    4.88
   2   0  16   23.40    6.35
  -2   0  17    2.61    3.24
   0  -2  17    4.26    2.81
   1  -2  -8   45.31    6.43
   1  -2  -7  276.72   16.27
  -2  -1  -6  354.24   15.82
  -2  -1  -5  142.32    8.16
  -2  -1  -4  299.42   11.93
   1  -2  -4  321.00   11.84
   1  -2  -3   22.53    2.45
  -2  -1  -3   23.21    2.26
   2   1  -2   50.66    4.31
   1  -2  -2   58.16    4.44
   1  -2  -1 1617.78   48.16
   2   1  -1 1726.77   48.69
  -2  -1   0  457.66   17.46
   2   1   0  441.59   17.25
   2   1   1 1644.35   50.21
  -2  -1   1 1743.36   48.98
  -1   2   2   44.16    3.65
   2   1   2   49.83    5.09
  -1   2   3   20.50    2.35
  -2  -1   3   23.39    2.86
  -2  -1   4  354.74   13.36
  -1   2   4  299.59   11.97
  -2  -1   5  157.13    8.21
  -1   2   5  138.43    7.21
  -2  -1   6  333.15   13.62
  -1   2   6  323.26   13.10
  -2  -1   7  236.20   11.42
  -1   2   7  236.78   11.16
  -2  -1   7  253.90   15.03
  -2  -1   8   43.65    4.51
  -1   2   8   40.05    4.26
  -2  -1   8   47.40    6.32
  -2  -1   9    3.59    2.17
  -1   2   9    2.56    1.14
  -2  -1   9    2.90    1.29
  -1   2  10  144.05    9.50
  -2  -1  10  168.32   10.42
  -2  -1  10  160.52   13.07
  -2  -1  11   11.21    2.82
  -1   2  11   11.94    2.59
  -2  -1  11    7.90    2.91
  -1   2  12   -0.14    0.56
  -2  -1  12   -2.01    2.18
   1  -2  12    1.70    1.94
  -2  -1  12    0.64    1.26
  -2  -1  13   73.90    9.74
  -2  -1  13   65.27    7.34
   1  -2  13   78.87    9.90
  -2  -1  14   53.03    8.67
  -2  -1  14   42.26    6.15
   1  -2  14   49.40    8.08
  -2  -1  15    3.79    2.66
   1  -2  15    3.61    2.28
  -2  -1  16    5.61    3.34
   1  -2  16    9.18    4.00
   1  -2  17    4.16    3.59
  -2  -1  17    0.69    1.65
   1  -2  18   14.04    5.34
  -2  -2  -9  111.27   10.30
   2  -2  -8   18.42    4.32
  -2  -2  -8   16.10    3.55
   2  -2  -7   82.52    8.80
  -2  -2  -7   90.12    7.75
  -2  -2  -6  165.91    9.49
   2  -2  -6   22.38    4.60
  -2  -2  -5  313.34   11.80
   2  -2  -5    1.68    1.20
   2  -2  -4   92.82    4.45
   2  -2  -4   97.10    8.07
   2   2  -3  210.92   11.97
   2  -2  -3  194.02    8.38
   2   2  -2  723.95   26.71
   2   2  -1 2510.16   72.31
   2   2   0  397.77   17.95
  -2  -2   1 2624.74   73.42
   2   2   1 2442.55   74.02
   2   2   2  723.62   27.77
  -2  -2   2  721.45   26.11
   2   2   3  188.17   12.03
  -2  -2   3  211.01   11.24
  -2  -2   4  104.81    7.54
   2   2   4   89.10    8.21
  -2  -2   5  321.23   14.86
   2   2   5  288.93   16.36
  -2  -2   6  161.11    9.97
   2   2   6  171.70   12.17
  -2  -2   7   78.87    6.77
  -2   2   7   71.50    3.60
   2   2   7   69.78    7.91
   2   2   8   17.57    4.02
  -2  -2   8   10.71    2.68
  -2   2   8   16.68    1.72
   2   2   9  158.23   13.02
  -2  -2   9  162.52   11.02
  -2   2   9  148.78    6.98
  -2  -2  10  138.11   10.48
  -2   2  10  139.21    7.16
  -2  -2  10  127.28   11.85
  -2   2  11    9.74    1.86
  -2  -2  11   10.44    3.48
   2  -2  11   10.20    3.43
  -2  -2  11   12.41    3.42
  -2  -2  12   15.99    4.47
  -2   2  12   14.79    2.45
  -2  -2  12   15.35    3.71
   2  -2  12    9.90    3.52
  -2  -2  13   18.33    4.26
  -2  -2  13   17.78    4.74
   2  -2  13   16.84    4.66
  -2  -2  14    4.23    2.66
   2  -2  14    5.99    3.14
  -2  -2  14    6.67    2.76
  -2  -2  15    0.50    1.30
  -2  -2  15   -3.67    2.54
   2  -2  15   -2.68    2.22
  -2  -2  16    0.03    2.26
   2  -2  16    1.14    1.67
  -2  -2  17    1.81    2.24
   2  -2  17    4.77    3.40
   2  -2  18    2.09    3.03
  -2  -3 -10   49.84    7.23
  -2  -3  -9   20.64    4.35
  -2  -3  -8  110.27    9.68
   3  -2  -7   25.72    5.12
  -2  -3  -7   19.57    3.75
   3  -2  -6  205.05   14.42
   3  -2  -5  130.15   10.69
  -2  -3  -4  290.38   16.56
   3  -2  -4  289.02   15.83
   3  -2  -4  270.32    9.61
  -2  -3  -3  404.67   20.29
   3  -2  -3  430.24   19.64
   2   3  -2  246.09   14.94
   2   3  -1  196.13   12.95
   2   3   0 1106.60   39.36
  -2  -3   1  190.83   12.69
   2   3   1  174.78   12.47
  -2  -3   2  244.14   14.18
   2   3   2  251.39   15.36
  -2  -3   3  430.04   20.25
   2   3   3  482.74   23.02
   2   3   4  298.33   17.43
  -2  -3   4  266.87   14.86
   2   3   5  159.40   12.66
  -2  -3   5  160.11   10.90
  -2  -3   6  184.65   12.00
   2   3   6  179.39   13.64
   2   3   7   15.62    3.92
  -2  -3   7   27.22    4.40
  -2  -3   8  149.06   11.00
   2   3   8  157.38   12.96
  -2  -3   9   29.92    5.09
   2   3   9   26.24    5.34
  -2  -3  10   41.86    6.10
  -2  -3  11   21.83    4.79
   3  -2  11   21.61    4.78
   3  -2  12   14.55    4.11
  -2  -3  12    8.98    3.39
  -2  -3  12   15.15    4.39
  -2  -3  13    1.08    1.34
  -2  -3  13    3.12    2.52
  -2  -3  14    6.56    3.17
  -2  -3  14    7.06    3.68
   3  -2  14    6.51    3.53
   3  -2  15   -0.15    1.28
  -2  -3  15    3.47    2.20
  -2  -3  15    2.90    2.35
  -2  -3  16    0.75    2.34
   3  -2  16    6.46    3.30
   3  -2  17    3.78    3.48
  -1  -3  -9   85.15    9.20
  -1  -3  -8   30.81    5.23
   3  -1  -7   26.25    5.19
  -1  -3  -7   20.95    4.02
   3  -1  -6  391.65   20.68
   3  -1  -5   51.69    6.28
  -1  -3  -4   72.40    7.23
   3  -1  -4   88.94    7.69
   3  -1  -3   65.76    6.02
  -1  -3  -3   53.59    6.04
   3  -1  -2  535.17   20.84
   1   3  -2  600.23   24.78
  -1  -3  -2  539.79   22.96
   1   3  -1  114.33    9.21
   3  -1  -1  120.02    7.37
  -1  -3  -1  125.38    9.34
   1   3   0   11.89    3.05
   1   3   1  100.46    8.48
   1   3   2  553.85   23.29
   1   3   3   62.86    6.98
  -1  -3   3   63.45    6.62
  -1  -3   4   82.23    7.41
   1   3   4   83.86    8.30
   1   3   5   53.76    6.51
  -1  -3   5   41.90    5.52
   1   3   6  391.40   20.24
  -1  -3   6  413.64   19.23
  -3   1   7   25.64    4.93
   1   3   7   21.93    4.35
  -1  -3   7   27.12    4.51
   3  -1   8   60.52    6.44
  -3   1   8   59.44    7.73
  -1  -3   8   54.11    6.62
   1   3   8   58.35    7.18
   1   3   9   85.12    9.12
   3  -1   9  112.01    9.63
  -3   1   9  110.48   11.04
  -3   1  10   -0.44    1.51
   3  -1  10    2.86    2.18
   1   3  10    1.06    1.42
   3  -1  11   33.54    5.69
   1   3  11   28.00    5.36
  -3   1  11   33.06    6.29
   3  -1  12    0.06    1.40
  -1  -3  13   11.14    3.91
   3  -1  13   17.91    4.78
  -1  -3  14   10.85    4.25
   3  -1  14    6.62    3.17
  -1  -3  14    3.28    2.89
  -1  -3  15    3.47    2.69
  -1  -3  15    3.35    2.35
   3  -1  15    3.63    2.53
  -1  -3  16    2.33    2.14
   3  -1  16    0.56    1.93
  -1  -3  16   -4.19    2.90
   3  -1  17   -2.27    2.25
   0  -3  -8   39.03    6.03
   0  -3  -7  127.72   10.68
   0  -3  -5   70.56    6.48
   0  -3  -4  165.78    9.86
   3   0  -4  165.24    7.51
   0  -3  -3  215.93   11.73
   3   0  -3  219.88    9.37
   3   0  -2  703.95   22.90
   0  -3  -2  699.87   25.90
   0  -3  -1 1495.84   46.43
   3   0  -1 1433.13   43.17
   0  -3   0  122.06    9.23
   0   3   0  143.39    9.83
   0   3   1 1437.89   46.23
  -3   0   1 1470.70   41.60
   0   3   2  644.51   25.18
  -3   0   2  690.89   22.98
   0   3   3  211.63   12.06
  -3   0   3  232.74   11.57
   3   0   4  169.64    6.86
   0   3   4  153.80    9.94
  -3   0   4  175.97   10.53
   0   3   5   67.52    6.58
   3   0   5   73.37    4.88
  -3   0   5   77.55    4.28
  -3   0   5   69.46    6.84
   3   0   6    4.02    1.35
   0   3   6    3.76    1.52
  -3   0   6    5.51    2.50
  -3   0   6    3.07    0.82
   3   0   7  115.93    8.15
  -3   0   7  109.55    9.85
   0   3   7  128.03    9.79
  -3   0   7  132.32    5.89
  -3   0   8   31.68    5.43
   0   3   8   32.16    4.98
   3   0   8   39.93    5.08
  -3   0   8   40.41    3.11
  -3   0   9   92.04    5.30
   3   0   9   88.60    8.28
   0   3   9   80.71    8.11
  -3   0   9   83.04    9.30
   3   0  10   28.55    4.77
   0   3  10   26.40    4.56
  -3   0  10   31.51    6.03
  -3   0  10   29.18    3.03
  -3   0  11    7.49    1.69
  -3   0  11    3.39    1.82
   3   0  11    6.04    2.58
   0   3  11    3.75    1.93
   3   0  12   36.75    6.26
  -3   0  12   23.70    5.23
   0   3  12   31.12    5.35
  -3   0  12   38.75    4.02
   0  -3  13   19.50    5.13
   3   0  13   10.52    3.65
  -3   0  13   20.42    5.41
   3   0  14   24.50    5.84
  -3   0  14   30.54    6.95
   0  -3  14   24.82    5.89
  -3   0  15    2.02    2.18
   0  -3  15    2.84    2.33
  -3   0  16    3.08    2.65
   0  -3  16    5.22    2.96
   0  -3  17   -2.17    2.09
   1  -3  -7  133.10   11.31
   1  -3  -6    3.80    2.21
   1  -3  -5  231.51   11.29
   1  -3  -4  166.88    9.26
   3   1  -4  185.81    9.87
   3   1  -3  226.87   10.88
  -3  -1  -3  196.57    6.99
   1  -3  -3  214.43   10.87
   3   1  -2  398.51   16.57
   1  -3  -2  389.75   17.04
   1  -3  -1  218.10   12.15
   3   1  -1  234.80   12.09
   3   1   0   39.45    4.63
   1  -3   0   43.58    5.02
  -3  -1   1  249.65   12.66
   3   1   1  247.50   13.24
   3   1   2  385.29   18.27
  -3  -1   2  414.92   16.81
  -3  -1   3  231.42   11.08
  -1   3   3  223.36   11.39
  -3  -1   4  194.57    9.83
  -3  -1   4  189.00   11.16
  -1   3   4  172.02    9.93
  -1   3   5  243.14   12.30
  -3  -1   5  273.89   14.68
  -3  -1   5  288.86   12.53
  -3  -1   6    6.96    1.73
  -1   3   6    4.28    1.38
  -3  -1   6    8.16    2.51
  -3  -1   7  124.84    7.67
  -3  -1   7  124.03   10.30
  -1   3   7  109.62    7.70
  -3  -1   8   63.40    5.43
  -3  -1   8   56.89    7.26
  -1   3   8   51.67    5.28
  -3  -1   9   19.12    3.14
  -3  -1   9   13.90    3.81
  -1   3   9   16.33    3.04
  -1   3  10    3.34    1.72
  -3  -1  10    4.86    1.70
  -3  -1  10    0.96    2.29
  -3  -1  11  195.31   11.58
  -3  -1  11  213.29   16.20
  -3  -1  12   31.58    6.33
  -3  -1  12   34.10    4.91
  -1   3  12   34.81    4.95
  -3  -1  13   20.01    3.86
  -3  -1  13   15.72    4.71
   1  -3  14   15.14    5.08
  -3  -1  14   24.02    5.94
  -3  -1  15   21.51    5.99
   1  -3  15   16.18    5.25
   1  -3  16   -1.98    1.99
  -3  -1  16    1.73    1.83
   1  -3  17    8.33    4.41
  -3  -2  -8   10.24    2.82
   2  -3  -7  225.90   15.70
  -3  -2  -7  227.03   12.64
  -3  -2  -6  225.35   11.82
   2  -3  -6  254.01   15.89
   2  -3  -5   28.89    3.13
  -3  -2  -5   28.93    3.42
   3   2  -4  102.42    8.30
   2  -3  -4   84.88    5.88
   3   2  -3  267.15   14.30
   2  -3  -3  262.01   12.49
   2  -3  -2  592.33   22.59
   3   2  -2  585.71   23.66
  -3  -2  -1  407.22   19.76
   3   2  -1  426.72   19.51
  -3  -2   0  113.31    9.22
   3   2   0  125.77    9.72
   3   2   1  430.98   20.49
  -3  -2   1  415.72   18.83
   3   2   2  559.42   24.75
  -3  -2   2  589.02   23.38
   3   2   3  265.36   15.76
  -3  -2   3  271.68   14.13
  -3  -2   4  101.16    7.97
   3   2   4   98.70    9.26
  -3  -2   5   34.18    4.45
   3   2   5   26.28    4.85
   3   2   6  216.48   15.25
  -3  -2   6  248.83   13.28
   3   2   7  203.90   15.26
  -2   3   7  200.26    9.39
  -2   3   8   13.50    2.01
  -3  -2   8    9.86    2.63
  -2   3   9   30.99    3.31
  -3  -2   9   25.60    5.22
  -3  -2   9   26.41    4.20
  -3  -2  10   29.81    4.58
  -2   3  10   25.61    3.14
  -3  -2  10   27.21    5.50
  -3  -2  11    8.15    2.62
  -3  -2  11    8.08    3.18
  -2   3  11    8.86    1.79
  -3  -2  12    7.42    2.90
  -3  -2  12    6.69    2.40
  -3  -2  13   -2.46    1.65
  -3  -2  13   -0.05    1.56
   2  -3  14    6.66    3.09
  -3  -2  14   14.64    4.53
  -3  -2  15    4.71    3.14
   2  -3  15   15.81    5.04
   2  -3  16    0.49    1.49
  -3  -2  16   -0.38    1.42
   2  -3  17   -0.45    1.38
  -3  -3 -10   32.46    5.71
  -3  -3  -9    2.90    1.59
  -3  -3  -8   12.98    3.16
  -3  -3  -7    7.40    2.18
  -3  -3  -6   45.15    5.18
   3  -3  -6   49.96    7.10
   3  -3  -5   15.06    1.92
   3   3  -5   19.36    4.21
   3  -3  -5   12.44    3.19
   3  -3  -4   94.12    6.24
   3   3  -4  106.53    9.70
   3   3  -3  165.19   12.06
   3  -3  -3  148.44    8.80
   3   3  -2  460.98   22.43
   3   3  -1  334.75   18.29
   3   3   0   -0.88    0.91
  -3  -3   0    0.80    1.86
  -3  -3   1  344.58   18.28
   3   3   1  334.10   19.44
   3   3   2  463.61   23.60
  -3  -3   2  446.59   21.52
   3   3   3  169.17   13.30
  -3  -3   3  154.46   11.45
   3   3   4   88.64    9.77
  -3  -3   4   99.90    8.92
  -3  -3   5   18.12    3.51
   3   3   5   25.76    5.05
   3   3   6   45.01    6.90
  -3  -3   6   47.91    5.99
  -3  -3   7    9.98    2.94
  -3  -3   8   25.01    4.50
  -3  -3   9    1.21    1.09
  -3  -3  10   39.52    5.90
  -3  -3  11   18.33    4.21
  -3  -3  11   14.77    4.27
  -3  -3  12    8.05    2.86
  -3  -3  12    6.94    3.16
  -3  -3  13   17.89    4.93
  -3  -3  13    9.07    2.81
   3  -3  13   13.20    4.42
  -3  -3  14    2.20    2.46
   3  -3  14    0.62    1.26
  -3  -3  14   -1.04    2.04
   3  -3  15    3.53    3.15
  -3  -3  15    0.08    1.53
   3  -3  16   -0.17    1.00
   3  -3  17   -0.68    1.54
  -3  -4  -9   31.11    5.41
  -3  -4  -8    6.90    2.58
   4  -3  -5   77.62    4.64
   4  -3  -5   92.99    9.65
  -3  -4  -4   94.64   10.16
   4  -3  -4   91.74    6.40
   3   4  -4  107.42   10.79
  -3  -4  -3   11.38    3.50
   3   4  -3   15.20    4.08
  -3  -4  -2  159.32   13.30
   3   4  -2  174.78   14.12
  -3  -4  -1  197.16   14.66
   3   4  -1  225.68   16.22
  -3  -4   0   15.33    4.01
   3   4   0   16.96    4.23
  -3  -4   1  197.53   14.75
   3   4   1  205.33   15.58
   3   4   2  162.06   14.01
  -3  -4   2  174.08   13.44
  -3  -4   3   13.83    3.65
   3   4   3   12.59    3.81
  -3  -4   4   90.02    9.30
   3   4   4  103.98   11.41
  -3  -4   5   92.00    9.23
  -3  -4   6   11.40    3.24
  -3  -4   7  108.78   10.18
  -3  -4   8    8.14    2.85
  -3  -4   9   33.53    5.63
  -3  -4  10  180.89   14.21
  -3  -4  11   13.57    3.86
  -3  -4  12   22.87    5.35
  -3  -4  13   14.28    4.64
  -3  -4  13   11.09    3.68
   4  -3  13   17.08    4.58
  -3  -4  14   16.20    4.84
  -3  -4  14   22.07    5.75
   4  -3  14   15.04    4.60
   4  -3  15   12.90    4.43
  -3  -4  15   20.98    5.80
  -2  -4  -8   31.51    5.46
   4  -2  -6    9.63    3.34
   4  -2  -5   97.85    9.91
  -2  -4  -5  134.21   11.62
  -2  -4  -4   10.25    3.13
   4  -2  -4   10.12    2.86
  -2  -4  -3   93.60    9.57
   2   4  -3  112.37   10.98
   4  -2  -3  123.89   10.00
  -2  -4  -2  114.31   10.61
   2   4  -2  131.75   11.77
   4  -2  -2  127.88    9.69
   2   4  -1  342.30   19.95
   2   4   0    3.68    2.25
   2   4   1  342.68   19.90
   2   4   2  116.04   10.93
  -2  -4   2  115.79   10.39
  -2  -4   3   84.55    8.62
   2   4   3   89.96    9.81
  -2  -4   4    8.66    2.98
   2   4   4   13.29    3.80
   2   4   5  133.61   12.47
  -2  -4   5  114.50   10.08
  -2  -4   6    7.02    2.26
   2   4   6   10.63    3.36
   2   4   7   72.25    9.23
  -2  -4   7   74.65    8.26
  -2  -4   8   49.45    6.88
  -2  -4   9  125.77   11.36
  -2  -4  10    2.79    2.29
   4  -2  10    1.47    2.01
  -2  -4  11   88.76   10.14
   4  -2  11   99.32   10.04
  -2  -4  12    2.24    2.31
   4  -2  12    2.79    2.07
  -2  -4  13   21.79    5.58
   4  -2  13   24.92    5.40
   4  -2  14    2.87    2.08
  -2  -4  14    1.81    1.93
  -2  -4  14    2.50    2.17
  -2  -4  15   10.23    4.16
   4  -2  15   12.14    4.19
  -2  -4  15   10.53    4.54
   4  -1  -6  214.36   15.71
  -1  -4  -6  271.07   16.00
  -1  -4  -5   88.49    8.81
   4  -1  -5  102.03    9.71
  -1  -4  -4   43.77    5.88
   4  -1  -4   47.90    6.08
   4  -1  -4   36.40    3.08
   4  -1  -3   60.22    4.69
  -1  -4  -3   53.00    6.81
   1   4  -2  987.22   37.87
   4  -1  -2  903.91   32.28
  -1  -4  -2  920.77   35.74
   1   4  -1   76.71    8.68
   4  -1  -1   79.51    6.37
  -1  -4  -1   69.74    8.03
   4  -1   0  460.20   13.32
   1   4   0  460.75   20.04
   1   4   1   83.85    8.70
   1   4   2  936.28   36.53
   1   4   3   59.75    7.35
  -1  -4   3   53.90    6.75
  -1  -4   4   32.43    5.19
   1   4   4   39.37    6.13
  -1  -4   5   77.91    8.00
   1   4   5   79.55    8.69
   1   4   6  258.42   16.84
  -1  -4   6  252.57   15.61
   4  -1   7   53.46    5.27
   1   4   7   60.97    7.91
  -1  -4   7   56.34    7.16
  -1  -4   8  138.84   11.86
   4  -1   8  155.05   10.27
   1   4   8  128.40   11.95
  -1  -4   9   32.73    5.88
   4  -1   9   28.12    4.41
   1   4   9   29.30    5.60
   4  -1  10   33.11    5.15
  -1  -4  10   37.69    6.76
   1   4  10   28.01    5.57
   4  -1  11   19.75    4.13
  -1  -4  11   16.58    4.91
   4  -1  12    0.31    1.26
  -1  -4  12    1.34    2.22
  -1  -4  13    1.33    1.93
   4  -1  13    5.98    2.73
  -1  -4  14   -2.90    2.55
   4  -1  14    0.70    1.45
   4  -1  15   11.42    4.11
  -1  -4  15    9.94    4.07
  -1  -4  15   18.98    5.68
  -1  -4  16    2.31    3.19
  -1  -4  16    4.48    3.38
   0  -4  -6   42.80    5.65
   0  -4  -5  333.00   17.00
   4   0  -5  340.55   13.25
   4   0  -4  191.90    9.33
   0  -4  -4  211.97   12.94
   0  -4  -3  314.82   16.58
   4   0  -3  301.53   13.40
   4   0  -2   59.96    5.39
   0  -4  -2   63.34    7.19
   4   0  -1   80.21    6.81
   0  -4  -1   89.10    8.60
   0   4   0   31.14    5.02
   0  -4   0   26.87    4.75
   0  -4   1    5.41    2.41
   0   4   1   82.71    8.17
  -4   0   2   67.83    5.64
   0   4   2   54.36    6.66
  -4   0   3  319.77   14.92
   0   4   3  290.70   16.62
   0   4   4  200.50   13.14
  -4   0   4  208.13   12.27
   0  -4   4  195.26   13.25
   0  -4   5  341.49   18.48
  -4   0   5  337.38   17.34
   0   4   5  305.77   17.11
  -4   0   6   40.77    5.78
   0  -4   6   33.57    5.48
   0   4   6   30.35    4.87
   4   0   7   38.57    4.24
   0   4   7   33.82    5.14
  -4   0   7   29.75    5.23
   4   0   8    9.67    2.51
  -4   0   8   10.51    3.46
   0   4   8   12.85    3.28
  -4   0   9   18.32    4.50
   0   4   9   21.17    4.38
   4   0   9   21.01    3.96
   4   0  10    2.51    1.77
  -4   0  10    3.18    2.18
   0   4  10   -0.99    1.10
  -4   0  11   38.29    6.87
   0   4  11   37.93    6.15
   4   0  11   41.72    6.15
  -4   0  12   54.60    8.61
  -4   0  13    5.21    2.96
  -4   0  14    0.70    1.49
  -4   0  15    1.94    2.13
   0  -4  15    6.45    3.61
  -4   0  16    5.06    3.51
   0  -4  16    4.74    2.93
   0  -4  17    0.96    2.37
   1  -4  -6  228.75   12.90
   1  -4  -5  150.78   10.26
   4   1  -5  174.41   10.13
   4   1  -4  275.23   13.55
   1  -4  -4  271.46   14.40
   4   1  -3  318.84   15.40
   1  -4  -3  351.04   17.07
   1  -4  -2  587.71   25.26
   4   1  -2  614.70   24.16
   4   1  -1  125.52    9.36
  -4  -1  -1  113.56    4.85
   4   1   0  190.83   12.16
  -4  -1   0  179.25    8.09
   1  -4   0  202.42   13.33
   4   1   1  134.99   10.40
   1  -4   1  130.61   10.30
  -4  -1   1  123.27    7.31
   4   1   2  590.75   25.74
  -4  -1   2  569.81   21.50
   1  -4   2  591.64   25.73
   4   1   3  337.64   18.60
  -4  -1   3  344.55   15.45
  -4  -1   4  315.92   14.43
  -4  -1   4  298.57   15.20
  -1   4   5  145.08   10.50
  -4  -1   5  182.84   10.05
  -4  -1   5  162.67   11.26
  -1   4   6  220.57   13.39
  -4  -1   6  268.51   12.51
  -4  -1   6  241.50   14.85
  -4  -1   7   68.22    7.77
  -1   4   7   70.55    7.08
  -4  -1   7   79.82    6.15
  -4  -1   8   26.58    5.02
  -1   4   8   21.92    3.95
  -4  -1   8   24.68    3.37
  -4  -1   9   17.94    4.38
  -1   4   9   22.34    4.04
  -4  -1   9   22.73    3.36
  -1   4  10   22.46    4.02
  -4  -1  10   34.51    6.22
  -4  -1  10   38.05    4.39
  -1   4  11   -0.52    1.09
  -4  -1  11    4.27    1.44
  -4  -1  11    0.59    2.07
  -4  -1  12   20.01    3.23
  -4  -1  12   11.41    3.87
  -4  -1  13    4.58    2.49
  -4  -1  14   25.58    6.37
   1  -4  15    1.31    1.83
  -4  -1  15   -3.05    2.38
  -4  -1  16    1.03    1.63
   1  -4  16    3.59    2.63
   2  -4  -6   32.46    4.01
   4   2  -6   38.00    5.27
  -4  -2  -6   32.83    3.60
  -4  -2  -5    7.83    1.48
   4   2  -5    9.64    2.50
   2  -4  -5    7.94    2.14
   2  -4  -4  204.04   11.68
  -4  -2  -4  199.90    8.60
   4   2  -4  222.63   13.47
   4   2  -3  263.63   14.77
   2  -4  -3  247.01   13.87
   4   2  -2   49.49    6.22
   2  -4  -2   53.09    6.13
   2  -4  -1   38.38    5.63
   4   2  -1   44.71    5.99
   2  -4   0   -0.25    1.68
   4   2   0    1.64    1.36
  -4  -2   1   39.10    5.60
   4   2   1   42.60    6.16
  -4  -2   2   48.95    5.98
   4   2   2   45.91    6.52
  -4  -2   3  263.30   14.61
   4   2   3  246.37   16.20
   4   2   4  254.77   16.72
  -4  -2   4  221.20   13.17
   4   2   5    6.74    2.58
  -4  -2   5    7.80    2.35
  -4  -2   6   33.29    4.68
  -4  -2   7   34.19    5.76
  -4  -2   7   41.38    5.31
  -4  -2   8   34.67    5.95
  -2   4   8   34.49    4.25
  -4  -2   8   42.78    5.49
  -4  -2   9   91.16    8.32
  -4  -2   9   71.89    8.86
  -2   4  10    6.53    1.84
  -4  -2  10    7.92    3.09
  -4  -2  10   10.41    3.06
  -4  -2  11   15.66    3.63
  -4  -2  11   17.60    4.66
  -4  -2  12   25.01    5.72
  -4  -2  12   33.32    5.34
  -4  -2  13    1.96    2.33
  -4  -2  14    2.53    1.45
   2  -4  15   -3.73    2.60
  -4  -2  15   -0.75    1.44
   2  -4  16    0.54    1.28
   2  -4  17    1.45    2.74
  -4  -3  -9   26.73    4.76
  -4  -3  -8   11.23    2.75
  -4  -3  -7   56.52    5.85
  -4  -3  -6   24.16    3.50
   3  -4  -6   40.41    4.05
   4   3  -5  189.83   13.64
   3  -4  -5  156.73    9.40
   4   3  -4    7.31    2.50
   3  -4  -4    4.26    1.57
   4   3  -3   51.04    6.81
   3  -4  -3   45.48    5.57
   3  -4  -2  145.26   10.89
   4   3  -2  158.91   12.47
  -4  -3  -1  228.64   15.63
   4   3  -1  196.37   14.47
  -4  -3   0   27.27    5.03
   4   3   0   31.48    5.69
  -4  -3   1  192.08   13.84
   4   3   1  220.64   15.81
  -4  -3   2  151.84   11.72
   4   3   2  151.65   13.20
   4   3   3   48.80    7.41
  -4  -3   3   45.84    6.24
  -4  -3   4    4.39    1.70
  -4  -3   5  168.54   12.46
  -4  -3   6   37.74    5.58
  -4  -3   7   88.86    8.99
  -4  -3   8   54.40    7.33
  -4  -3   9   39.66    5.93
  -4  -3  10    3.44    2.52
  -4  -3  10    6.90    2.33
  -4  -3  11   -0.51    1.28
  -4  -3  11   -4.97    2.31
  -4  -3  12   -0.96    2.13
  -4  -3  12    2.34    1.78
  -4  -3  13   13.50    4.59
  -4  -3  13   33.24    6.01
  -4  -3  14    4.80    3.03
  -4  -3  15    1.21    1.36
   3  -4  15   -4.38    2.73
   3  -4  16    0.79    1.62
   3  -4  17    4.06    3.31
  -4  -4  -9   45.51    6.39
  -4  -4  -8   22.80    4.29
  -4  -4  -7   74.49    7.39
   4  -4  -6   53.90    4.29
   4  -4  -5   88.79    6.53
   4   4  -5   98.17   10.82
   4   4  -4  213.02   16.09
   4  -4  -4  192.11   11.65
  -4  -4  -3   66.56    9.11
   4  -4  -3   62.93    6.73
   4   4  -3   74.15    9.31
  -4  -4  -2   30.22    6.38
   4   4  -2   22.16    5.14
  -4  -4  -1  269.60   18.59
   4   4  -1  281.75   19.18
  -4  -4   0   66.07    8.44
  -4  -4   1  253.50   17.05
  -4  -4   2   19.29    4.71
  -4  -4   3   75.19    9.15
  -4  -4   4  210.81   15.43
  -4  -4   5  101.82   10.42
  -4  -4   6   59.13    7.81
  -4  -4   7  129.73   11.91
  -4  -4   8   27.90    5.25
  -4  -4   9   50.29    7.27
  -4  -4  10    5.80    2.61
  -4  -4  11    7.65    3.24
  -4  -4  12    3.59    2.36
  -4  -4  12    3.00    1.31
  -4  -4  13    0.82    1.67
  -4  -4  13    0.34    1.19
   4  -4  14    2.85    2.88
  -4  -4  14    4.23    2.68
   4  -4  15    4.38    3.03
   5  -4  -6    4.59    1.07
   5  -4  -5  137.70    8.54
   5  -4  -4   14.58    2.90
  -4  -5  -4   18.75    5.57
  -4  -5  -3  185.62   16.49
  -4  -5  -2   17.88    5.24
  -4  -5  -1  102.01   11.59
  -4  -5   0   60.21    8.88
  -4  -5   1  111.44   12.26
  -4  -5   2   13.51    4.02
  -4  -5   3  183.03   15.51
  -4  -5   4   12.68    4.26
  -4  -5   5  132.27   12.88
  -4  -5   6    5.96    1.90
  -4  -5   7  119.46   12.26
  -4  -5   8   21.12    4.96
  -4  -5   9   58.32    8.60
  -4  -5  10   -4.41    2.62
  -4  -5  11    8.66    3.30
  -4  -5  12    8.56    3.59
  -4  -5  13   10.80    4.48
  -3  -5  -5  130.86   13.26
   5  -3  -5  129.85    6.93
  -3  -5  -4   27.73    5.80
   5  -3  -4   27.10    5.37
  -3  -5  -3   11.12    3.82
   5  -3  -3    7.42    2.55
  -3  -5  -2    1.44    1.68
  -3  -5  -1   18.09    5.18
  -3  -5   0  131.41   12.89
  -3  -5   1   22.48    5.74
  -3  -5   2    5.51    2.39
  -3  -5   3   13.04    4.30
  -3  -5   4   24.26    5.30
  -3  -5   5  130.19   12.22
  -3  -5   6   31.40    5.75
  -3  -5   7   43.25    6.90
  -3  -5   8  135.94   12.52
  -3  -5   9   24.89    5.23
  -3  -5  10    3.60    2.28
  -3  -5  11   22.40    5.23
   5  -3  12   30.19    5.73
  -3  -5  12   15.82    4.82
   5  -3  13    1.01    1.23
  -3  -5  13    1.12    1.97
  -3  -5  14    2.75    2.36
  -2  -5  -6   24.32    5.35
  -2  -5  -5   18.49    4.69
   5  -2  -5   17.98    4.68
   5  -2  -5   19.32    2.00
  -2  -5  -4  112.81   11.40
   5  -2  -4  130.29    7.55
   5  -2  -4  130.40   11.93
  -2  -5  -3   76.77    9.27
   5  -2  -3   92.93    9.46
   5  -2  -2  105.52    9.59
  -2  -5  -2  105.78   11.25
   2   5  -1   34.87    6.67
   5  -2  -1   31.60    4.91
  -2  -5  -1   35.62    6.61
   2   5   0  266.07   18.73
  -2  -5   0  229.68   17.23
   2   5   1   31.15    6.21
  -2  -5   1   28.33    6.02
   2   5   2  101.33   11.22
  -2  -5   2   93.86   10.24
  -2  -5   3   78.36    9.08
  -2  -5   4  132.20   11.83
  -2  -5   5   20.65    4.71
  -2  -5   6   24.96    5.05
  -2  -5   7   79.08    9.13
  -2  -5   8   66.23    8.62
   5  -2   9   43.66    5.55
  -2  -5   9   39.80    6.80
   5  -2  10    1.95    1.54
  -2  -5  10    5.73    3.44
  -2  -5  11    9.05    4.23
   5  -2  11    4.12    2.02
  -2  -5  12    6.00    3.11
   5  -2  12   10.85    3.31
  -2  -5  13   13.39    5.00
   5  -2  13   13.25    3.84
  -2  -5  14   33.75    7.61
  -2  -5  15    8.86    4.70
  -1  -5  -6   67.01    8.17
  -1  -5  -5   14.64    3.88
   5  -1  -5   17.98    2.18
  -1  -5  -4   19.65    4.67
   5  -1  -4   18.66    4.25
   5  -1  -4   14.81    2.43
  -1  -5  -3   64.56    8.27
   5  -1  -3   63.76    5.74
   5  -1  -3   78.22    8.03
  -1  -5  -2  190.79   14.72
   5  -1  -2  222.78   13.36
   5  -1  -1  144.18    9.65
   1   5  -1  155.50   13.89
  -1  -5  -1  129.58   12.34
   5  -1   0   60.45    5.46
  -1  -5   0   50.79    7.31
   1   5   1  150.04   13.21
   5  -1   1  138.85    7.71
  -1  -5   1  149.21   12.56
  -1  -5   2  230.35   15.73
   5  -1   2  204.61    8.82
   1   5   2  231.57   16.67
  -1  -5   3   57.23    7.73
   5  -1   3   66.44    3.76
   1   5   3   66.21    8.61
  -1  -5   4   17.89    4.20
   1   5   4   13.19    3.97
  -1  -5   5   20.98    4.67
   1   5   5   18.79    4.70
   5  -1   5   21.83    2.12
  -1  -5   6   69.74    8.48
   5  -1   6   74.48    4.81
   1   5   6   71.71    8.95
  -1  -5   7   31.52    5.88
   1   5   7   28.27    5.77
   5  -1   7   33.56    3.58
  -1  -5   8   29.90    6.08
   5  -1   8   29.26    3.72
  -1  -5   9   -0.32    1.73
   5  -1   9    1.73    1.30
  -1  -5  10  159.02   14.90
   5  -1  10  143.52   10.48
  -1  -5  11   13.22    4.78
   5  -1  11   11.50    3.04
  -1  -5  12   42.18    8.41
   5  -1  12   30.34    5.14
   5  -1  13   16.70    4.03
  -1  -5  13   26.21    7.10
  -1  -5  14   22.58    6.90
  -1  -5  15   18.78    6.79
  -1  -5  16   21.35    7.21
   0  -5  -7   11.28    3.40
   5   0  -6    6.26    1.45
   0  -5  -6    9.57    3.28
   5   0  -5   57.23    5.06
   0  -5  -5   46.44    6.48
   0  -5  -4  140.94   11.76
   5   0  -4  147.27    9.18
   0  -5  -3   78.47    8.79
   5   0  -3   71.01    6.52
   0  -5  -2   61.71    7.92
   5   0  -2   52.08    5.73
   5   0  -1  171.73   11.83
   0  -5  -1  198.37   14.40
   5   0   0  151.97   11.56
   0  -5   0  151.43   12.62
   0   5   1  144.89   12.56
   0  -5   1  154.40   12.77
   0   5   2   52.18    7.27
   0  -5   2   56.63    7.61
   0  -5   3   75.75    9.01
   0   5   3   73.28    8.57
  -5   0   4  153.48   10.89
   0  -5   4  163.50   13.20
   0   5   4  143.45   12.57
  -5   0   5   46.20    6.13
   0  -5   5   60.07    7.84
   0   5   5   55.31    7.41
   0  -5   6    4.56    2.82
  -5   0   6    4.46    2.00
   0   5   6    6.05    2.78
   0  -5   7    6.18    2.67
  -5   0   7    6.05    2.74
   0   5   7    5.60    2.29
   0  -5   8   89.28   10.59
   0   5   8   88.97    9.87
  -5   0   8   95.72   10.48
   0  -5   9   13.49    4.15
  -5   0   9   15.02    3.79
   0   5   9   16.79    4.17
   0  -5  10   28.59    6.79
  -5   0  10   21.96    5.41
   0   5  10   21.53    4.74
   0  -5  11    2.30    2.35
  -5   0  11    4.10    2.44
   0  -5  12    7.77    4.35
  -5   0  12   -0.71    1.42
  -5   0  13   13.30    5.25
   0  -5  13    9.75    4.58
  -5   0  14    2.71    2.51
   0  -5  14   -1.14    2.23
   0  -5  15    8.54    4.56
   0  -5  16    2.40    3.61
   0  -5  17   -4.97    4.10
   1  -5  -7   10.54    3.18
   1  -5  -6   36.96    5.37
   5   1  -6   38.97    4.95
   5   1  -5   64.47    6.47
   1  -5  -5   65.09    7.30
   1  -5  -4   27.32    4.95
   5   1  -4   33.61    4.62
   1  -5  -3   57.34    7.30
   5   1  -3   59.83    6.56
   1  -5  -2   18.41    4.05
   5   1  -2   15.69    3.48
   1  -5  -1   41.98    6.38
   5   1  -1   38.01    5.74
   5   1   0  315.01   17.83
  -5  -1   0  317.03   12.05
   1  -5   0  310.99   19.25
   5   1   1   37.93    5.96
   1  -5   1   47.02    6.89
  -5  -1   1   44.27    4.22
  -5  -1   2    9.92    2.34
   1  -5   2   11.62    3.44
   5   1   2   17.30    4.16
   5   1   3   66.76    8.57
  -5  -1   3   52.66    5.66
   1  -5   3   60.08    8.05
  -1   5   4   32.68    5.37
   1  -5   4   24.61    5.08
  -5  -1   4   38.46    5.02
   1  -5   5   71.67    8.98
  -1   5   5   58.93    7.33
  -5  -1   5   53.87    6.39
  -5  -1   6   30.78    5.20
  -1   5   6   34.08    5.45
  -5  -1   7   11.00    3.48
  -1   5   7   10.22    3.01
  -1   5   8   31.85    5.38
  -5  -1   8   42.35    6.66
  -1   5   9   21.64    4.55
  -5  -1   9   15.89    4.29
  -1   5  10   30.56    5.41
  -5  -1  10   36.02    6.78
  -5  -1  11   37.14    7.05
  -5  -1  12    7.66    3.87
  -5  -1  13    9.19    3.82
  -5  -1  14   13.42    5.12
  -5  -1  15    2.64    2.45
   1  -5  16   -1.32    1.91
   2  -5  -7    5.62    2.07
   5   2  -6  106.90    9.58
   2  -5  -6  102.24    8.66
   5   2  -5    4.22    2.19
   2  -5  -5    3.16    1.52
   2  -5  -4   26.31    4.58
   5   2  -4   35.54    5.45
   2  -5  -3   25.75    4.57
   5   2  -3   23.10    4.32
   2  -5  -2  207.64   14.42
   5   2  -2  209.36   14.47
   2  -5  -1  195.26   14.26
   5   2  -1  178.28   13.69
   2  -5   0  327.86   19.45
   5   2   0  306.24   18.95
   2  -5   1  182.02   14.20
   5   2   1  202.64   15.01
   5   2   2  190.93   14.82
   2  -5   2  205.47   15.36
  -5  -2   3   24.07    4.60
  -5  -2   4   23.47    4.17
  -5  -2   4   32.49    5.13
  -5  -2   5    1.16    1.08
  -5  -2   5    1.39    1.41
  -5  -2   6  123.68    9.88
  -5  -2   6  115.00   10.60
  -5  -2   7    7.55    2.57
  -5  -2   7    5.48    2.16
  -5  -2   8   26.81    4.42
  -5  -2   8   17.84    4.34
  -5  -2   9   22.38    4.08
  -5  -2   9   21.72    5.26
  -5  -2  10   16.92    3.81
  -5  -2  10   14.15    4.27
  -5  -2  11    4.93    2.62
  -5  -2  11    5.11    2.03
  -5  -2  12   24.58    5.75
  -5  -2  13    4.29    2.57
  -5  -2  14   12.58    4.62
  -5  -2  15   -0.94    1.65
   2  -5  16    6.37    3.98
   3  -5  -7   55.71    5.70
  -5  -3  -7   36.88    4.30
   5   3  -6    5.43    2.53
   3  -5  -6    5.07    1.99
  -5  -3  -6    3.51    1.29
  -5  -3  -5   34.83    3.61
   5   3  -5   57.37    7.69
   3  -5  -5   52.06    6.11
   5   3  -4   31.01    5.77
   3  -5  -4   36.93    5.25
   3  -5  -3    2.41    1.79
   5   3  -3    4.13    2.12
   3  -5  -2   29.44    5.28
   5   3  -2   19.85    4.64
   3  -5  -1   13.59    3.72
   5   3  -1   19.52    4.78
   3  -5   0    3.63    1.92
   5   3   0    7.18    2.87
  -5  -3   1   16.95    4.23
  -5  -3   2   25.43    5.07
  -5  -3   3    4.03    2.10
  -5  -3   4   43.26    6.42
  -5  -3   5   62.52    7.71
  -5  -3   6    7.91    2.83
  -5  -3   7   67.45    7.99
  -5  -3   8   13.84    3.69
  -5  -3   8   20.58    4.43
  -5  -3   9    8.53    2.78
  -5  -3   9   16.27    3.90
  -5  -3  10   57.49    7.74
  -5  -3  10   61.49    8.96
  -5  -3  11    3.44    2.17
  -5  -3  11    1.08    1.14
  -5  -3  12    8.97    3.79
  -5  -3  13    2.05    2.00
  -5  -3  14    3.27    2.46
   3  -5  16    1.60    2.83
   4  -5  -7    2.35    1.09
  -5  -4  -7    4.34    1.45
  -5  -4  -6    7.24    2.08
   4  -5  -6    9.29    2.40
   4  -5  -5   16.09    3.30
   4  -5  -4  116.36    9.85
   4  -5  -3   35.25    5.64
   4  -5  -2   66.75    7.91
  -5  -4  -1   90.12   10.78
   4  -5  -1   75.12    9.21
  -5  -4   0    2.37    2.55
  -5  -4   1   90.89   10.53
  -5  -4   2   63.72    8.69
  -5  -4   3   24.81    5.41
  -5  -4   4  121.00   11.81
  -5  -4   5   21.98    4.92
  -5  -4   6   16.09    4.50
  -5  -4   7    6.82    3.04
  -5  -4   8   34.57    6.32
  -5  -4   9   26.30    5.47
  -5  -4  10    4.58    2.68
  -5  -4  11    1.44    1.73
  -5  -4  11    4.53    2.19
  -5  -4  12   21.05    5.57
  -5  -4  13    2.04    2.86
   5  -5  -6   51.07    5.25
   5  -5  -5  142.44   10.08
   5  -5  -4  104.74    9.23
   5  -5  -3  221.58   14.83
  -5  -5  -2   51.84    8.91
   5  -5  -2   42.80    6.51
  -5  -5  -1   63.17    9.89
  -5  -5   0  210.36   17.67
  -5  -5   1   62.01    9.39
  -5  -5   2   38.28    7.46
  -5  -5   3  213.50   17.22
  -5  -5   4   93.69   11.26
  -5  -5   5  129.89   13.36
  -5  -5   6   51.21    8.29
  -5  -5   7    2.27    1.43
  -5  -5   8   25.94    5.94
  -5  -5   9    6.97    3.25
  -5  -5  10    7.25    3.29
  -5  -5  11   19.71    5.44
  -5  -5  12   19.58    5.46
  -5  -5  12   24.90    6.29
  -5  -5  13   17.91    5.60
   6  -5  -5   14.18    3.11
   6  -5  -4    3.60    1.79
   6  -5  -3    3.37    1.89
  -5  -6  -3    3.09    2.89
  -5  -6  -2   83.48   11.93
  -5  -6  -1   59.36    9.78
  -5  -6   0    2.23    2.84
  -5  -6   1   37.17    7.76
  -5  -6   2   93.11   12.13
  -5  -6   3    0.06    1.59
  -5  -6   4   -0.47    2.75
  -5  -6   5   13.07    4.43
  -5  -6   6   12.60    4.44
  -5  -6   7    3.88    3.14
  -5  -6   8    3.29    3.12
  -5  -6   9   33.07    7.04
  -5  -6  10   14.85    5.07
  -5  -6  11    2.74    2.45
  -5  -6  12   -0.96    1.86
   6  -4  -5    0.15    0.76
   6  -4  -4   26.34    4.09
  -4  -6  -4   21.90    6.29
  -4  -6  -3    5.91    3.53
  -4  -6  -2   66.06   10.38
  -4  -6  -1   19.31    5.82
  -4  -6   0   29.12    6.39
  -4  -6   1   12.19    4.38
  -4  -6   2   78.94   10.98
  -4  -6   3    0.29    1.84
  -4  -6   4   18.23    4.93
  -4  -6   5   -0.10    2.38
  -4  -6   6   46.58    7.98
  -4  -6   7   13.92    4.39
  -4  -6   8   13.49    4.80
  -4  -6   9    1.83    2.21
  -4  -6  10   13.80    4.21
  -4  -6  11    0.12    2.20
  -4  -6  12   -1.51    1.84
  -4  -6  13   -8.61    4.03
   6  -3  -5   10.18    1.89
   6  -3  -5    9.91    1.87
  -3  -6  -4   15.37    5.00
  -3  -6  -3  154.80   15.38
   6  -3  -3  156.24   14.04
  -3  -6  -2   28.64    6.44
   6  -3  -2   15.91    4.17
   6  -3  -1    1.45    1.46
  -3  -6  -1    0.18    1.85
  -3  -6   0    2.08    2.12
  -3  -6   1    2.53    1.76
  -3  -6   2   21.32    5.33
  -3  -6   3  145.80   14.59
  -3  -6   4   23.14    5.71
  -3  -6   5   13.28    3.91
  -3  -6   6    3.80    2.69
  -3  -6   7   61.50    8.65
  -3  -6   8   -0.34    2.05
  -3  -6   9   17.45    4.76
  -3  -6  10   16.58    5.06
  -3  -6  11   23.47    5.79
  -3  -6  12    4.97    3.31
  -3  -6  13    3.14    2.99
  -3  -6  14    5.70    3.40
  -2  -6  -6    7.96    3.12
  -2  -6  -5  115.57   12.85
   6  -2  -5  117.52    7.00
   6  -2  -4   12.13    4.09
  -2  -6  -4    4.75    2.52
   6  -2  -4    6.78    1.89
   6  -2  -3  269.84   18.77
  -2  -6  -3  356.44   22.77
   6  -2  -2   23.00    4.85
  -2  -6  -2   20.42    5.66
   6  -2  -1  166.88   12.75
  -2  -6  -1  161.68   15.62
   6  -2   0    1.66    1.25
  -2  -6   0   -2.44    3.26
   6  -2   1  179.88   11.75
  -2  -6   1  148.62   14.55
   6  -2   2   23.16    3.78
  -2  -6   2   17.25    4.81
  -2  -6   3  347.78   21.87
  -2  -6   4    5.92    3.66
  -2  -6   5  116.25   11.79
  -2  -6   6   11.99    3.96
  -2  -6   7   17.80    4.44
  -2  -6   8   10.71    3.73
   6  -2   8    3.61    1.48
   6  -2   9    8.48    2.11
  -2  -6   9    5.05    2.93
  -2  -6  10   25.13    6.03
  -2  -6  11   39.01    7.86
  -2  -6  12    2.56    1.85
  -2  -6  13    4.93    3.01
  -2  -6  14    7.49    3.66
  -2  -6  15   -5.65    3.81
  -1  -6  -7   95.05   11.00
  -1  -6  -6   31.39    6.18
   6  -1  -6   27.19    2.69
  -1  -6  -5  325.58   20.78
   6  -1  -5  329.18   14.40
   6  -1  -4   11.42    2.59
  -1  -6  -4   14.20    4.43
   6  -1  -3  325.43   16.51
  -1  -6  -3  365.27   22.66
   6  -1  -2    6.43    2.43
  -1  -6  -2    6.98    3.74
  -1  -6  -1  275.65   19.83
  -1  -6   0   20.74    5.20
  -1  -6   1  250.56   18.25
  -1  -6   2    3.68    2.84
  -1  -6   3  320.67   20.95
  -1  -6   4   13.31    4.38
  -1  -6   5  309.83   20.40
  -1  -6   6   26.84    5.95
  -1  -6   7   91.13   10.97
  -1  -6   8   17.66    4.85
  -1  -6   9   59.31    9.33
  -1  -6  10    4.43    3.02
  -1  -6  11    5.31    2.78
  -1  -6  12    8.71    4.35
  -1  -6  13    6.09    3.99
  -1  -6  14    1.68    2.58
  -1  -6  15    0.92    2.90
  -1  -6  16    8.36    4.91
   0  -6  -8    1.67    1.75
   0  -6  -7   74.32    9.03
   0  -6  -6   75.93    9.06
   6   0  -6   87.90    6.90
   6   0  -5    5.86    1.84
   0  -6  -5    3.95    2.23
   6   0  -4    0.46    1.27
   0  -6  -4   -3.48    2.42
   0  -6  -3   23.25    5.25
   6   0  -3   28.04    4.48
   6   0  -2   94.43    8.81
   0  -6  -2   99.52   11.08
   6   0  -1   74.18    8.27
   0  -6  -1   65.35    8.86
   6   0   0    3.94    2.20
   0  -6   0    7.32    3.28
   6   0   1   66.98    8.83
   0  -6   1   66.49    9.07
   0  -6   2   89.26   10.39
   0  -6   3   26.59    5.99
   0  -6   4   -0.46    2.16
   0  -6   5    3.46    2.44
   0  -6   6   95.60   11.30
  -6   0   7   66.99    8.61
   0  -6   7   82.30   10.64
  -6   0   8    8.03    3.04
   0  -6   8    8.68    3.36
  -6   0   9    1.52    2.08
   0  -6   9    4.51    2.80
  -6   0  10   24.22    5.61
   0  -6  10   35.49    7.83
  -6   0  11    4.79    2.80
   0  -6  11    3.62    2.58
   0  -6  12    9.47    4.74
   0  -6  13   13.99    5.69
   0  -6  14    0.41    2.14
   0  -6  15    2.50    3.40
   1  -6  -8   50.31    7.22
   1  -6  -7   58.14    7.65
   6   1  -7   62.36    6.46
   1  -6  -6   31.02    5.54
   6   1  -6   31.71    4.82
   6   1  -5   30.72    4.91
   1  -6  -5   28.14    5.29
   6   1  -4    7.53    2.43
   1  -6  -4    9.65    3.12
   1  -6  -3   94.97   10.57
   6   1  -3   79.13    8.53
   1  -6  -2   21.74    5.25
   6   1  -2   28.62    5.06
   1  -6  -1  253.04   18.11
   6   1  -1  249.92   16.65
   6   1   0   55.84    7.56
   1  -6   0   57.57    8.41
   6   1   1  241.24   17.37
   1  -6   1  268.98   18.82
  -6  -1   2   24.02    3.58
   1  -6   2   31.96    6.58
  -6  -1   3   86.83    7.58
   1  -6   3   72.44    9.84
   1  -6   4   11.98    4.16
  -6  -1   4   10.60    2.85
  -1   6   5   32.49    6.08
   1  -6   5   41.51    7.50
  -6  -1   5   28.44    5.09
  -1   6   6   30.07    5.59
   1  -6   6   27.34    6.37
  -6  -1   6   34.92    5.78
   1  -6   7   58.47    9.63
  -6  -1   7   58.44    7.80
  -1   6   7   54.88    7.83
   1  -6   8   53.27    9.23
  -1   6   8   48.92    7.48
  -6  -1   8   52.40    7.78
  -6  -1   9   84.29   10.32
   1  -6   9  109.43   13.74
   1  -6  10   24.46    6.84
  -6  -1  10   21.83    5.41
  -6  -1  11   19.39    5.39
   1  -6  11   23.09    7.18
   1  -6  12   -3.16    4.09
  -6  -1  12   -4.10    2.76
   1  -6  13   -7.14    4.66
  -6  -1  13   -1.27    2.02
   1  -6  14    9.57    5.15
  -6  -1  14    1.63    2.27
   1  -6  15   46.52   11.90
   2  -6  -8    9.90    3.38
   2  -6  -7    7.01    2.55
   6   2  -7   11.12    3.11
   6   2  -6  373.77   20.53
   2  -6  -6  346.30   19.68
   6   2  -5   28.37    5.20
   2  -6  -5   30.38    5.55
   6   2  -4  111.29   10.57
   2  -6  -4   94.58   10.09
   2  -6  -3   33.75    6.27
   6   2  -3   34.87    5.82
   2  -6  -2  482.91   25.69
   6   2  -2  458.08   24.73
  -6  -2  -1   10.96    1.55
   2  -6  -1    9.92    3.69
   6   2  -1   12.54    3.90
  -6  -2   0  153.16    8.22
   2  -6   0  159.08   14.70
   2  -6   1   13.79    4.64
  -6  -2   1   10.80    2.35
   2  -6   2  449.42   26.24
  -6  -2   2  465.93   19.89
   2  -6   3   31.53    6.89
  -6  -2   3   32.54    4.86
   2  -6   4  106.37   12.38
  -6  -2   4  113.64    9.85
   2  -6   5   36.62    7.32
  -6  -2   5   36.77    5.66
   2  -6   6  372.25   25.15
  -6  -2   6  351.93   20.27
  -6  -2   7    9.27    3.41
  -6  -2   8    7.24    2.98
  -6  -2   9   14.98    4.32
  -6  -2  10   61.47    9.14
  -6  -2  11   12.15    4.24
  -6  -2  12   10.05    4.09
  -6  -2  13    4.99    3.43
  -6  -2  14   10.27    4.28
   3  -6  -8   38.89    5.53
   3  -6  -7   25.11    4.51
   6   3  -6   25.37    5.42
   3  -6  -6   25.39    4.65
   3  -6  -5   31.62    5.66
  -6  -3  -4    3.08    0.74
   3  -6  -4   85.81    8.86
   3  -6  -3   80.78    9.35
   3  -6  -2    9.68    3.35
   3  -6  -1   76.35    9.59
   3  -6   0    4.23    2.20
   3  -6   1   64.39    9.07
   3  -6   2   13.42    4.54
   3  -6   3   73.82   10.09
  -6  -3   4   89.33   10.07
  -6  -3   5   42.51    6.83
  -6  -3   5   30.07    5.46
  -6  -3   6   23.17    5.00
  -6  -3   6   22.59    5.10
  -6  -3   7   21.86    4.76
  -6  -3   7   31.57    5.97
  -6  -3   8   36.17    6.23
  -6  -3   8   39.40    6.98
  -6  -3   9   40.44    6.55
  -6  -3   9   41.61    7.35
  -6  -3  10   36.19    6.08
  -6  -3  10   18.86    5.20
  -6  -3  11   21.68    5.58
  -6  -3  12   18.35    5.51
  -6  -3  13   25.05    6.51
   4  -6  -7    8.09    2.51
   4  -6  -6   46.74    6.13
   4  -6  -5    1.05    1.07
   4  -6  -4    5.38    2.35
   4  -6  -3    0.41    1.47
   4  -6  -2   27.02    5.54
   4  -6  -1    1.84    1.93
   4  -6   0   24.01    5.45
   4  -6   1    2.43    2.57
  -6  -4   2   13.68    4.20
  -6  -4   3    0.71    1.64
  -6  -4   4    0.62    2.09
  -6  -4   5    0.93    1.40
  -6  -4   6   46.57    7.63
  -6  -4   7    4.07    2.44
  -6  -4   8   21.71    5.15
  -6  -4   9    6.82    2.95
  -6  -4   9    1.71    1.89
  -6  -4  10    4.30    2.85
  -6  -4  10    1.35    1.35
  -6  -4  11   15.71    4.98
  -6  -4  12   19.50    5.57
  -6  -4  13   -0.85    1.49
   5  -6  -6   11.79    2.96
   5  -6  -5   22.81    4.55
   5  -6  -4    3.87    2.21
   5  -6  -3   34.05    5.97
   5  -6  -2    5.02    2.48
   5  -6  -1    9.57    3.35
   5  -6   0   15.07    4.62
  -6  -5   0   10.65    4.42
  -6  -5   1    9.03    4.44
  -6  -5   2   11.44    4.72
  -6  -5   3   30.59    6.46
  -6  -5   4    4.98    2.64
  -6  -5   5   21.13    5.30
  -6  -5   6   13.71    4.64
  -6  -5   7   12.10    4.47
  -6  -5   8   13.18    4.41
  -6  -5   9   23.33    6.11
  -6  -5  10    6.36    3.53
  -6  -5  11    4.92    3.04
  -6  -5  12   13.01    4.67
   6  -6  -4   12.93    3.45
   6  -6  -3    2.22    1.32
   6  -6  -2   -0.74    1.83
   6  -6  -1    7.98    3.26
  -6  -6  -1    6.99    3.49
  -6  -6   0    2.76    2.98
  -6  -6   1    6.04    3.52
  -6  -6   2    0.44    2.02
  -6  -6   3   -0.83    1.69
  -6  -6   4    8.41    3.59
  -6  -6   5    3.53    2.46
  -6  -6   6   11.68    4.72
  -6  -6   7    4.37    2.87
  -6  -6   8   -0.14    1.28
  -6  -6   9    8.69    4.19
  -6  -6  10   -1.64    2.27
   7  -6  -2    6.51    3.05
  -6  -7  -2    7.27    4.26
   7  -6  -1   -1.04    1.43
  -6  -7  -1    6.60    3.91
  -6  -7   0    4.94    3.22
  -6  -7   1   -6.57    3.77
  -6  -7   2    2.75    2.71
  -6  -7   3    4.12    2.71
  -6  -7   4    3.00    2.03
  -6  -7   5   12.52    4.81
  -6  -7   6    5.94    2.52
  -6  -7   7   -4.38    2.98
  -6  -7   8    5.87    3.35
  -6  -7   9   -2.27    2.53
  -6  -7  10    3.26    2.86
   7  -5  -3    7.17    2.79
  -5  -7  -3   13.55    5.26
  -5  -7  -2    9.81    4.86
  -5  -7  -1   -0.65    3.58
  -5  -7   0   12.26    5.02
  -5  -7   1    5.69    3.41
  -5  -7   2    7.90    4.32
  -5  -7   3    7.67    3.62
  -5  -7   4    8.45    3.86
  -5  -7   5    3.84    3.00
  -5  -7   6   17.48    5.52
  -5  -7   7    3.74    2.77
  -5  -7   8    4.99    3.19
  -5  -7   9    0.63    1.60
  -5  -7  10    9.14    3.86
  -5  -7  11   -1.09    2.07
  -4  -7  -5   10.12    4.67
  -4  -7  -4   23.33    6.80
  -4  -7  -3   -1.28    2.60
  -4  -7  -2    1.50    2.64
  -4  -7  -1    1.10    3.03
  -4  -7   0   -0.35    2.37
  -4  -7   1    1.73    1.70
  -4  -7   2    0.22    1.73
  -4  -7   3   -1.61    2.15
  -4  -7   4   25.25    6.46
  -4  -7   5   14.92    4.78
  -4  -7   6    5.29    2.64
  -4  -7   7    5.21    3.48
  -4  -7   8   14.18    4.93
  -4  -7   9    2.95    2.71
  -4  -7  10   -0.42    1.49
  -4  -7  11    0.24    1.31
  -4  -7  12    3.73    2.91
  -4  -7  13   -2.15    2.44
  -3  -7  -6   35.02    7.66
  -3  -7  -5   36.83    8.05
  -3  -7  -4   23.64    6.21
  -3  -7  -3   -0.80    2.63
  -3  -7  -2   81.09   11.82
   7  -3  -2   76.06   10.25
   7  -3  -1   29.46    5.87
  -3  -7  -1   45.59    8.90
   7  -3   0    7.88    2.94
  -3  -7   0   15.67    5.14
   7  -3   1   30.07    5.36
  -3  -7   1   33.81    7.55
   7  -3   2   71.25    7.94
  -3  -7   2   73.59   10.86
  -3  -7   3   -1.93    2.93
  -3  -7   4   25.95    6.20
  -3  -7   5   25.69    6.12
  -3  -7   6   31.92    6.94
  -3  -7   7   30.16    6.72
  -3  -7   8    5.53    3.82
  -3  -7   9   19.81    5.59
  -3  -7  10    3.03    2.22
  -3  -7  11    3.70    2.72
  -3  -7  12    7.85    4.05
  -3  -7  13    4.68    3.24
  -2  -7  -7   48.56    8.59
  -2  -7  -6   11.28    4.53
  -2  -7  -5   28.78    6.56
   7  -2  -4   70.94    6.72
  -2  -7  -4   84.31   11.33
  -2  -7  -3   52.51    8.94
   7  -2  -3   38.32    5.50
   7  -2  -3   43.10    7.53
   7  -2  -2   10.97    3.69
  -2  -7  -2    8.42    4.08
   7  -2  -1   10.83    3.62
  -2  -7  -1   16.42    5.48
  -2  -7   0    4.44    2.74
   7  -2   0    3.49    1.73
   7  -2   1   10.45    2.52
  -2  -7   1   14.42    5.33
   7  -2   2    4.71    1.53
  -2  -7   2   11.23    4.62
  -2  -7   3   37.56    7.35
   7  -2   3   36.44    3.41
  -2  -7   4   74.10   10.48
  -2  -7   5   38.44    7.53
  -2  -7   6   15.00    4.96
  -2  -7   7   54.37    8.71
  -2  -7   8   32.56    6.92
  -2  -7   9   11.21    4.55
  -2  -7  10    2.32    2.34
  -2  -7  11    6.54    3.35
  -2  -7  12    7.53    3.84
  -2  -7  13    6.52    4.25
  -2  -7  14    3.74    3.64
  -1  -7  -7    3.25    2.58
  -1  -7  -6  210.18   17.83
  -1  -7  -5   33.40    6.83
   7  -1  -4   39.65    5.37
  -1  -7  -4   39.07    7.75
   7  -1  -3   21.49    4.14
  -1  -7  -3   23.62    6.11
   7  -1  -2  132.14   11.45
  -1  -7  -2  147.90   15.16
   7  -1  -1   87.20    9.90
  -1  -7  -1   95.89   12.34
  -1  -7   0  129.84   14.45
  -1  -7   1   87.10   11.38
  -1  -7   2  122.94   13.33
  -1  -7   3   26.48    6.39
  -1  -7   4   35.47    7.26
  -1  -7   5   39.57    7.48
  -1  -7   6  180.14   16.45
  -1  -7   7    1.01    2.23
  -1  -7   8   16.31    4.93
  -1  -7   9   70.72   10.84
  -1  -7  10   23.11    6.49
  -1  -7  11    1.74    2.42
  -1  -7  12   10.45    5.47
  -1  -7  13   16.53    7.02
  -1  -7  14   25.74    8.72
   0  -7  -8    5.37    2.83
   0  -7  -7   17.67    4.88
   0  -7  -6    6.97    2.74
   7   0  -5    1.60    1.43
   0  -7  -5    1.92    1.93
   7   0  -4   63.77    7.39
   0  -7  -4   60.77    9.41
   0  -7  -3  108.96   12.65
   7   0  -3   95.86    9.47
   0  -7  -2  107.43   13.54
   7   0  -2  106.34   10.42
   7   0  -1   11.99    3.48
   0  -7  -1   16.78    4.91
   0  -7   0   -2.08    3.52
   0  -7   1    7.17    3.47
   0  -7   2  128.64   13.70
   0  -7   3  100.76   12.03
   0  -7   4   55.43    8.77
   0  -7   5    0.89    2.51
   0  -7   6   14.81    5.14
   0  -7   7   18.04    5.83
   0  -7   8    1.39    2.49
   0  -7   9   22.29    6.52
   0  -7  10    8.71    3.82
   0  -7  11   28.10    8.00
   0  -7  12    6.60    4.55
   0  -7  13    1.83    2.86
   1  -7  -8    6.95    3.33
   1  -7  -7   25.40    5.56
   1  -7  -6   16.39    4.31
   7   1  -5   23.61    4.64
   1  -7  -5   24.80    5.77
   7   1  -4   35.72    5.91
   1  -7  -4   44.22    7.75
   1  -7  -3   23.98    5.69
   7   1  -3   21.35    4.75
   1  -7  -2   40.29    7.46
   7   1  -2   34.35    6.14
   1  -7  -1   10.11    4.22
   1  -7   0  222.41   18.37
   1  -7   1    8.26    3.91
   1  -7   2   36.66    7.22
   1  -7   3   19.63    5.34
   1  -7   4   46.97    8.40
  -7  -1   5   29.48    5.26
   1  -7   5   34.61    7.27
  -7  -1   6   16.79    4.05
   1  -7   6   28.36    7.07
  -7  -1   7   23.56    4.95
   1  -7   7   34.35    7.87
   1  -7   8    8.19    4.43
  -7  -1   8    5.30    2.63
   1  -7   9    2.27    3.21
  -7  -1   9   -0.55    1.39
  -7  -1  10   -2.82    2.23
   1  -7  10    4.30    3.36
  -7  -1  11    8.75    4.05
   1  -7  11   10.25    5.61
  -7  -1  12    1.74    1.16
   1  -7  12    0.39    2.63
  -7  -1  13   -0.28    1.19
   1  -7  13   -6.54    4.60
   2  -7  -8   28.04    5.64
   2  -7  -7   23.43    5.22
   2  -7  -6    2.43    2.52
   2  -7  -5   45.91    7.41
   2  -7  -4   12.70    4.11
   2  -7  -3   45.90    7.81
   2  -7  -2   11.51    4.16
   2  -7  -1   81.30   10.93
   2  -7   0   -3.11    2.83
  -7  -2   1   85.59    6.49
   2  -7   1   88.51   11.59
   2  -7   2   15.64    5.15
  -7  -2   2    9.10    2.39
   2  -7   3   34.73    7.44
  -7  -2   3   36.62    5.09
   2  -7   4   11.49    4.56
  -7  -2   4   14.78    3.52
   2  -7   5   50.86    9.28
  -7  -2   5   48.39    6.81
   2  -7   6    3.72    3.36
  -7  -2   6   -0.59    1.24
   2  -7   7   30.59    7.29
  -7  -2   7   34.86    6.30
   2  -7   8   33.61    8.06
  -7  -2   8   25.62    5.66
   2  -7   9    1.81    2.58
  -7  -2   9    8.44    3.63
   2  -7  10   16.76    6.13
  -7  -2  10   21.40    5.85
   2  -7  11    6.00    4.25
  -7  -2  11    3.32    2.35
   2  -7  12   10.01    5.44
  -7  -2  12    1.35    1.73
  -7  -2  13    1.03    1.75
   3  -7  -8    5.55    3.00
   3  -7  -7    7.30    2.82
   3  -7  -6    7.69    3.19
   3  -7  -5   37.06    6.75
   3  -7  -4    0.12    1.39
   3  -7  -3   44.83    7.59
   3  -7  -2   63.91    9.29
   3  -7  -1   55.65    8.81
  -7  -3  -1   42.57    3.67
   3  -7   0   31.03    6.91
  -7  -3   0   20.06    2.99
   3  -7   1   48.35    8.49
  -7  -3   1   45.18    5.25
   3  -7   2   74.14   10.91
  -7  -3   2   56.07    6.44
   3  -7   3   58.57    9.95
  -7  -3   3   50.05    6.55
   3  -7   4   -0.24    3.20
  -7  -3   4    0.69    1.07
   3  -7   5   45.04    9.11
  -7  -3   5   41.02    6.55
   3  -7   6    3.95    3.10
  -7  -3   6    7.58    3.24
   3  -7   7   11.56    5.31
  -7  -3   7   12.87    3.94
  -7  -3   8    8.48    3.43
  -7  -3   9   13.38    4.31
  -7  -3  10   -1.20    1.70
  -7  -3  11   -0.07    1.01
  -7  -3  12   -0.96    1.47
   4  -7  -6   24.04    5.07
   4  -7  -5    1.41    1.41
   4  -7  -4    0.09    1.59
   4  -7  -3   11.67    3.84
   4  -7  -2   12.10    3.78
   4  -7  -1    5.40    3.54
   4  -7   0    2.25    2.72
   4  -7   1    3.71    2.79
   4  -7   2   16.73    5.54
   4  -7   3   14.19    5.27
   4  -7   4   -0.01    2.54
  -7  -4   5    5.06    2.58
  -7  -4   6   21.74    5.46
  -7  -4   6   11.69    3.80
  -7  -4   7    1.79    2.02
  -7  -4   7    4.00    2.76
  -7  -4   8    7.47    3.34
  -7  -4   8    4.64    2.84
  -7  -4   9    7.10    2.79
  -7  -4  10   -0.73    1.34
  -7  -4  11    3.52    2.45
  -7  -4  12    2.79    3.25
   5  -7  -5   10.39    2.98
   5  -7  -4    7.11    3.29
   5  -7  -3    6.83    2.61
   5  -7  -2    0.26    1.50
   5  -7  -1    2.73    2.35
   5  -7   0    0.38    2.03
   5  -7   1    1.85    1.57
   5  -7   2    6.84    4.01
   5  -7   3    2.18    3.05
  -7  -5   3    7.79    3.10
  -7  -5   4   12.28    4.49
  -7  -5   5   11.44    4.63
  -7  -5   6    6.59    3.71
  -7  -5   7    2.81    2.42
  -7  -5   8    1.17    2.68
  -7  -5   8    7.22    3.15
  -7  -5   9    3.47    2.39
  -7  -5  10   26.46    6.55
  -7  -5  11    0.11    0.81
   6  -7  -3    6.19    2.58
   6  -7  -2   21.71    5.40
   6  -7  -1   -3.00    2.27
   6  -7   0    1.14    1.84
   6  -7   1    9.34    4.81
   6  -7   2   26.85    6.96
  -7  -6   2   25.55    6.77
  -7  -6   3   10.84    4.49
  -7  -6   4   10.67    4.49
  -7  -6   5    3.41    1.48
  -7  -6   6    8.23    3.82
  -7  -6   7    1.01    1.43
  -7  -6   8   13.66    5.25
  -7  -6  10    1.49    1.05
   7  -7  -1    1.93    2.06
   7  -7   0   13.53    4.53
   7  -7   1    3.91    2.79
  -7  -7   1    4.27    3.48
  -7  -7   2   10.91    4.70
  -7  -7   3    9.00    4.49
  -7  -7   4   19.09    6.21
  -7  -7   5    2.60    2.45
  -7  -7   6    4.24    3.05
  -7  -7   7   14.16    5.47
  -7  -7   8   15.21    5.95
   8  -7   1   16.36    5.54
  -6  -8  -2    7.89    4.71
  -6  -8  -1    8.91    4.78
  -6  -8   0   18.57    6.53
  -6  -8   1   -2.63    2.86
  -6  -8   2   10.00    4.98
  -6  -8   3    2.36    1.85
  -6  -8   4    0.98    1.98
  -6  -8   5    3.23    2.95
  -6  -8   6   10.07    4.89
  -5  -8  -4   21.01    6.78
  -5  -8  -3   11.00    5.36
  -5  -8  -2   -3.36    3.78
  -5  -8  -1   29.62    8.05
  -5  -8   0    2.04    2.68
  -5  -8   1   22.59    6.75
  -5  -8   2   10.69    5.13
  -5  -8   3   11.79    5.28
  -5  -8   4    4.34    2.11
  -5  -8   5    3.90    2.56
  -5  -8   6   -7.72    3.85
  -5  -8   7   -2.11    2.22
  -5  -8   8    4.05    3.54
  -5  -8   9    6.22    3.69
  -4  -8  -5   17.92    6.49
  -4  -8  -4   42.65    9.57
  -4  -8  -3    3.85    3.88
  -4  -8  -2   10.01    4.48
  -4  -8  -1    2.43    1.87
  -4  -8   0   55.14   10.63
  -4  -8   1    0.67    2.46
  -4  -8   2   18.50    5.92
  -4  -8   3    4.54    3.26
  -4  -8   4   51.85    9.39
  -4  -8   5   15.05    5.16
  -4  -8   6   -1.81    2.22
  -4  -8   7    1.14    1.48
  -4  -8   8   14.68    5.15
  -4  -8   9   -0.22    1.51
  -4  -8  10    7.61    4.57
  -3  -8  -6   32.51    8.25
  -3  -8  -5    3.64    2.88
  -3  -8  -4   18.85    5.92
  -3  -8  -3    7.77    3.83
  -3  -8  -2    7.88    3.71
  -3  -8  -1   11.29    4.96
  -3  -8   0   26.18    7.40
  -3  -8   1    8.31    3.95
  -3  -8   2   11.50    4.67
  -3  -8   3    3.70    2.25
  -3  -8   4   15.41    5.16
  -3  -8   5    4.98    3.63
  -3  -8   6   20.52    5.92
  -3  -8   7    8.81    3.51
  -3  -8   8    2.49    2.53
  -3  -8   9    4.52    3.61
  -3  -8  10   13.32    4.90
  -3  -8  11    4.15    3.09
  -2  -8  -7   11.50    4.91
  -2  -8  -6   14.49    5.62
  -2  -8  -5   19.24    5.98
  -2  -8  -4    7.98    4.51
  -2  -8  -3   56.75   10.63
  -2  -8  -2    1.01    2.30
  -2  -8  -1    2.28    2.94
  -2  -8   0    3.79    3.09
  -2  -8   1    2.26    2.44
  -2  -8   2    3.25    2.20
  -2  -8   3   38.58    8.04
  -2  -8   4   -1.16    2.14
  -2  -8   5   22.20    5.72
  -2  -8   6    6.23    2.70
  -2  -8   7    8.80    4.46
  -2  -8   8   19.27    5.82
  -2  -8   9    7.83    4.02
  -2  -8  10    0.36    2.58
  -2  -8  11    2.91    2.48
  -1  -8  -8    6.60    3.48
  -1  -8  -7    9.20    4.34
  -1  -8  -6    2.51    2.54
  -1  -8  -5   15.43    5.23
  -1  -8  -4   30.90    7.77
  -1  -8  -3   11.47    4.65
  -1  -8  -2   17.97    5.88
  -1  -8  -1   12.21    5.12
  -1  -8   0   15.08    6.09
  -1  -8   1   10.24    4.25
  -1  -8   2    9.27    4.19
  -1  -8   3    3.91    2.71
  -1  -8   4   26.04    6.60
  -1  -8   5   14.45    5.13
  -1  -8   6    4.81    3.70
  -1  -8   7    4.63    2.94
  -1  -8   8    6.28    3.31
  -1  -8   9    8.38    3.97
  -1  -8  10    5.99    3.31
  -1  -8  11   21.81    7.23
   0  -8  -8   14.58    5.10
   0  -8  -7   14.31    4.80
   0  -8  -6    1.75    2.07
   0  -8  -5    2.49    2.77
   0  -8  -4    5.02    2.88
   0  -8  -3    5.48    3.26
   0  -8  -2    7.40    3.71
   0  -8  -1    2.76    3.52
   0  -8   0    1.57    1.84
   0  -8   1    1.59    1.70
   0  -8   2   -0.94    2.45
   0  -8   3    1.20    1.88
   0  -8   4    6.81    3.41
   0  -8   5   -1.86    3.16
   0  -8   6   -3.23    3.10
   0  -8   7    7.11    3.44
   0  -8   8    7.44    4.50
   0  -8   9   17.39    6.25
   0  -8  10    1.83    2.04
   0  -8  11   11.05    5.66
   1  -8  -8    3.76    2.96
   1  -8  -7    2.26    1.41
   1  -8  -6   23.60    6.09
   1  -8  -5   21.16    5.72
   1  -8  -4   -1.92    2.32
   1  -8  -3    7.55    3.71
   1  -8  -2   19.12    5.58
   1  -8  -1   -2.91    2.62
   1  -8   0    0.45    1.81
   1  -8   1    6.02    3.95
   1  -8   2   22.49    6.31
   1  -8   3    7.55    3.87
   1  -8   4    3.59    3.39
   1  -8   5   24.49    6.78
   1  -8   6   27.50    7.27
   1  -8   7    9.51    4.93
   1  -8   8    6.54    3.72
   1  -8   9    6.54    4.14
   1  -8  10    4.26    4.65
   2  -8  -8   13.18    4.45
   2  -8  -7    8.12    3.51
   2  -8  -6   -1.60    1.91
   2  -8  -5    6.46    3.60
   2  -8  -4    1.99    2.63
   2  -8  -3   12.35    4.16
   2  -8  -2   55.54    9.60
   2  -8  -1    3.20    3.03
   2  -8   0   29.22    6.82
   2  -8   1    4.56    3.14
   2  -8   2   39.51    8.50
   2  -8   3   26.38    7.25
  -8  -2   4   -1.93    1.40
   2  -8   4    2.20    3.03
  -8  -2   5    1.44    1.34
   2  -8   5    0.31    2.72
   2  -8   6   -4.13    3.27
  -8  -2   6    2.62    2.12
   2  -8   7    1.68    1.93
  -8  -2   7    8.48    3.14
   2  -8   8   19.91    6.68
  -8  -2   8    6.82    3.20
   2  -8   9   -0.49    2.69
  -8  -2   9    0.48    1.13
   2  -8  10   22.16    7.70
  -8  -2  10   10.03    4.06
  -8  -2  11   -1.17    1.72
  -8  -2  12    2.76    2.43
   3  -8  -7   12.33    4.27
   3  -8  -6    1.08    2.01
   3  -8  -5    7.80    3.03
   3  -8  -4   11.19    3.88
   3  -8  -3    6.31    3.20
   3  -8  -2   15.29    4.87
   3  -8  -1    8.46    4.03
   3  -8   0   61.83   10.13
   3  -8   1   13.11    4.77
   3  -8   2   21.55    6.29
   3  -8   3    4.50    3.33
   3  -8   4   20.40    6.53
  -8  -3   4   14.39    3.80
   3  -8   5   15.87    5.52
  -8  -3   5   10.28    3.31
   3  -8   6    1.27    2.42
  -8  -3   6    2.65    1.83
   3  -8   7   13.32    5.70
  -8  -3   7   11.08    3.90
   3  -8   8    4.58    3.61
  -8  -3   8    5.79    3.06
   3  -8   9    8.50    4.10
  -8  -3   9    4.79    2.66
  -8  -3  10    4.72    2.86
  -8  -3  11   12.23    4.95
   4  -8  -5   17.24    5.00
   4  -8  -4   -1.83    1.81
   4  -8  -3   10.29    3.90
   4  -8  -2    4.51    2.52
   4  -8  -1   33.11    7.32
   4  -8   0    3.49    2.68
   4  -8   1   38.84    8.44
   4  -8   2    2.94    3.53
   4  -8   3   11.34    4.71
   4  -8   4    6.22    3.84
   4  -8   5    8.13    4.90
  -8  -4   5   19.85    5.08
   4  -8   6   21.15    6.89
  -8  -4   6   14.00    4.36
   4  -8   7   20.69    7.66
  -8  -4   7    7.44    3.17
   4  -8   8   -0.33    1.76
  -8  -4   8    3.55    2.45
  -8  -4   9    5.41    3.48
  -8  -4  10    2.47    2.19
  -8  -4  11    3.97    3.23
   5  -8  -3    6.89    3.44
   5  -8  -2   40.51    8.09
   5  -8  -1    8.20    3.68
   5  -8   0    6.03    3.21
   5  -8   1   10.16    4.29
   5  -8   2   51.81   10.08
   5  -8   3    1.97    2.31
   5  -8   4   -0.30    2.45
   5  -8   5    3.71    3.17
   5  -8   6   18.03    6.50
   5  -8   7   11.01    5.61
  -8  -5   8   -4.53    2.84
  -8  -5   9   11.24    4.42
   6  -8  -2    5.83    3.03
   6  -8  -1    5.46    3.21
   6  -8   0    8.94    3.72
   6  -8   1    4.63    3.10
   6  -8   2    7.31    4.00
   6  -8   3   16.73    5.90
   6  -8   4    0.94    2.09
   6  -8   5   19.30    7.26
  -8  -6   7    7.05    4.16
   7  -8   1    9.02    4.87
   7  -8   2   13.89    5.88
   7  -8   3    8.12    5.27
  -4  -9  -4    7.84    4.88
  -4  -9  -3   15.69    6.68
  -4  -9  -2    1.19    2.43
  -4  -9  -1   10.98    5.76
  -4  -9   0    2.38    2.13
  -4  -9   1    7.72    3.56
  -4  -9   2   -1.59    3.15
  -4  -9   3   14.43    5.68
  -4  -9   4   -0.86    2.18
  -3  -9  -6    9.54    4.87
  -3  -9  -5    4.88    3.54
  -3  -9  -4   -6.06    3.95
  -3  -9  -3   29.70    8.25
  -3  -9  -2   -1.30    2.02
  -3  -9  -1   23.29    7.68
  -3  -9   0    7.57    4.06
  -3  -9   1   21.72    6.39
  -3  -9   2    4.82    3.57
  -3  -9   3   33.17    8.26
  -3  -9   4   -8.55    4.35
  -3  -9   5    7.19    4.28
  -3  -9   6    7.95    4.63
  -2  -9  -7    7.59    4.11
  -2  -9  -6   10.68    5.47
  -2  -9  -5   18.67    6.52
  -2  -9  -4   -0.17    2.73
  -2  -9  -3    2.54    2.72
  -2  -9  -2    8.22    3.96
  -2  -9  -1    6.58    3.90
  -2  -9   0    2.15    3.65
  -2  -9   1    5.25    3.43
  -2  -9   2    1.14    1.80
  -2  -9   3    2.66    3.22
  -2  -9   4   -1.90    2.80
  -2  -9   5    5.71    3.55
  -2  -9   6    7.03    3.76
  -2  -9   7    2.26    2.44
  -1  -9  -8    4.06    3.03
  -1  -9  -7    6.30    4.07
  -1  -9  -6    9.03    4.63
  -1  -9  -5   -0.53    2.47
  -1  -9  -4    4.90    3.29
  -1  -9  -3    3.04    3.39
  -1  -9  -2    6.37    4.43
  -1  -9  -1    5.73    4.14
  -1  -9   0   -7.72    4.25
  -1  -9   1    3.98    3.32
  -1  -9   2   12.34    5.04
  -1  -9   3    3.12    2.96
  -1  -9   4    7.71    4.37
  -1  -9   5   -1.00    2.14
  -1  -9   6    6.78    3.76
  -1  -9   7    1.25    2.31
  -1  -9   8    4.04    3.32
   0  -9  -8    4.39    3.60
   0  -9  -7    0.38    1.57
   0  -9  -6    2.84    2.47
   0  -9  -5   11.96    4.98
   0  -9  -4   12.37    5.16
   0  -9  -3    1.25    2.07
   0  -9  -2   -1.03    2.11
   0  -9  -1   -0.14    2.14
   0  -9   0    1.16    2.77
   0  -9   1    4.49    2.95
   0  -9   2    2.70    2.63
   0  -9   3    3.32    2.74
   0  -9   4   12.77    5.52
   0  -9   5   19.50    6.35
   0  -9   6    8.13    4.83
   0  -9   7    3.68    2.61
   0  -9   8   -0.53    2.29
   1  -9  -8    1.07    1.80
   1  -9  -7    8.14    3.84
   1  -9  -6    8.14    3.95
   1  -9  -5    4.06    3.38
   1  -9  -4    9.73    4.10
   1  -9  -3    4.53    2.55
   1  -9  -2    8.72    4.40
   1  -9  -1   27.11    6.95
   1  -9   0   -0.51    1.76
   1  -9   1   26.25    7.16
   1  -9   2    5.34    3.59
   1  -9   3   12.15    5.04
   1  -9   4    4.09    3.39
   1  -9   5   11.69    5.50
   1  -9   6    4.26    3.56
   1  -9   7   20.51    6.99
   2  -9  -7   13.53    5.44
   2  -9  -6   -4.02    2.68
   2  -9  -5   13.03    5.07
   2  -9  -4   -0.59    2.49
   2  -9  -3   13.76    5.11
   2  -9  -2   15.96    5.49
   2  -9  -1    1.15    1.98
   2  -9   0    1.64    2.52
   2  -9   1    3.65    3.74
   2  -9   2   24.60    7.18
   2  -9   3   15.73    5.76
   2  -9   4    2.54    2.40
   2  -9   5   14.05    5.84
   2  -9   6   -2.46    2.85
   2  -9   7    8.97    4.73
   3  -9  -5   38.23    8.19
   3  -9  -4    4.23    3.11
   3  -9  -3   -2.51    2.47
   3  -9  -2    0.06    2.72
   3  -9  -1   12.60    4.98
   3  -9   0    0.71    1.95
   3  -9   1   10.16    4.73
   3  -9   2   -5.64    3.75
   3  -9   3    5.43    3.34
   3  -9   4    4.07    3.40
   3  -9   5   44.88   10.20
   3  -9   6    8.14    4.66
   4  -9  -4    1.97    1.35
   4  -9  -3    5.93    3.68
   4  -9  -2    3.93    2.83
   4  -9  -1    3.75    2.90
   4  -9   0    4.37    3.53
   4  -9   1    2.09    2.26
   4  -9   2    8.95    4.61
   4  -9   3    5.58    4.14
   4  -9   4   -0.63    1.94
   4  -9   5    8.36    4.93
   5  -9  -2    7.89    3.50
   5  -9  -1   10.76    4.50
   5  -9   0    1.26    1.85
   5  -9   1   12.59    4.93
   5  -9   2    6.46    3.93
   5  -9   3   -0.06    1.76
   6  -9   0    0.01    2.46
   6  -9   1    2.68    2.55
   6  -9   2    0.16    1.89
  -1 -10  -7   21.35    7.54
  -1 -10  -6    3.45    3.07
  -1 -10  -5    3.36    3.67
  -1 -10  -4   14.03    6.04
  -1 -10  -3    6.70    4.81
  -1 -10  -2    0.98    2.13
  -1 -10  -1    6.02    4.13
  -1 -10   0   38.16    9.75
  -1 -10   1    2.98    3.40
  -1 -10   2   -1.64    2.48
   0 -10  -8    1.51    1.61
   0 -10  -7    6.72    3.88
   0 -10  -6    7.76    4.24
   0 -10  -5   13.65    5.81
   0 -10  -4    3.61    3.14
   0 -10  -3    6.55    4.22
   0 -10  -2   16.99    6.80
   0 -10  -1    9.56    4.13
   0 -10   0    3.91    3.33
   0 -10   1    6.09    4.07
   0 -10   2   21.11    7.03
   0 -10   3    3.82    2.88
   1 -10  -7   -2.11    2.34
   1 -10  -6    9.44    4.88
   1 -10  -5   -4.90    3.42
   1 -10  -4    8.20    5.00
   1 -10  -3    6.85    4.77
   1 -10  -2    1.71    2.34
   1 -10  -1    2.56    2.74
   1 -10   0   -1.04    1.97
   1 -10   1    2.65    2.79
   1 -10   2   17.93    6.38
   1 -10   3   12.48    5.32
   2 -10  -5   11.94    4.89
   2 -10  -4    6.37    4.15
   2 -10  -3   -9.10    4.46
   2 -10  -2    2.50    2.88
   2 -10  -1   -6.89    3.98
   2 -10   0   -0.90    1.98
   2 -10   1   -1.66    2.37
   2 -10   2    4.14    3.62
   3 -10  -4   27.82    7.74
   3 -10  -3    2.14    3.57
   3 -10  -2    4.94    3.44
   3 -10  -1   13.63    5.14
   3 -10   0    3.80    3.05
   3 -10   1    8.67    4.74
   3 -10   2    2.95    1.95
   4 -10  -2   14.77    5.64
   4 -10  -1   -1.60    2.29
   4 -10   0   28.05    8.06
   4 -10   1    2.23    2.57
   0   0   0    0.00    0.00


TITL g250219a_auto in P4(1)
REM P4(1) (#76 in standard setting)
CELL 0.71073   7.760238   7.760238  13.525255  90.0000  90.0000  90.0000
ZERR   15.00   0.000971   0.000971   0.002772   0.0000   0.0000   0.0000
LATT -1
SYMM -x,-y, z+1/2
SYMM -y, x, z+1/4
SYMM  y,-x, z+3/4
SFAC C H N O
UNIT 15.00 15.00 15.00 15.00
REM  CrysAlisPro recorded range (K): Min=223.0; max=223.0; aver:223.0
TEMP -50
TREF
HKLF 4
END
_computing_structure_solution     'SHELXT 2018/2 (Sheldrick, 2018)'
;
_shelx_hkl_checksum                56700
_olex2_submission_special_instructions  'No special instructions were received'
_oxdiff_exptl_absorpt_empirical_details
;
Empirical correction (ABSPACK) includes:
- Absorption correction using spherical harmonics
- Frame scaling
;
_oxdiff_exptl_absorpt_empirical_full_max  1.496
_oxdiff_exptl_absorpt_empirical_full_min  0.686
