# Supplementary material for: Versatile Pyridinium Trifluoroborate Platform for Facile Preparation of 18F‑Labeled PET Tracers in Water
Source: ACS Cent Sci. 2026 May 6;12(6):824–30. doi: 10.1021/acscentsci.6c00164 (PMC13306595; doi:10.1021/acscentsci.6c00164)
Supplement: Supplementary file 2 [file oc6c00164_si_002.zip › X-Ray Data/2440357.cif]

data_g250402d_auto
_audit_creation_date               2025-04-02
_audit_creation_method
;
Olex2 1.5
(compiled 2025.02.27 svn.r83f5de26 for OlexSys, GUI svn.r7172)
;
_shelx_SHELXL_version_number       '2018/3'
_audit_contact_author_address      ?
_audit_contact_author_email        ?
_audit_contact_author_name         ''
_audit_contact_author_phone        ?
_publ_contact_author_id_orcid      ?
_publ_section_references
;
Dolomanov, O.V., Bourhis, L.J., Gildea, R.J, Howard, J.A.K. & Puschmann, H.
 (2009), J. Appl. Cryst. 42, 339-341.

Sheldrick, G.M. (2015). Acta Cryst. A71, 3-8.

Sheldrick, G.M. (2015). Acta Cryst. C71, 3-8.
;
_chemical_name_common              ?
_chemical_name_systematic          ?
_chemical_formula_moiety           'C8 H6 B Cl F3 N'
_chemical_formula_sum              'C8 H6 B Cl F3 N'
_chemical_formula_weight           219.40
_chemical_absolute_configuration   ?
_chemical_melting_point            ?
_chemical_oxdiff_formula           CHNFBCl
loop_
  _atom_type_symbol
  _atom_type_description
  _atom_type_scat_dispersion_real
  _atom_type_scat_dispersion_imag
  _atom_type_scat_source
 'C' 'C' 0.0033 0.0016 'International Tables Vol C Tables 4.2.6.8 and 6.1.1.4'
 'H' 'H' 0.0000 0.0000 'International Tables Vol C Tables 4.2.6.8 and 6.1.1.4'
 'B' 'B' 0.0013 0.0007 'International Tables Vol C Tables 4.2.6.8 and 6.1.1.4'
 'Cl' 'Cl' 0.1484 0.1585 'International Tables Vol C Tables 4.2.6.8 and 6.1.1.4'
 'F' 'F' 0.0171 0.0103 'International Tables Vol C Tables 4.2.6.8 and 6.1.1.4'
 'N' 'N' 0.0061 0.0033 'International Tables Vol C Tables 4.2.6.8 and 6.1.1.4'

_shelx_space_group_comment
;
The symmetry employed for this shelxl refinement is uniquely defined
by the following loop, which should always be used as a source of
symmetry information in preference to the above space-group names.
They are only intended as comments.
;
_space_group_crystal_system        'orthorhombic'
_space_group_IT_number             19
_space_group_name_H-M_alt          'P 21 21 21'
_space_group_name_Hall             'P 2ac 2ab'
loop_
  _space_group_symop_operation_xyz
 'x, y, z'
 '-x+1/2, -y, z+1/2'
 '-x, y+1/2, -z+1/2'
 'x+1/2, -y+1/2, -z'

_cell_length_a                     4.9656(14)
_cell_length_b                     11.938(3)
_cell_length_c                     15.785(3)
_cell_angle_alpha                  90
_cell_angle_beta                   90
_cell_angle_gamma                  90
_cell_volume                       935.7(4)
_cell_formula_units_Z              4
_cell_measurement_reflns_used      904
_cell_measurement_temperature      223.00(10)
_cell_measurement_theta_max        22.8120
_cell_measurement_theta_min        2.1690
_cell_oxdiff_angle_alpha           89.983(12)
_cell_oxdiff_angle_beta            89.992(12)
_cell_oxdiff_angle_gamma           89.917(14)
_cell_oxdiff_length_a              4.9686(9)
_cell_oxdiff_length_b              11.931(2)
_cell_oxdiff_length_c              15.7843(19)
_cell_oxdiff_measurement_reflns_used  904
_cell_oxdiff_volume                935.7(3)
_shelx_estimated_absorpt_T_max     ?
_shelx_estimated_absorpt_T_min     ?
_exptl_absorpt_coefficient_mu      0.408
_exptl_absorpt_correction_T_max    1.00000
_exptl_absorpt_correction_T_min    0.78472
_exptl_absorpt_correction_type     multi-scan
_exptl_absorpt_process_details
;
CrysAlisPro 1.171.42.81a (Rigaku Oxford Diffraction, 2023)
Empirical absorption correction using spherical harmonics,
implemented in SCALE3 ABSPACK scaling algorithm.
;
_exptl_absorpt_special_details     ?
_exptl_crystal_colour              'clear light black'
_exptl_crystal_density_diffrn      1.557
_exptl_crystal_density_meas        ?
_exptl_crystal_density_method      ?
_exptl_crystal_description         block
_exptl_crystal_F_000               440
_exptl_crystal_size_max            0.4
_exptl_crystal_size_mid            0.35
_exptl_crystal_size_min            0.3
_exptl_transmission_factor_max     ?
_exptl_transmission_factor_min     ?
_diffrn_reflns_av_R_equivalents    0.0542
_diffrn_reflns_av_unetI/netI       0.0932
_diffrn_reflns_Laue_measured_fraction_full  1.000
_diffrn_reflns_Laue_measured_fraction_max  1.000
_diffrn_reflns_limit_h_max         5
_diffrn_reflns_limit_h_min         -5
_diffrn_reflns_limit_k_max         14
_diffrn_reflns_limit_k_min         -10
_diffrn_reflns_limit_l_max         17
_diffrn_reflns_limit_l_min         -18
_diffrn_reflns_number              3128
_diffrn_reflns_point_group_measured_fraction_full  0.939
_diffrn_reflns_point_group_measured_fraction_max  0.939
_diffrn_reflns_theta_full          25.015
_diffrn_reflns_theta_max           25.015
_diffrn_reflns_theta_min           2.139
_diffrn_ambient_environment        N~2~
_diffrn_ambient_temperature        223.00(10)
_diffrn_detector                   'CCD plate'
_diffrn_detector_area_resol_mean   10.4471
_diffrn_detector_type              Atlas
_diffrn_measured_fraction_theta_full  1.000
_diffrn_measured_fraction_theta_max  1.000
_diffrn_measurement_details
;
List of Runs (angles in degrees, time in seconds):

  # Type    Start    End  Width  t~exp~   \w     \q     \k     \f   Frames
--------------------------------------------------------------------------
  1  \w     -5.00  62.00   1.00    1.50    --   12.87  37.00-180.00   67
  2  \w    -42.00  10.00   1.00    1.50    --  -13.65  77.00 -90.00   52
  3  \w    -16.00  10.00   1.00    1.50    --  -13.65 -77.00 150.00   26
;
_diffrn_measurement_device         'four-circle diffractometer'
_diffrn_measurement_device_type    'Xcalibur, Atlas, Gemini'
_diffrn_measurement_method         '\w scans'
_diffrn_orient_matrix_type        
 'CrysAlisPro convention (1999,Acta A55,543-557)'
_diffrn_orient_matrix_UB_11        -0.0910739000
_diffrn_orient_matrix_UB_12        0.0458239000
_diffrn_orient_matrix_UB_13        0.0007916000
_diffrn_orient_matrix_UB_21        -0.1091481000
_diffrn_orient_matrix_UB_22        -0.0377455000
_diffrn_orient_matrix_UB_23        0.0047058000
_diffrn_orient_matrix_UB_31        0.0130886000
_diffrn_orient_matrix_UB_32        0.0031454000
_diffrn_orient_matrix_UB_33        0.0446829000
_diffrn_radiation_monochromator    graphite
_diffrn_radiation_probe            x-ray
_diffrn_radiation_type             'Mo K\a'
_diffrn_radiation_wavelength       0.71073
_diffrn_source                     'fine-focus sealed X-ray tube'
_diffrn_source_type                'Enhance (Mo) X-ray Source'
_reflns_Friedel_coverage           0.556
_reflns_Friedel_fraction_full      0.846
_reflns_Friedel_fraction_max       0.846
_reflns_number_gt                  1021
_reflns_number_total               1554
_reflns_special_details
;
 Reflections were merged by SHELXL according to the crystal
 class for the calculation of statistics and refinement.
 
 _reflns_Friedel_fraction is defined as the number of unique
 Friedel pairs measured divided by the number that would be
 possible theoretically, ignoring centric projections and
 systematic absences.
;
_reflns_threshold_expression       'I > 2\s(I)'
_computing_cell_refinement         'CrysAlisPro 1.171.42.81a (Rigaku OD, 2023)'
_computing_data_collection         'CrysAlisPro 1.171.42.81a (Rigaku OD, 2023)'
_computing_data_reduction          'CrysAlisPro 1.171.42.81a (Rigaku OD, 2023)'
_computing_molecular_graphics      'Olex2 1.5 (Dolomanov et al., 2009)'
_computing_publication_material    'Olex2 1.5 (Dolomanov et al., 2009)'
_computing_structure_refinement    'SHELXL 2018/3 (Sheldrick, 2015)'
_computing_structure_solution      'SHELXT 2014/5 (Sheldrick, 2014)'
_refine_diff_density_max           0.190
_refine_diff_density_min           -0.225
_refine_diff_density_rms           0.053
_refine_ls_abs_structure_details
;
 Flack x determined using 249 quotients [(I+)-(I-)]/[(I+)+(I-)]
 (Parsons, Flack and Wagner, Acta Cryst. B69 (2013) 249-259).
;
_refine_ls_abs_structure_Flack     0.11(16)
_refine_ls_extinction_coef         .
_refine_ls_extinction_method       none
_refine_ls_goodness_of_fit_ref     1.015
_refine_ls_hydrogen_treatment      constr
_refine_ls_matrix_type             full
_refine_ls_number_parameters       127
_refine_ls_number_reflns           1554
_refine_ls_number_restraints       0
_refine_ls_R_factor_all            0.0925
_refine_ls_R_factor_gt             0.0506
_refine_ls_restrained_S_all        1.015
_refine_ls_shift/su_max            0.000
_refine_ls_shift/su_mean           0.000
_refine_ls_structure_factor_coef   Fsqd
_refine_ls_weighting_details      
 'w=1/[\s^2^(Fo^2^)+(0.0226P)^2^] where P=(Fo^2^+2Fc^2^)/3'
_refine_ls_weighting_scheme        calc
_refine_ls_wR_factor_gt            0.0800
_refine_ls_wR_factor_ref           0.1015
_refine_special_details            ?
_olex2_refinement_description
;
1. Fixed Uiso
 At 1.2 times of:
  All C(H) groups, All C(H,H) groups
2.a Secondary CH2 refined with riding coordinates:
 C00B(H00A,H00B)
2.b Aromatic/amide H refined with riding coordinates:
 C006(H006), C007(H007), C00C(H00C)
2.c :
 C00D(H00D)
;
_atom_sites_solution_hydrogens     geom
_atom_sites_solution_primary       dual
_atom_sites_solution_secondary     ?
loop_
  _atom_site_label
  _atom_site_type_symbol
  _atom_site_fract_x
  _atom_site_fract_y
  _atom_site_fract_z
  _atom_site_U_iso_or_equiv
  _atom_site_adp_type
  _atom_site_occupancy
  _atom_site_site_symmetry_order
  _atom_site_calc_flag
  _atom_site_refinement_flags_posn
  _atom_site_refinement_flags_adp
  _atom_site_refinement_flags_occupancy
  _atom_site_disorder_assembly
  _atom_site_disorder_group
 Cl Cl -0.0710(4) 0.62293(16) 0.48119(8) 0.0575(6) Uani 1 1 d . . . . .
 F1 F 0.7664(8) 0.4735(3) 0.7598(2) 0.0551(10) Uani 1 1 d . . . . .
 F3 F 0.4138(7) 0.3560(3) 0.7683(2) 0.0539(10) Uani 1 1 d . . . . .
 F2 F 0.6331(9) 0.3794(3) 0.64389(19) 0.0724(14) Uani 1 1 d . . . . .
 N005 N 0.2427(9) 0.6121(4) 0.7436(2) 0.0285(11) Uani 1 1 d . . . . .
 C006 C 0.0683(12) 0.6940(5) 0.7217(3) 0.0340(14) Uani 1 1 d . . . . .
 H006 H 0.013038 0.746462 0.762597 0.041 Uiso 1 1 calc R U . . .
 C007 C -0.0299(13) 0.7017(5) 0.6401(3) 0.0373(16) Uani 1 1 d . . . . .
 H007 H -0.149535 0.758865 0.623938 0.045 Uiso 1 1 calc R U . . .
 C008 C 0.0569(13) 0.6211(5) 0.5835(3) 0.0371(15) Uani 1 1 d . . . . .
 C009 C 0.1233(13) 0.6357(5) 0.8954(3) 0.0402(16) Uani 1 1 d . . . . .
 C00A C 0.3329(11) 0.5331(5) 0.6890(3) 0.0322(16) Uani 1 1 d . . . . .
 C00B C 0.3371(12) 0.6093(5) 0.8338(3) 0.0427(18) Uani 1 1 d . . . . .
 H00A H 0.408639 0.534570 0.846261 0.051 Uiso 1 1 calc R U . . .
 H00B H 0.484348 0.663173 0.840736 0.051 Uiso 1 1 calc R U . . .
 C00C C 0.2377(15) 0.5392(5) 0.6057(3) 0.0401(16) Uani 1 1 d . . . . .
 H00C H 0.297385 0.487274 0.564984 0.048 Uiso 1 1 calc R U . . .
 C00D C -0.0321(16) 0.6570(6) 0.9468(3) 0.054(2) Uani 1 1 d . . . . .
 H00D H -0.159391 0.674482 0.988829 0.065 Uiso 1 1 calc R U . . .
 B00E B 0.5411(16) 0.4316(6) 0.7157(4) 0.0385(19) Uani 1 1 d . . . . .

loop_
  _atom_site_aniso_label
  _atom_site_aniso_U_11
  _atom_site_aniso_U_22
  _atom_site_aniso_U_33
  _atom_site_aniso_U_23
  _atom_site_aniso_U_13
  _atom_site_aniso_U_12
 Cl 0.0746(13) 0.0673(13) 0.0306(7) -0.0021(8) -0.0093(9) 0.0164(13)
 F1 0.035(2) 0.045(2) 0.085(2) 0.001(2) -0.003(2) 0.001(2)
 F3 0.041(2) 0.045(2) 0.075(2) 0.018(2) 0.004(2) -0.006(2)
 F2 0.098(4) 0.071(3) 0.0479(18) -0.007(2) 0.000(2) 0.051(3)
 N005 0.027(2) 0.029(3) 0.029(2) -0.001(2) 0.003(2) 0.000(3)
 C006 0.035(4) 0.027(3) 0.040(3) -0.003(3) 0.007(3) 0.004(3)
 C007 0.043(4) 0.033(4) 0.036(3) 0.006(3) 0.004(3) 0.011(4)
 C008 0.040(4) 0.042(4) 0.029(3) 0.001(3) -0.004(3) 0.000(4)
 C009 0.054(5) 0.035(4) 0.032(3) -0.001(3) -0.007(3) -0.002(4)
 C00A 0.034(4) 0.027(3) 0.035(3) -0.001(3) 0.017(3) -0.003(3)
 C00B 0.044(4) 0.052(5) 0.032(3) 0.000(3) -0.007(3) 0.012(4)
 C00C 0.057(4) 0.037(4) 0.026(3) 0.000(3) 0.000(3) 0.004(4)
 C00D 0.064(5) 0.070(6) 0.028(3) -0.007(3) 0.003(4) 0.002(5)
 B00E 0.042(5) 0.036(4) 0.037(3) -0.006(3) 0.004(4) -0.002(4)

_geom_special_details
;
 All esds (except the esd in the dihedral angle between two l.s. planes)
 are estimated using the full covariance matrix.  The cell esds are taken
 into account individually in the estimation of esds in distances, angles
 and torsion angles; correlations between esds in cell parameters are only
 used when they are defined by crystal symmetry.  An approximate (isotropic)
 treatment of cell esds is used for estimating esds involving l.s. planes.
;
loop_
  _geom_bond_atom_site_label_1
  _geom_bond_atom_site_label_2
  _geom_bond_distance
  _geom_bond_site_symmetry_2
  _geom_bond_publ_flag
 Cl C008 1.735(5) . ?
 F1 B00E 1.409(8) . ?
 F3 B00E 1.379(7) . ?
 F2 B00E 1.372(7) . ?
 N005 C006 1.351(7) . ?
 N005 C00A 1.354(6) . ?
 N005 C00B 1.500(6) . ?
 C006 H006 0.9400 . ?
 C006 C007 1.380(7) . ?
 C007 H007 0.9400 . ?
 C007 C008 1.383(7) . ?
 C008 C00C 1.373(8) . ?
 C009 C00B 1.473(8) . ?
 C009 C00D 1.148(8) . ?
 C00A C00C 1.399(7) . ?
 C00A B00E 1.648(9) . ?
 C00B H00A 0.9800 . ?
 C00B H00B 0.9800 . ?
 C00C H00C 0.9400 . ?
 C00D H00D 0.9400 . ?

loop_
  _geom_angle_atom_site_label_1
  _geom_angle_atom_site_label_2
  _geom_angle_atom_site_label_3
  _geom_angle
  _geom_angle_site_symmetry_1
  _geom_angle_site_symmetry_3
  _geom_angle_publ_flag
 C006 N005 C00A 123.6(4) . . ?
 C006 N005 C00B 117.4(4) . . ?
 C00A N005 C00B 119.0(5) . . ?
 N005 C006 H006 119.6 . . ?
 N005 C006 C007 120.9(5) . . ?
 C007 C006 H006 119.6 . . ?
 C006 C007 H007 121.7 . . ?
 C006 C007 C008 116.6(5) . . ?
 C008 C007 H007 121.7 . . ?
 C007 C008 Cl 118.6(5) . . ?
 C00C C008 Cl 119.0(4) . . ?
 C00C C008 C007 122.3(5) . . ?
 C00D C009 C00B 176.1(6) . . ?
 N005 C00A C00C 116.8(5) . . ?
 N005 C00A B00E 123.8(4) . . ?
 C00C C00A B00E 119.4(5) . . ?
 N005 C00B H00A 108.9 . . ?
 N005 C00B H00B 108.9 . . ?
 C009 C00B N005 113.3(5) . . ?
 C009 C00B H00A 108.9 . . ?
 C009 C00B H00B 108.9 . . ?
 H00A C00B H00B 107.7 . . ?
 C008 C00C C00A 119.8(5) . . ?
 C008 C00C H00C 120.1 . . ?
 C00A C00C H00C 120.1 . . ?
 C009 C00D H00D 180.0 . . ?
 F1 B00E C00A 111.3(5) . . ?
 F3 B00E F1 107.4(5) . . ?
 F3 B00E C00A 110.4(5) . . ?
 F2 B00E F1 107.8(6) . . ?
 F2 B00E F3 110.7(6) . . ?
 F2 B00E C00A 109.3(5) . . ?

loop_
  _geom_torsion_atom_site_label_1
  _geom_torsion_atom_site_label_2
  _geom_torsion_atom_site_label_3
  _geom_torsion_atom_site_label_4
  _geom_torsion
  _geom_torsion_site_symmetry_1
  _geom_torsion_site_symmetry_2
  _geom_torsion_site_symmetry_3
  _geom_torsion_site_symmetry_4
  _geom_torsion_publ_flag
 Cl C008 C00C C00A -176.9(5) . . . . ?
 N005 C006 C007 C008 0.8(9) . . . . ?
 N005 C00A C00C C008 -1.4(9) . . . . ?
 N005 C00A B00E F1 -49.6(8) . . . . ?
 N005 C00A B00E F3 69.5(7) . . . . ?
 N005 C00A B00E F2 -168.6(5) . . . . ?
 C006 N005 C00A C00C 0.3(8) . . . . ?
 C006 N005 C00A B00E -178.8(6) . . . . ?
 C006 N005 C00B C009 39.4(8) . . . . ?
 C006 C007 C008 Cl 177.2(5) . . . . ?
 C006 C007 C008 C00C -1.9(9) . . . . ?
 C007 C008 C00C C00A 2.3(10) . . . . ?
 C00A N005 C006 C007 0.0(9) . . . . ?
 C00A N005 C00B C009 -140.0(6) . . . . ?
 C00B N005 C006 C007 -179.4(5) . . . . ?
 C00B N005 C00A C00C 179.7(5) . . . . ?
 C00B N005 C00A B00E 0.6(8) . . . . ?
 C00C C00A B00E F1 131.3(6) . . . . ?
 C00C C00A B00E F3 -109.6(6) . . . . ?
 C00C C00A B00E F2 12.4(8) . . . . ?
 B00E C00A C00C C008 177.7(6) . . . . ?

_shelx_res_file
;
TITL g250402d_auto_a.res in P2(1)2(1)2(1)
    g250402d_auto.res
    created by SHELXL-2018/3 at 13:43:59 on 02-Apr-2025
REM Old TITL g250402d_auto in P2(1)2(1)2(1)
REM SHELXT solution in P2(1)2(1)2(1)
REM R1 0.189, Rweak 0.067, Alpha 0.008, Orientation as input
REM Flack x = 0.070 ( 0.147 ) from Parsons' quotients
REM Formula found by SHELXT: C8 N2 F3 Cl
CELL 0.71073 4.9656 11.9376 15.7849 90 90 90
ZERR 4 0.0014 0.0032 0.0028 0 0 0
LATT -1
SYMM 0.5-X,-Y,0.5+Z
SYMM -X,0.5+Y,0.5-Z
SYMM 0.5+X,0.5-Y,-Z
SFAC C H B Cl F N
UNIT 32 24 4 4 12 4

L.S. 99
PLAN  5
TEMP -50
CONF
list 4
MORE -1
BOND $H
fmap 2 53
acta
SHEL 999 0.84
REM <olex2.extras>
REM <HklSrc "%.\\g250402d_auto.hkl">
REM </olex2.extras>

WGHT    0.022600
FVAR       0.67964
CL    4   -0.071040    0.622934    0.481193    11.00000    0.07455    0.06725 =
         0.03060   -0.00212   -0.00933    0.01641
F1    5    0.766369    0.473477    0.759813    11.00000    0.03493    0.04500 =
         0.08536    0.00083   -0.00309    0.00067
F3    5    0.413828    0.356001    0.768316    11.00000    0.04145    0.04469 =
         0.07547    0.01837    0.00446   -0.00562
F2    5    0.633062    0.379405    0.643895    11.00000    0.09844    0.07075 =
         0.04791   -0.00749   -0.00023    0.05067
N005  6    0.242658    0.612130    0.743609    11.00000    0.02739    0.02884 =
         0.02922   -0.00106    0.00297    0.00044
C006  1    0.068269    0.694027    0.721709    11.00000    0.03502    0.02660 =
         0.04043   -0.00287    0.00671    0.00377
AFIX  43
H006  2    0.013038    0.746462    0.762597    11.00000   -1.20000
AFIX   0
C007  1   -0.029853    0.701746    0.640149    11.00000    0.04349    0.03266 =
         0.03581    0.00604    0.00404    0.01107
AFIX  43
H007  2   -0.149535    0.758865    0.623938    11.00000   -1.20000
AFIX   0
C008  1    0.056918    0.621134    0.583480    11.00000    0.03977    0.04232 =
         0.02910    0.00102   -0.00379    0.00037
C009  1    0.123265    0.635694    0.895390    11.00000    0.05359    0.03523 =
         0.03170   -0.00113   -0.00741   -0.00194
C00A  1    0.332933    0.533114    0.688968    11.00000    0.03422    0.02678 =
         0.03547   -0.00079    0.01674   -0.00320
C00B  1    0.337077    0.609291    0.833834    11.00000    0.04412    0.05189 =
         0.03209    0.00005   -0.00740    0.01171
AFIX  23
H00A  2    0.408639    0.534570    0.846261    11.00000   -1.20000
H00B  2    0.484348    0.663173    0.840736    11.00000   -1.20000
AFIX   0
C00C  1    0.237741    0.539164    0.605656    11.00000    0.05679    0.03748 =
         0.02594    0.00002   -0.00027    0.00448
AFIX  43
H00C  2    0.297385    0.487274    0.564984    11.00000   -1.20000
AFIX   0
C00D  1   -0.032142    0.657020    0.946764    11.00000    0.06379    0.06974 =
         0.02828   -0.00653    0.00268    0.00243
AFIX 163
H00D  2   -0.159391    0.674482    0.988829    11.00000   -1.20000
AFIX   0
B00E  3    0.541098    0.431572    0.715731    11.00000    0.04196    0.03606 =
         0.03736   -0.00641    0.00425   -0.00174
HKLF 4


REM  g250402d_auto_a.res in P2(1)2(1)2(1)
REM wR2 = 0.1015, GooF = S = 1.015, Restrained GooF = 1.015 for all data
REM R1 = 0.0506 for 1021 Fo > 4sig(Fo) and 0.0925 for all 1554 data
REM 127 parameters refined using 0 restraints

END

WGHT      0.0225      0.0000

REM Highest difference peak  0.190,  deepest hole -0.225,  1-sigma level  0.053
Q1    1   0.2997  0.6799  0.5582  11.00000  0.05    0.19
Q2    1   0.7690  0.4209  0.7094  11.00000  0.05    0.19
Q3    1  -0.0967  0.6826  0.8973  11.00000  0.05    0.18
Q4    1   0.2962  0.6169  0.7805  11.00000  0.05    0.18
Q5    1   0.2384  0.3243  0.6393  11.00000  0.05    0.17
;
_shelx_res_checksum                689
_shelx_hkl_file
;
   0   0  -2 2056.48   30.41
   0   0   3    1.47    2.57
   0   0  -3   -0.72    2.06
   0   0   4 1576.29   37.76
   0   0  -4 1488.31   36.82
   0   0  -5   -0.66    2.51
   0   0   5   -4.20    4.46
   0   0  -6  156.08   14.63
   0   0  -6  158.99   12.41
   0   0  -7    0.91    2.57
   0   0  -7    6.57    4.13
   0   0  -8 1675.60   52.98
   0   0  -8 1636.05   45.70
   0   0  -8 1570.62   54.44
   0   0  -9    3.70    4.53
   0   0  -9    2.91    2.54
   0   0  -9   -0.37    3.99
   0   0 -10   65.70   10.32
   0   0 -10   85.54   14.35
   0   0 -10   88.53   13.83
   0   0 -11    2.23    4.34
   0   0 -11    7.19    4.70
   0   0 -11    1.18    2.64
   0   0 -12   70.54   14.77
   0   0 -12   69.42   13.66
   0   0 -12   65.20   11.57
   0   0 -13    6.05    4.94
   0   0 -13   -0.77    3.27
   0   0 -13    2.59    4.12
   0   0 -14    8.24    5.93
   0   0 -14    1.01    2.83
   0   0 -15   -3.30    3.47
   0   0 -15    1.92    3.06
   0   0 -16   37.36    9.82
   0   0 -16   51.82   14.34
   0   0 -17    6.86    6.24
   0   0 -17   -6.85    4.79
   0   0 -18   -2.92    4.36
   0   0 -19  -18.70    9.46
   0   0 -20   -5.17    5.95
   0   0 -21   17.00    9.71
   0   1   0    1.44    1.26
   0   1  -1  338.02   12.34
   0  -1   2  442.15   16.76
   0   1  -2  457.06   16.50
   0   1   2  441.46   14.59
   0   1   3  351.42   15.38
   0  -1   3  378.25   17.67
   0   1  -3  341.21   17.13
   0  -1  -3  379.07   15.87
   0  -1   3  365.85   16.85
   0   1  -3  405.68   17.42
   0   1   4  313.98   16.79
   0   1  -4  344.13   17.60
   0   1  -4  353.88   18.80
   0  -1   4  320.16   17.78
   0  -1  -4  315.98   16.69
   0   1  -5  816.31   31.43
   0   1   5  823.62   29.75
   0   1  -5  799.79   29.09
   0  -1  -5  792.35   29.43
   0   1  -5  771.84   31.66
   0   1  -6  629.40   29.84
   0   1   6  605.71   28.28
   0   1  -6  629.45   27.74
   0   1  -6  634.00   31.14
   0  -1  -6  567.98   27.18
   0   1  -7   33.30    7.68
   0   1  -7   42.81    8.90
   0   1   7   43.30    8.88
   0   1  -7   47.02    9.15
   0  -1  -7   49.68    8.99
   0   1  -8  376.00   26.51
   0   1  -8  354.42   23.54
   0   1   8  358.74   25.87
   0  -1  -8  334.80   24.55
   0   1  -8  375.18   27.57
   0   1  -9  748.62   39.17
   0   1  -9  700.18   40.09
   0   1   9  736.83   39.16
   0  -1  -9  741.03   29.71
   0  -1  -9  719.73   38.38
   0   1  -9  680.16   34.31
   0  -1 -10  164.24   19.65
   0   1 -10  167.93   19.60
   0   1 -10  170.68   18.19
   0   1 -10  178.29   21.23
   0  -1 -10  181.00   15.61
   0   1  10  185.88   20.77
   0   1 -11    1.65    3.73
   0  -1 -11   -2.39    2.57
   0   1 -11    3.57    3.75
   0   1 -11   -0.42    2.53
   0  -1 -11    0.27    1.87
   0   1 -12   74.24   14.68
   0  -1 -12   69.30   14.47
   0  -1 -12   59.05   10.03
   0   1 -12   73.89   15.12
   0   1 -12   79.36   13.50
   0  -1 -12   80.83   14.68
   0  -1 -13   42.57   12.02
   0   1 -13   50.68   13.05
   0   1 -13   45.56   10.54
   0  -1 -13   45.96    9.05
   0  -1 -13   48.30   12.68
   0  -1 -14  149.37   16.79
   0  -1 -14  153.41   21.97
   0   1 -14  130.19   18.39
   0   1 -14  148.42   21.87
   0   1 -15    4.64    4.51
   0  -1 -15    7.41    4.69
   0   1 -15    8.92    6.24
   0   1 -16    5.69    4.38
   0  -1 -16    0.09    1.46
   0  -1 -16    0.89    3.39
   0  -1 -17   11.12    5.32
   0   1 -17    5.49    4.66
   0   1 -17   13.29    7.93
   0  -1 -17   19.65    9.44
   0  -1 -18   19.16    9.70
   0   1 -18   33.24   12.01
   0   1 -18   38.19   10.90
   0  -1 -19  122.62   23.70
   0   1 -19  122.18   24.20
   0  -1 -20   65.26   18.14
   0  -1 -21    8.82    7.34
   0   2   0  632.65   20.25
   0  -2   0  605.71   20.44
   0   2   1  221.92   11.31
   0  -2  -1  213.51   11.25
   0   2  -1  220.26   13.46
   0  -2  -2  406.71   14.50
   0   2  -2  417.34   19.72
   0  -2   3  719.33   27.69
   0   2  -3  732.62   28.02
   0   2  -4   89.80   10.95
   0   2   4   93.43    9.80
   0  -2   4   84.73   10.52
   0  -2   4   80.06   10.14
   0   2   5  117.78   11.69
   0   2  -5   94.74   12.63
   0  -2   5   77.72   11.20
   0   2  -5  111.86   12.77
   0  -2   5  101.36   12.11
   0  -2   6   74.71   11.14
   0  -2  -6   68.20    9.54
   0   2  -6   57.03    9.75
   0   2  -6   72.90   11.23
   0   2   6   55.08    9.06
   0   2  -7  357.09   25.88
   0   2   7  368.91   24.21
   0  -2  -7  336.00   23.40
   0   2  -7  356.31   24.55
   0   2  -8    0.92    3.70
   0   2  -8    0.38    4.80
   0  -2  -8   -1.44    2.10
   0   2  -8    1.93    6.04
   0   2   8   -0.21    4.24
   0   2  -9 1066.35   48.62
   0   2   9 1059.42   46.57
   0  -2  -9 1029.89   46.40
   0   2  -9 1020.47   50.26
   0   2  -9 1033.15   46.21
   0   2  10   50.32   10.96
   0   2 -10   56.92   12.13
   0   2 -10   42.34   10.29
   0   2 -10   47.63   11.71
   0  -2 -10   47.18   10.77
   0   2 -11  360.91   33.19
   0   2  11  359.71   30.46
   0  -2 -11  347.16   30.45
   0   2 -11  346.92   30.64
   0  -2 -11  358.31   21.09
   0   2 -11  350.70   29.09
   0   2  12   20.68    8.06
   0   2 -12   27.87   10.18
   0  -2 -12   21.64    5.30
   0  -2 -12   22.07    7.92
   0   2 -12   13.88    7.34
   0   2 -12   28.00    9.70
   0   2 -13   18.65    7.51
   0   2 -13    7.95    7.60
   0  -2 -13    8.73    4.02
   0  -2 -13    9.13    5.54
   0  -2 -14   32.04    7.19
   0   2 -14   54.06   12.99
   0   2 -14   54.28   14.22
   0   2 -15  339.17   35.40
   0   2 -15  349.29   33.02
   0  -2 -15  355.14   24.08
   0  -2 -15  381.10   35.79
   0   2 -16   -3.56    4.26
   0   2 -16   11.92    7.46
   0  -2 -16    0.94    1.65
   0  -2 -16    2.11    5.48
   0  -2 -17  106.81   20.52
   0   2 -17  130.97   20.84
   0  -2 -18   13.48    7.61
   0   2 -18    5.65    4.91
   0  -2 -19   49.72   15.39
   0  -2 -20   -2.00    4.25
   0  -2 -21   -7.96    6.57
   0  -3   0   -0.62    2.25
   0   3   0    1.72    3.71
   0  -3  -1  189.28   13.28
   0   3   1  202.30   13.57
   0   3  -1  192.26   15.03
   0   3  -2  220.81   17.02
   0   3   2  217.85   13.39
   0  -3  -2  219.41   13.68
   0   3  -3 2051.21   53.40
   0  -3  -3 2007.91   39.38
   0  -3  -4  420.13   17.69
   0   3  -4  361.06   23.76
   0  -3   4  406.03   24.97
   0  -3   4  390.38   24.49
   0  -3   5  275.25   21.73
   0   3  -5  268.37   21.67
   0   3   5  293.12   19.51
   0  -3   5  288.27   22.26
   0  -3  -5  276.47   14.17
   0  -3   6  604.30   33.62
   0   3   6  592.07   29.37
   0  -3   6  597.38   33.73
   0   3  -6  588.75   32.91
   0   3   7  130.32   14.73
   0  -3   7  140.69   17.11
   0   3  -7  133.73   16.93
   0  -3   8   22.60    6.96
   0   3  -8   34.61    9.62
   0   3   8   31.34    8.48
   0   3  -9  258.54   24.63
   0   3   9  257.27   23.33
   0   3 -10   27.16    8.92
   0   3  10   36.13    9.78
   0   3 -10   24.50    8.62
   0   3 -11  180.97   22.45
   0   3  11  159.81   20.28
   0   3 -11  169.29   23.44
   0   3  12  547.28   39.24
   0  -3 -12  594.47   26.04
   0   3 -12  581.55   41.28
   0   3 -13    1.29    4.30
   0  -3 -13    0.77    1.82
   0   3  13    0.05    3.39
   0   3  14   10.24    6.35
   0   3 -14   11.45    7.99
   0  -3 -14    8.88    3.47
   0   3 -15   12.42    6.79
   0  -3 -15   19.15    5.10
   0   3 -16    1.66    3.70
   0  -3 -16    9.04    3.44
   0  -3 -17   15.22    8.26
   0   3 -17    4.08    4.79
   0  -3 -18    2.28    3.20
   0   3 -18    8.08    6.50
   0  -3 -19   54.72   16.25
   0   3 -19   69.51   16.84
   0  -3 -20   55.39   16.38
   0  -4   0 5711.77   88.72
   0   4   0 5722.96   87.30
   0   4  -1  160.38   15.46
   0  -4  -1  161.92   14.41
   0   4   1  165.24   14.66
   0  -4   1  179.68   16.48
   0   4   2  596.54   26.19
   0   4  -2  543.18   29.61
   0  -4  -2  624.21   27.05
   0  -4  -3   11.98    3.89
   0   4  -3   15.83    6.83
   0  -4  -4  225.49   15.29
   0   4  -4  210.82   20.25
   0   4  -5   98.34   14.68
   0  -4   5   95.64   14.12
   0  -4  -5   97.09    9.91
   0  -4   5   94.84   14.22
   0   4   6  113.93   13.99
   0  -4   6  115.50   16.06
   0  -4   6  113.67   16.04
   0   4  -6  102.49   15.80
   0  -4  -6   97.65    9.86
   0  -4   7   -1.72    3.62
   0  -4  -7   -0.57    1.82
   0  -4   7    7.13    5.60
   0   4   7    0.99    3.60
   0   4  -7   -0.68    4.26
   0  -4   8  273.76   27.02
   0   4   8  277.68   23.29
   0  -4  -8  274.49   15.92
   0   4  -8  255.96   25.79
   0   4   9   52.34   11.30
   0   4  -9   69.20   13.73
   0  -4   9   78.00   15.17
   0  -4  10   15.61    7.28
   0   4  10   19.49    7.43
   0   4 -10   19.90    7.92
   0   4 -11   -1.35    5.22
   0   4  11  -11.37    6.37
   0   4 -12   78.11   16.63
   0   4  12   68.92   14.21
   0  -4 -13  160.07   12.52
   0   4  13  155.88   22.06
   0   4 -13  134.44   21.90
   0   4  14    2.62    4.01
   0  -4 -14   -1.29    1.43
   0  -4 -15   42.31    6.04
   0   4 -15   44.88   13.67
   0   4  15   51.66   13.60
   0   4 -16   27.60   10.88
   0   4 -17   -1.12    4.43
   0   4 -18   17.53    9.67
   0  -4 -18   19.22   11.11
   0  -4 -19    8.10    6.33
   0   4 -19   16.69    8.90
   0  -4 -20   12.67    8.64
   0   5   0   -2.10    4.21
   0  -5   0   -0.90    3.59
   0   5   1   26.72    7.14
   0   5  -1   31.03    8.90
   0  -5   1   26.91    7.36
   0  -5  -1   27.72    6.90
   0   5  -2  102.42   14.39
   0  -5   2  113.11   14.94
   0  -5  -2  122.35   13.91
   0   5   2   95.99   12.22
   0   5  -3  713.83   38.35
   0   5   3  665.45   30.30
   0  -5  -3  654.91   30.84
   0  -5  -4   35.07    7.05
   0   5  -4   17.97    6.36
   0  -5   5  571.81   37.36
   0  -5  -5  575.35   27.21
   0   5  -5  599.03   37.54
   0  -5   6  114.87   17.55
   0   5  -6  102.65   16.65
   0  -5  -6  110.78   11.74
   0  -5   6   97.68   15.69
   0   5  -7   39.44   11.63
   0  -5  -7   32.93    6.49
   0  -5   7   33.02    9.77
   0  -5   7   27.45    9.01
   0   5   7   35.38    8.92
   0  -5   8  106.22   17.71
   0  -5  -8  132.54   12.41
   0   5   8  127.26   16.70
   0  -5   8  142.23   20.34
   0   5  -8  117.19   18.34
   0   5  -9  151.80   21.93
   0  -5   9  168.27   23.06
   0  -5  -9  142.54   12.71
   0   5   9  136.19   17.91
   0   5 -10   66.29   15.24
   0  -5 -10   82.29    9.46
   0   5  10  100.11   16.39
   0   5 -11    1.45    4.66
   0   5  11    3.26    3.27
   0  -5 -11    8.40    2.98
   0   5  12  231.76   26.67
   0  -5 -12  202.42   13.94
   0   5 -12  181.03   25.71
   0  -5 -13   97.54    9.24
   0   5 -13   93.36   19.09
   0   5  13   66.19   14.80
   0  -5 -14   29.55    4.51
   0   5  14   24.50    9.22
   0  -5 -14   36.58    5.12
   0   5 -14   39.70   12.97
   0   5 -15   11.18    7.76
   0   5  15   -1.84    4.66
   0   5 -16   25.14   11.18
   0   5  16    3.28    3.77
   0   5  17   11.96    7.18
   0   5 -17   28.58   11.82
   0   5 -18   -1.85    4.70
   0  -5 -19   51.04   16.57
   0   5 -19   61.58   18.60
   0   6   0  234.69   22.28
   0  -6   0  265.87   23.60
   0   6   1   72.33   12.75
   0   6  -1   92.15   14.42
   0  -6  -1   84.42   13.04
   0  -6   1   76.30   13.61
   0  -6   2    7.13    4.05
   0   6   2   30.27    8.49
   0   6  -2   25.19    9.20
   0  -6  -2   42.94    9.27
   0  -6  -3  103.06   13.82
   0   6  -3   94.69   15.21
   0   6   3   94.12   13.66
   0   6  -4   49.66   12.72
   0  -6  -4   61.21   10.48
   0   6  -5  193.97   23.57
   0  -6  -5  187.41   17.58
   0  -6   5  147.66   20.44
   0  -6   6  121.11   19.09
   0   6  -6   93.86   17.11
   0  -6   6  106.85   17.74
   0  -6  -6  113.64   13.45
   0  -6   7  405.65   35.53
   0  -6  -7  385.65   24.05
   0   6  -7  364.33   33.44
   0  -6   7  372.22   33.58
   0   6   8   -1.60    3.38
   0  -6   8    3.57    4.59
   0  -6  -8    1.15    2.57
   0  -6   8    4.00    5.64
   0   6  -8    0.33    5.20
   0  -6  -9  242.53   18.30
   0   6  -9  219.25   27.61
   0   6   9  252.61   25.71
   0   6  10    7.71    4.01
   0   6 -10   14.04    9.11
   0  -6 -10   11.28    3.99
   0   6  11  421.26   35.53
   0   6 -11  360.33   37.13
   0  -6 -11  375.51   21.10
   0  -6 -12    7.66    2.80
   0   6 -12    1.53    6.58
   0   6  12    4.28    4.49
   0   6  13    0.99    3.18
   0   6 -13    6.87    4.48
   0  -6 -13    2.87    1.87
   0  -6 -14    6.09    1.85
   0   6  14    9.39    5.89
   0   6 -14   15.73    9.28
   0   6  15  102.40   19.98
   0   6 -15  105.55   22.27
   0   6  16    3.87    8.13
   0   6 -16    7.50    7.05
   0   6  17   45.70   14.56
   0   6 -17   54.64   17.19
   0   6  18   -5.12    5.26
   0   6 -18   19.25    9.43
   0   6 -19   15.30    9.31
   0  -7   0   -2.10    4.57
   0   7   0    0.53    4.79
   0  -7   1   13.21    6.55
   0   7   1   16.02    7.80
   0  -7  -1   19.75    7.48
   0   7  -1   18.79    8.15
   0   7  -2  172.90   22.01
   0  -7  -2  171.56   20.01
   0  -7   2  216.59   24.64
   0   7   2  182.11   20.44
   0  -7  -3 1257.93   52.68
   0   7   3 1238.20   51.31
   0  -7   3 1251.17   60.15
   0   7  -3 1201.28   57.83
   0   7  -4   -0.52    5.77
   0  -7  -4    1.80    2.36
   0  -7   4    6.30    5.18
   0   7  -5   34.10   11.22
   0  -7  -5   27.47    7.98
   0  -7   5   20.44    8.83
   0  -7   6  251.03   29.01
   0   7  -6  244.13   28.37
   0  -7  -6  237.34   21.56
   0  -7  -7   -3.32    3.00
   0   7  -7   -2.56    6.63
   0  -7  -8    9.20    4.09
   0   7  -8   18.21    9.63
   0   7   9   -4.55    4.18
   0   7  -9   -1.04    4.43
   0  -7  -9   -1.65    2.48
   0   7 -10  327.82   36.31
   0   7  10  355.78   32.64
   0  -7 -10  332.71   22.89
   0   7 -11   10.31    9.35
   0  -7 -11   14.60    4.97
   0   7  11   11.90    5.75
   0   7  12    1.25    3.82
   0  -7 -12    4.93    2.85
   0   7 -12    4.50    6.10
   0   7  13    2.61    3.28
   0   7 -13    2.95    5.39
   0   7  14   40.80   12.84
   0   7 -14   35.41   13.49
   0   7 -15   15.19    8.98
   0   7  15    3.85    4.30
   0   7  16  -17.49    8.71
   0   7 -16   15.29    9.46
   0   7  17    9.81    6.81
   0   7 -17    8.03    7.82
   0   7 -18    2.71    4.25
   0   7 -19    1.02    4.77
   0   8   0  870.64   49.40
   0  -8   0  685.54   44.96
   0   8  -1  167.04   22.33
   0  -8   1  145.86   21.24
   0   8   1  176.42   22.02
   0  -8  -1  123.72   19.00
   0  -8  -2  106.84   17.34
   0   8   2   88.61   15.76
   0   8  -2   87.38   17.29
   0  -8   2   99.03   18.18
   0  -8   3  502.79   41.15
   0   8  -3  486.00   39.55
   0  -8  -3  536.59   37.75
   0   8   3  527.61   36.38
   0  -8  -4   80.26   14.53
   0   8  -4   82.46   17.26
   0  -8  -5  128.27   17.82
   0   8  -5  130.64   21.43
   0  -8  -6    8.86    4.73
   0   8  -6    7.42    7.14
   0  -8  -7   87.77   14.11
   0   8  -7   98.79   19.68
   0  -8  -8  108.28   15.18
   0   8  -8   92.09   19.69
   0  -8  -9  114.66   15.23
   0   8   9  106.19   18.94
   0   8  -9  122.46   23.23
   0   8 -10    4.79    6.60
   0   8  10   -1.57    3.77
   0  -8 -10    1.72    2.24
   0   8  11  161.34   23.31
   0  -8 -11  125.63   14.73
   0   8 -11  154.79   27.03
   0   8 -12   91.13   21.09
   0   8  12  121.05   20.71
   0   8  13  -10.80    6.39
   0   8 -13    6.33    6.72
   0   8  14   15.95    8.05
   0   8 -14   36.85   15.48
   0   8  15   13.81    7.80
   0   8 -15   24.77   12.04
   0   8  16    3.49    3.89
   0   8 -16    7.59    7.27
   0   8 -17  -12.55    9.45
   0   8 -18   33.59   14.73
   0   8 -19   13.25    9.77
   0   9   0   -1.48    5.71
   0  -9   0   -4.59    4.84
   0   9   1   30.46   10.75
   0  -9  -1   38.83   11.68
   0   9  -1   22.02    9.11
   0  -9  -2    4.34    3.80
   0   9   2    8.35    7.19
   0   9  -2    0.53    6.10
   0   9  -3   21.59    9.31
   0  -9  -3   14.45    6.96
   0   9   3   24.11    9.10
   0   9  -4   12.78    8.76
   0  -9  -4    5.01    3.56
   0   9  -5  133.43   22.89
   0  -9  -5  102.46   17.18
   0   9  -6   61.88   16.55
   0  -9  -6   43.69   11.14
   0   9  -7   28.01   12.16
   0  -9  -7   24.70    8.09
   0   9  -8    5.28    9.51
   0  -9  -8   13.77    6.10
   0   9  -9   34.72   12.56
   0  -9  -9   54.89   11.72
   0   9  10   23.79    9.28
   0   9 -10   33.81   13.04
   0  -9 -10   26.87    7.52
   0   9  11   21.62    9.22
   0   9 -11   21.37   11.63
   0   9 -12  144.66   27.68
   0   9  12  105.48   20.20
   0   9 -13    3.21    5.61
   0   9  13    7.27    5.71
   0   9  14   32.71   11.78
   0   9 -14   26.68   12.96
   0   9  15   11.80    7.27
   0   9 -15   -9.35    8.18
   0   9 -16   -0.81    3.59
   0   9 -17  -16.81   10.50
   0   9 -18   15.77   10.17
   0  10   0   -0.62    6.63
   0  10   1    3.14    7.03
   0  10  -1    0.61    4.63
   0  10   2    1.38    4.55
   0  10  -2   -7.79    6.82
   0  10   3    5.61    4.33
   0  10  -3    6.17    8.38
   0  10  -4    3.98    4.32
   0 -10  -4    6.02    5.24
   0  10  -5   20.30   10.19
   0 -10  -5   47.48   12.92
   0 -10  -6   38.97   11.33
   0  10  -6   39.25   13.62
   0  10  -7   49.37   15.96
   0 -10  -7   30.84    9.85
   0  10  -8    7.86    8.02
   0 -10  -8   10.83    6.16
   0  10  -9  149.58   27.33
   0 -10  -9  176.34   22.09
   0  10 -10   22.62   10.63
   0  10  10   34.22   11.82
   0  10 -11    6.43    7.68
   0  10  11   -3.85    4.45
   0  10  12   -2.94    4.02
   0  10 -12   14.94   10.40
   0  10 -13   -8.42    7.70
   0  10  13    0.23    2.13
   0  10  14   22.93   10.27
   0  10 -14   -2.20    6.54
   0  10 -15   39.41   17.49
   0  10  15   37.18   13.35
   0  10 -16    1.05    2.88
   0  10 -17    4.78    6.24
   0  11   0   -3.19    6.13
   0  11   1  123.85   22.87
   0  11  -1  136.08   24.10
   0  11  -2   -1.56    6.84
   0  11   2    0.86    5.70
   0  11  -3    1.65    7.98
   0  11   3    3.00    4.67
   0  11  -4   -2.29    6.35
   0  11  -5   75.01   19.14
   0  11  -6   18.27    8.85
   0  11  -7   22.95   10.85
   0  11  -8    6.27    5.61
   0  11  -9   47.98   16.54
   0  11  10   57.22   16.10
   0  11 -10   86.10   22.01
   0  11 -11    2.41    5.40
   0  11  11    3.32    4.02
   0  11 -12   -3.58    5.50
   0  11  12   -2.75    4.28
   0  11 -13    1.34    7.25
   0  11  13    4.05    5.39
   0  11 -14    5.22    7.06
   0  11  14   29.85   12.21
   0  11 -15  -10.08    8.86
   0  12   0  493.65   47.49
   0  12   1  104.25   22.42
   0  12  -1   99.91   21.98
   0  12   2    0.89    4.17
   0  12  -2   12.81    9.15
   0  12  -3   29.93   11.53
   0  12  -4    0.26    4.34
   0  12  -5   10.77    7.02
   0  12  -6  -10.49    8.49
   0  12  -7    7.95    7.18
   0  12  -8   30.80   15.05
   0  12  -9   -2.57    5.52
   0  12  10   10.49    7.06
   0  12 -10   13.22   10.17
   0  12  11   11.12    7.59
   0  12 -11   -1.00    3.95
   0  12  12   -4.06    5.27
   0  12 -12    5.70    7.17
   0  12  13   -7.44    6.69
   0  12 -13   19.71   11.77
   0  13   0    1.31    4.57
   0  13  -1   11.51    6.90
   0  13   1   13.54    8.53
   0  13  -2   33.94   13.20
   0  13   2   38.00   14.21
   0  13  -3   15.03   10.19
   0  13  -4   -1.64    3.47
   0  13  -5   -6.59    7.06
   0  13  -6   -7.75    7.88
   0  13  -7  -19.44   12.05
   0  13  -8   25.53   13.37
   0  13  -9   12.87   11.45
   0  13 -10   -5.79    7.97
   0  13 -11    6.12    7.23
   0  13  11   20.25   10.78
   0  14   0   16.49   11.21
   0  14  -1   26.59   12.52
   0  14   1   33.25   13.54
   0  14  -2    5.28    6.02
   0  14  -3   10.16    6.76
   0  14  -4   11.52    9.20
   0  14  -5    4.08    7.81
   0  14  -6    2.90    5.20
   0  14  -7   45.95   18.32
   0  14  -8    4.95    7.36
   0  14  -9    3.16    5.60
   0  15   0    2.55    5.17
   0  15  -1   18.53    9.96
   0  15  -2    7.27   10.40
   0  15  -3   18.62   11.31
   0  15  -4    5.17    7.16
   0  15  -5    0.89    4.53
   0  15  -6   -2.79    5.49
   0  16  -1   -5.81    7.03
   0  16  -2   18.08   11.07
   1   0   0   -0.35    2.37
   1   0   1  196.93   13.30
  -1   0  -1  214.20   13.37
  -1   0  -2   21.49    5.03
   1   0   2   25.14    5.99
  -1   0  -3  809.68   31.85
  -1   0   4  258.18   10.98
   1   0   4  281.13   13.93
   1   0   5    0.80    2.01
  -1   0  -5    1.71    2.86
   1   0  -6  749.21   27.31
   1   0   6  779.12   24.90
  -1   0  -6  761.76   38.10
   1   0   7  726.89   25.46
   1   0   7  754.47   40.33
  -1   0  -7  766.61   40.47
   1   0  -7  712.73   29.08
   1   0  -7  739.16   27.82
  -1   0  -7  747.79   24.97
   1   0   8  168.52   13.00
   1   0   8  167.00   20.49
   1   0  -8  161.17   15.26
  -1   0  -8  162.94   19.95
   1   0  -8  156.26   13.95
  -1   0  -8  151.13   12.14
  -1   0  -9  465.35   21.99
   1   0  -9  442.57   27.07
  -1   0  -9  432.74   34.00
   1   0   9  411.58   33.71
   1   0  -9  457.14   26.23
   1   0 -10   64.80   11.04
  -1   0 -10   56.35    8.19
   1   0  10   72.22   14.88
  -1   0 -10   53.74   12.97
   1   0 -10   67.58   10.96
  -1   0 -11  185.29   15.43
   1   0 -11  205.20   21.24
  -1   0 -11  189.86   24.81
   1   0  11  180.19   24.40
   1   0 -11  182.18   18.90
   1   0 -12  128.66   16.78
  -1   0 -12  125.35   13.33
   1   0 -12  137.07   18.57
  -1   0 -13  163.81   24.32
   1   0 -13  176.62   22.05
  -1   0 -13  180.50   16.26
   1   0 -13  181.27   21.15
   1   0 -14   42.43   11.38
   1   0 -14   13.75    6.74
   1   0 -14   21.37    8.19
  -1   0 -14   15.15    5.71
  -1   0 -14   21.58    9.45
  -1   0 -15  118.92   13.86
   1   0 -15  110.28   18.03
   1   0 -15  105.03   18.42
  -1   0 -15  132.80   23.89
  -1   0 -16   -0.39    4.38
   1   0 -16    0.80    2.87
  -1   0 -16   -1.54    1.83
   1   0 -17   77.67   16.12
  -1   0 -17   82.00   20.18
   1   0 -18   50.04   13.16
  -1   0 -18   51.62   15.86
  -1   0 -19   39.70   15.21
  -1   0 -20   16.56   11.78
  -1   0 -21   16.99   11.50
  -1   0 -22  -21.73   12.40
  -1  -1 -22  -14.89   10.96
  -1  -1 -21   21.86   12.12
  -1  -1 -20   26.22   13.32
   1   1 -19   26.30   10.20
  -1  -1 -19   35.27   14.37
   1   1 -18   33.42   11.90
  -1  -1 -18   23.01   10.59
   1   1 -17   23.68    9.66
  -1  -1 -17   -1.11    5.61
  -1  -1 -16    0.91    5.28
   1   1 -16   11.59    6.88
   1   1 -15   32.75   10.73
  -1  -1 -15   30.98   11.82
  -1  -1 -14  106.33    9.82
   1   1 -14   83.74   16.01
   1   1 -14   91.12   17.19
  -1  -1 -13  125.12   10.44
   1   1 -13   99.54   17.17
   1   1 -13  112.82   18.57
   1   1 -12  239.66   25.44
   1   1 -12  239.15   25.83
  -1  -1 -12  265.40   14.81
  -1  -1 -11   22.55    9.09
   1   1 -11   36.38    9.88
  -1  -1 -11   24.87    4.36
  -1  -1 -10  153.46   21.27
   1   1 -10  162.90   19.00
  -1  -1 -10  191.99   11.29
  -1  -1  -9  124.46   18.27
   1  -1   9  106.61   12.86
   1   1  -9  100.70   14.37
  -1  -1  -8  158.86   19.67
   1  -1   8  162.44   15.13
  -1  -1  -7   68.39   11.99
   1  -1   7   63.10    9.13
  -1  -1  -6  764.55   38.17
   1  -1   6  729.84   29.39
  -1  -1  -5  198.19   18.72
   1  -1   5  188.15   14.36
  -1  -1  -4 1193.34   42.39
   1  -1   4 1174.39   34.25
  -1  -1  -3  490.10   25.04
   1  -1   3  442.03   20.51
   1  -1   2  425.60   21.25
  -1   1   1 1422.78   22.14
  -1   1   1 1374.31   21.40
   1  -1   1 1389.84   33.68
   1  -1   0  242.32   11.88
  -1   1   0  236.58   11.88
  -1   1  -1 1278.20   32.18
   1  -1  -1 1409.63   22.01
  -1   1  -2  424.07   20.97
  -1   1  -3  480.12   24.66
  -1   1  -4 1273.11   43.45
   1   1   5  203.52    8.63
  -1  -1   5  209.40   14.06
   1  -1  -5  202.82   10.45
  -1   1  -5  199.29   14.43
  -1   1  -5  206.50   19.07
   1  -1  -5  210.26   10.02
   1  -1  -6  740.12   23.94
   1   1   6  761.37   17.08
  -1   1  -6  821.68   40.10
  -1   1  -6  807.49   30.13
  -1  -1   6  734.60   28.66
   1  -1  -6  757.64   22.78
   1   1   6  776.06   39.11
  -1   1  -7   56.22    8.57
   1  -1  -7   66.78    8.37
  -1  -1   7   63.23    9.13
   1  -1  -7   66.34    8.02
  -1   1  -7   62.05   12.13
   1   1   7   66.00   12.91
   1  -1  -8  147.06   13.51
  -1   1  -8  163.85   20.45
   1   1   8  128.62   17.90
  -1   1  -8  157.25   14.52
  -1   1  -8  148.75   19.09
   1  -1  -8  147.74   12.99
   1  -1  -9  123.86   13.67
  -1   1  -9  115.07   13.04
   1  -1  -9  116.94   12.64
   1   1   9  105.17   16.76
  -1   1  -9  131.51   18.94
  -1   1  -9  112.19   17.79
  -1   1 -10  171.37   16.30
  -1   1 -10  171.64   23.17
   1   1  10  186.92   23.90
  -1   1 -10  218.55   25.01
   1  -1 -10  175.80   17.50
   1  -1 -10  183.56   16.92
  -1   1 -11   22.81    6.83
   1  -1 -11   32.82    8.23
  -1   1 -11   39.83   11.47
   1  -1 -11   37.08    8.71
   1   1  11   30.83   10.48
  -1   1 -11   36.01   10.99
  -1   1 -12  224.04   27.59
   1   1  12  230.38   28.72
   1  -1 -12  277.89   25.46
   1  -1 -12  244.99   22.11
  -1   1 -12  253.60   21.41
   1  -1 -13  109.91   15.90
   1   1  13  121.81   21.37
  -1   1 -13  100.07   19.20
  -1   1 -13  125.27   15.58
   1  -1 -13  121.31   17.90
   1  -1 -14  113.00   16.87
  -1   1 -14   95.40   14.12
  -1   1 -14  113.23   21.62
   1  -1 -14   92.07   16.54
  -1   1 -15   52.96   15.51
   1  -1 -15   34.54   10.17
   1  -1 -15   21.67    8.67
  -1   1 -15   28.79    7.99
   1  -1 -15   37.10   10.24
  -1   1 -16   -1.60    5.21
   1  -1 -16    2.72    3.77
  -1   1 -16    2.28    2.98
   1  -1 -16    0.15    2.92
  -1   1 -17    4.47    8.09
  -1   1 -17   10.19    5.05
   1  -1 -17   -3.55    4.12
  -1   1 -18   39.04   14.59
   1  -1 -18   23.52    8.96
  -1   1 -19   27.25   13.01
  -1   1 -20    4.60    7.38
  -1   1 -21   45.63   16.87
  -1  -2 -22   11.12    9.39
  -1  -2 -21    1.83    5.06
  -1  -2 -20   20.12   11.24
  -1  -2 -19    3.23    5.22
   1   2 -19   11.76    7.46
   1   2 -18   16.35    8.97
  -1  -2 -18   20.85   10.61
  -1  -2 -17   -1.57    4.92
   1   2 -17    1.40    3.76
   1   2 -16   44.86   13.12
   1   2 -15    8.03    6.19
   1   2 -14   35.96   11.05
   1   2 -13   42.67   12.03
   1   2 -13   49.37   12.77
   1   2 -12   18.86    9.13
   1   2 -12   29.74    9.98
   1   2 -11  136.88   19.79
   1   2 -11  118.63   18.18
  -1  -2 -11  124.54   20.26
   1  -2  10    9.86    4.87
  -1  -2 -10    4.11    3.84
   1   2 -10   12.77    6.58
   1  -2   9    6.88    4.11
  -1  -2  -9    0.41    2.59
  -1  -2  -8  476.10   34.46
   1  -2   8  449.73   28.23
  -1  -2  -7  236.45   22.85
   1  -2   7  222.55   19.19
  -1   2   6   36.16    5.22
   1  -2   6   32.45    7.25
   1  -2   5   29.58    7.07
  -1   2   5   37.46    4.39
   1  -2   4  609.05   28.22
   1  -2   3  440.08   23.58
   1  -2   2  638.91   26.97
   1  -2   2  610.24   27.44
   1  -2   1  640.78   24.58
   1  -2   0 9999.00   86.73
   1  -2  -1  659.51   19.30
  -1   2  -1  673.55   25.32
  -1   2  -2  687.32   28.26
  -1   2  -2  685.78   28.02
  -1   2  -3  428.10   23.07
  -1   2  -3  401.57   24.27
  -1   2  -4  563.84   26.89
  -1   2  -4  568.38   30.30
  -1   2  -5   36.16    8.37
   1   2   5   45.26    9.42
  -1   2  -5   37.02    8.33
   1   2   6   37.38    9.74
  -1  -2   6   36.65    7.70
  -1   2  -6   32.73    6.97
  -1   2  -6   26.91    7.74
  -1  -2   7  206.51   18.16
   1   2   7  214.24   21.72
  -1   2  -7  221.52   23.17
  -1   2  -7  199.13   17.73
  -1  -2   8  456.91   28.39
  -1   2  -8  472.40   28.48
  -1   2  -8  492.01   34.98
   1   2   8  477.36   34.08
   1  -2  -8  438.42   22.74
  -1   2  -8  460.89   35.24
  -1   2  -9    1.36    3.21
   1   2   9    4.30    6.58
  -1  -2   9    7.74    4.63
   1  -2  -9    2.20    2.16
  -1   2  -9   15.28    8.26
  -1   2  -9   -2.39    3.77
  -1   2 -10    9.91    7.83
   1  -2 -10    4.26    3.19
  -1   2 -10    7.79    5.25
   1   2  10    9.48    5.23
   1  -2 -10    8.45    4.24
  -1   2 -10   15.61    6.36
  -1   2 -11  130.28   16.57
   1  -2 -11  128.65   15.89
  -1   2 -11  144.23   22.09
   1  -2 -11  135.94   15.24
   1   2  11  116.20   19.65
  -1   2 -12   43.29   12.92
   1  -2 -12   21.34    7.56
   1  -2 -12    8.62    3.90
  -1   2 -12   22.36    7.32
   1   2  12   32.35   11.97
   1   2  13   44.67   13.52
   1  -2 -13   49.56   10.08
  -1   2 -13   52.24   11.69
   1  -2 -13   48.81   11.15
  -1   2 -13   47.98   12.80
   1  -2 -14   34.60    9.95
  -1   2 -14   29.82   11.64
   1  -2 -14   42.10   10.30
  -1   2 -14   34.28    9.79
   1   2  14   18.84   10.52
   1   2  15    0.83    4.32
  -1   2 -15    4.79    4.60
  -1   2 -15    1.04    6.92
   1  -2 -15    9.31    6.00
   1  -2 -15   -2.69    3.26
   1  -2 -16   55.91   12.35
  -1   2 -16   56.71   16.09
   1  -2 -16   64.83   13.77
  -1   2 -16   77.76   14.64
  -1   2 -17   -9.02    7.92
   1  -2 -17   -5.29    4.94
   1  -2 -17  -11.15    5.82
  -1   2 -17   -5.90    4.62
  -1   2 -18    2.46    5.38
   1  -2 -18    9.04    3.62
   1  -2 -19   13.06    8.39
  -1   2 -19   11.46    8.38
  -1   2 -20   12.33    9.19
  -1   2 -21   33.63   15.06
  -1  -3 -22    8.26    8.04
  -1  -3 -21    4.92    6.48
  -1  -3 -20    8.16    7.09
  -1  -3 -19   56.10   18.92
   1   3 -19   48.07   15.04
   1   3 -18   24.54   11.00
   1   3 -17   33.03   12.20
   1   3 -16    9.52    7.18
   1   3 -15    8.24    6.75
   1   3 -14   21.99   10.82
   1   3 -13  174.98   25.07
   1   3 -12  133.87   21.38
   1   3 -12  144.79   22.54
   1   3 -11    1.39    4.80
   1  -3  11    2.97    2.99
   1  -3  10  308.27   27.94
   1   3 -10  266.99   27.80
   1  -3   9  409.69   30.77
   1   3  -9  384.41   32.52
  -1   3   9  368.64   22.27
  -1   3   8  163.08   13.70
   1  -3   8  171.94   19.32
   1   3  -8  174.28   21.29
   1   3  -7   40.95   11.05
  -1   3   7   42.27    6.61
   1  -3   7   32.91    8.76
   1  -3   6 1081.91   45.44
  -1   3   6 1077.08   28.99
   1   3  -6 1106.29   49.20
   1  -3   5  899.37   41.75
   1  -3   5  891.39   39.79
  -1   3   5  909.69   23.92
   1   3  -5  905.29   42.46
   1  -3   4  680.83   33.60
   1  -3   4  664.33   34.28
   1  -3   3    5.76    3.96
   1  -3   3   11.88    5.05
   1  -3   2 1469.23   45.54
   1  -3   1 2452.72   53.72
   1  -3   0  121.57   11.38
   1   3   1 2371.45   49.21
  -1   3  -2 1514.66   46.87
   1   3   2 1513.27   36.24
  -1   3  -3   10.07    5.77
  -1   3  -3   17.62    8.25
   1   3   3    9.83    3.36
  -1   3  -4  649.39   32.47
   1   3   4  654.82   18.40
  -1   3  -5  897.40   38.99
   1   3   5  872.15   41.21
  -1   3  -5  765.32   40.56
  -1   3  -6 1101.19   44.69
   1   3   6 1073.00   47.38
  -1   3  -6 1132.25   50.43
  -1  -3   7   38.48    9.09
  -1   3  -7   38.65   10.25
   1   3   7   35.48    9.36
  -1   3  -7   45.84    9.91
  -1  -3   8  159.95   18.24
   1   3   8  159.57   20.38
  -1   3  -8  153.76   18.04
  -1   3  -8  164.71   21.64
  -1   3  -8  127.21   18.71
  -1   3  -9  388.62   33.61
  -1   3  -9  398.61   29.59
   1   3   9  403.46   33.16
  -1  -3   9  382.39   29.51
  -1   3  -9  404.64   35.17
  -1   3 -10  306.45   26.78
  -1   3 -10  312.07   32.72
  -1  -3  10  287.13   26.56
  -1   3 -10  328.42   32.13
   1   3  10  301.05   30.08
  -1   3 -11    0.37    7.53
   1   3  11    0.60    5.67
  -1   3 -11   -0.71    3.30
  -1   3 -12  159.43   24.04
  -1   3 -12  143.98   19.66
   1   3  12  121.44   20.56
   1  -3 -13  171.90   19.08
  -1   3 -13  156.39   20.78
  -1   3 -13  140.28   23.46
   1   3  13  127.96   22.54
   1   3  14   16.57    9.12
  -1   3 -14   11.88    9.08
   1  -3 -14   25.47    8.04
  -1   3 -14   18.85    8.54
   1   3  15   -7.05    6.44
   1  -3 -15    1.31    3.09
  -1   3 -15   10.03    6.70
  -1   3 -15    8.64    8.69
   1  -3 -16   10.83    6.04
   1   3  16   11.65    7.96
  -1   3 -16   15.39   10.40
  -1   3 -16   16.61    7.74
  -1   3 -17   32.28   13.90
   1  -3 -17   34.04   10.48
   1  -3 -17   24.16    8.19
  -1   3 -17   35.75   11.08
   1  -3 -18   30.77   10.64
  -1   3 -18   52.19   17.23
  -1   3 -18   20.83    9.53
  -1  -4 -21    5.89    6.81
   1   4 -20    8.09    6.82
  -1  -4 -20   11.73    9.12
   1   4 -19   11.07    7.91
   1   4 -18   16.87    8.85
   1   4 -17   37.00   13.74
   1   4 -16   42.95   14.48
   1   4 -15  159.72   26.28
   1   4 -14   -2.73    5.43
   1   4 -13   97.76   19.31
  -1   4  12   21.70    6.72
   1  -4  12   14.79    7.39
   1   4 -12    9.42    8.22
   1  -4  11   50.15   12.81
  -1   4  11   77.62   12.29
   1   4 -11   87.08   17.69
   1   4 -10   33.77   11.25
  -1   4  10   57.91    9.93
   1  -4  10   41.87   11.39
  -1   4   9  818.29   34.33
   1  -4   9  816.87   47.53
   1   4  -9  800.17   49.04
   1   4  -8   42.42   11.54
   1  -4   8   43.30   10.56
  -1   4   8   41.88    7.70
   1  -4   7  121.44   17.22
  -1   4   7  138.55   12.55
   1  -4   7  127.30   18.63
   1   4  -7  113.54   17.27
   1  -4   6   82.62   13.61
  -1   4   6   76.25    8.94
   1   4  -6   68.52   13.63
   1  -4   6   82.23   14.00
   1  -4   5   93.51   14.24
   1   4  -5   99.71   15.91
   1  -4   5   99.75   15.18
   1   4  -4  419.93   29.82
   1  -4   4  417.21   29.12
   1  -4   4  369.40   27.63
   1  -4   3  333.41   24.82
   1  -4   3  362.52   26.38
   1   4  -3  325.23   25.26
   1  -4   2  782.65   35.84
   1   4  -2  762.64   36.68
   1  -4   1  461.24   26.39
   1   4  -1  461.59   27.68
   1  -4   0  839.24   38.17
   1   4   0  865.59   35.48
   1  -4  -1  463.13   27.95
   1   4   1  447.03   24.40
   1  -4  -2  789.00   36.00
   1   4   2  759.94   29.70
  -1   4  -2  778.96   37.24
  -1   4  -3  337.60   25.35
   1   4   3  329.80   18.52
   1   4   4  385.48   17.87
  -1   4  -4  402.80   27.98
   1   4   5   98.99    7.94
  -1   4  -5   77.94   13.66
   1   4   6   78.56   13.76
  -1   4  -6   57.31   11.88
  -1  -4   7  136.34   17.54
   1   4   7  111.97   16.89
  -1   4  -7  154.43   20.59
  -1   4  -7  122.95   17.06
  -1   4  -8   62.51   14.04
  -1   4  -8   54.81   12.69
   1   4   8   31.31   10.37
  -1  -4   8   47.84   11.12
  -1   4  -8   48.75   11.74
  -1   4  -9  875.02   51.47
  -1   4  -9  766.88   49.96
   1   4   9  792.20   47.45
  -1   4  -9  804.19   45.60
  -1  -4   9  787.89   45.25
  -1   4 -10   77.45   16.64
   1   4  10   46.77   13.18
  -1  -4  10   57.91   13.03
  -1   4 -10   71.12   14.49
   1   4  11   92.77   18.24
  -1   4 -11   89.14   16.15
  -1  -4  11   65.98   14.40
  -1   4 -11  108.95   20.34
   1   4  12   23.39   10.43
  -1   4 -12   29.84   11.67
  -1   4 -12   27.08    8.11
  -1   4 -13   89.75   19.45
   1   4  13   91.26   19.41
  -1   4 -13   86.76   16.77
   1   4  14    0.89    4.00
  -1   4 -14   15.55   10.53
  -1   4 -14    9.00    5.94
  -1   4 -15  139.46   21.97
   1   4  15  154.48   27.19
   1  -4 -15  139.31   19.06
   1  -4 -16   48.96   11.84
   1   4  16   49.24   16.02
  -1   4 -16   37.81   12.37
   1  -4 -17   47.43   12.31
  -1   4 -17   59.85   15.24
   1   4  17   31.02   13.44
   1   4  18    7.75    6.96
   1  -4 -18   12.32    6.61
  -1   4 -18    5.32    4.60
  -1  -5 -21   22.38   12.38
   1   5 -20    5.95    6.52
   1   5 -19   33.50   13.43
   1   5 -18    0.14    6.85
   1   5 -17   -0.40    3.95
   1   5 -16   16.75    9.72
   1   5 -15   25.33   10.89
   1   5 -14   46.77   14.63
  -1   5  13    4.43    3.74
   1   5 -13   13.41    9.32
   1   5 -12   70.55   17.06
  -1   5  12   85.07   13.49
   1   5 -11  141.14   23.03
   1  -5  11  151.00   22.93
  -1   5  11  155.61   17.29
   1   5 -10  306.70   32.97
  -1   5  10  349.91   24.85
  -1   5   9   23.40    6.72
   1   5  -9    7.09    5.62
   1  -5   9   14.36    6.82
   1  -5   8   14.23    7.57
   1  -5   8    6.42    5.00
   1   5  -8    5.06    8.04
  -1   5   8   10.49    4.52
   1  -5   7   36.86   10.68
   1  -5   7   45.81   11.81
  -1   5   7   19.24    5.21
   1   5  -7   45.02   12.74
   1   5  -6  654.12   42.16
   1  -5   6  698.97   43.87
   1  -5   6  640.31   41.36
   1   5  -5  220.04   24.15
   1  -5   5  194.02   22.22
   1  -5   5  197.25   22.44
   1   5  -4  202.60   22.63
   1  -5   4  162.39   19.41
   1  -5   4  234.94   23.87
   1  -5   3  894.46   43.90
   1   5  -3  911.54   45.10
   1  -5   2  462.23   30.11
   1   5  -2  469.05   31.13
   1   5  -1  375.95   26.93
   1  -5   0   24.03    7.60
   1   5   0   23.55    7.68
  -1   5  -1  394.93   28.43
   1  -5  -1  363.10   27.30
   1   5   1  404.19   26.08
  -1   5  -2  470.94   31.45
   1   5   2  439.51   25.50
   1  -5  -2  472.12   30.56
   1  -5  -3  910.10   42.42
  -1   5  -3  938.95   45.26
   1   5   3  929.05   35.29
   1   5   4  232.83   16.44
  -1   5  -4  191.81   21.38
   1  -5  -4  205.94   20.15
   1   5   5  186.35   13.50
  -1   5  -5  197.55   21.81
  -1   5  -6  605.32   39.00
   1   5   7   41.29   11.73
  -1   5  -7   42.35   11.39
  -1  -5   8    9.68    5.69
   1   5   8    0.71    6.90
  -1   5  -8    9.45    6.32
   1   5   9   15.83    7.53
  -1  -5   9   20.95    8.46
  -1   5  -9   18.24    6.93
   1   5  10  275.58   29.78
  -1   5 -10  302.46   31.04
  -1  -5  10  326.25   32.16
  -1   5 -11  151.79   22.56
   1   5  11  128.23   21.06
  -1   5 -12   49.83   13.68
   1   5  12   90.05   18.78
   1   5  13    6.25    5.98
  -1   5 -13   10.75    7.46
   1   5  14   80.43   18.55
  -1   5 -14   57.10   14.84
  -1   5 -15   31.89   11.31
   1   5  15   33.38   12.78
  -1   5 -16   -0.29    5.23
   1   5  16    4.63    5.40
   1  -5 -17    4.42    4.26
  -1   5 -17    8.89    7.63
   1   5  17    8.67    7.83
  -1   5 -18   -0.50    4.74
   1   5  18    2.24    3.94
   1   5  19   18.87   10.36
   1   6 -20   -7.15    6.66
   1   6 -19   -5.24    6.14
   1   6 -18   25.65   12.89
   1   6 -17    9.13    8.03
   1   6 -16    2.47    5.68
  -1   6  15   11.90    6.03
   1   6 -15   11.55    7.73
  -1   6  14    9.71    5.36
   1   6 -14   16.67   10.02
   1   6 -13   69.64   17.51
  -1   6  13   70.42   13.19
   1   6 -12   24.16   10.41
  -1   6  12   19.40    6.75
  -1   6  11  172.60   19.10
   1   6 -11  134.50   23.39
   1   6 -10   37.54   12.76
  -1   6  10   32.82    8.39
  -1   6   9    9.54    4.86
   1   6  -9   10.64   10.16
  -1   6   8   42.91    8.83
   1  -6   8   49.35   13.13
   1   6  -8   58.43   15.30
   1  -6   7   33.07   10.98
   1   6  -7   22.05    9.01
   1  -6   7   19.11    8.51
   1  -6   6   15.05    7.56
   1   6  -6    2.29    5.28
   1  -6   6    4.07    4.60
   1  -6   5    7.31    5.43
   1   6  -5   12.84    7.99
   1  -6   5   10.65    5.79
   1   6  -4  163.90   21.21
   1  -6   4  163.18   21.64
   1  -6   4  168.68   21.11
   1   6  -3   54.29   12.64
   1  -6   3   56.50   11.88
   1   6  -2  395.11   30.88
   1  -6   1    1.79    2.36
   1   6  -1  141.60   18.37
   1   6   0  993.42   45.98
   1  -6   0  914.37   47.37
  -1   6  -1  141.53   18.56
   1  -6  -1  151.87   19.23
   1   6   1  134.30   16.90
  -1   6  -2  352.98   29.49
   1  -6  -2  351.86   28.77
   1   6   2  380.49   26.66
   1   6   3   58.77   10.37
  -1   6  -3   53.77   12.06
   1  -6  -3   72.33   12.95
  -1   6  -4  156.61   20.73
   1   6   4  148.43   14.97
   1  -6  -4  156.66   19.04
  -1   6  -5    9.93    6.49
   1   6   5   10.99    3.95
   1  -6  -5    7.90    4.97
   1   6   6    5.85    3.02
   1  -6  -6    5.25    3.90
  -1   6  -6    6.52    7.25
   1  -6  -7   28.75    8.39
  -1   6  -7   21.30    8.76
  -1  -6   8   54.85   13.23
   1  -6  -8   37.58    9.29
  -1   6  -8   35.96   10.36
   1   6   8   41.46   12.55
   1   6   9    6.20    4.09
  -1   6  -9   13.21    8.17
   1   6  10   33.19   11.16
  -1   6 -10   40.71   12.92
  -1   6 -11  176.85   25.72
   1   6  11  131.24   22.18
   1   6  12   26.29   10.19
  -1   6 -12   25.15   10.40
   1   6  13   72.96   17.86
  -1   6 -13  103.53   20.55
   1   6  14   11.23    7.89
  -1   6 -14    9.65    7.45
  -1   6 -15   12.28    7.02
   1   6  15   17.23    9.46
  -1   6 -16    9.32    6.85
   1   6  16  -10.42    7.48
  -1   6 -17   12.33    8.14
   1   6  17    8.17    6.24
   1   6  18   35.82   14.18
  -1   6 -18   42.46   14.96
   1   6  19   -3.31    5.78
   1   6  20   -6.77    7.84
   1   7 -20    7.83    7.95
   1   7 -19   19.81   11.32
   1   7 -18    1.86    5.27
   1   7 -17   15.55    9.97
   1   7 -16   13.27   10.04
   1   7 -15   25.20   11.97
   1   7 -14   13.57    8.94
  -1   7  14   20.24    7.47
   1   7 -13   23.14   10.86
  -1   7  13    4.90    3.80
  -1   7  12   12.63    6.28
   1   7 -12   14.08    9.00
  -1   7  11   28.54    8.24
   1   7 -11   38.58   13.10
  -1   7  10  190.21   20.58
   1   7 -10  189.27   28.76
  -1   7   9  181.75   19.53
   1   7  -9  164.98   25.82
   1   7  -8    7.29    6.41
  -1   7   8   11.75    5.16
   1   7  -7   33.51   10.94
   1   7  -6   79.49   16.67
   1  -7   5  203.08   25.52
  -1  -7  -5  188.91   18.47
   1   7  -5  214.59   26.67
   1  -7   5  191.07   25.56
   1  -7   4    9.68    6.57
  -1  -7  -4   10.45    4.97
   1  -7   4    0.90    2.41
   1   7  -4    5.90    6.11
   1   7  -3  169.89   22.36
  -1  -7  -3  181.53   20.01
   1  -7   3  178.57   23.79
   1  -7   3  173.06   22.20
   1  -7   2   35.99   10.63
  -1  -7  -2   40.61   10.24
   1   7  -2   25.51    9.17
   1  -7   1   11.16    6.55
  -1  -7  -1    4.81    4.62
   1   7  -1    6.52    5.21
  -1  -7   0    4.86    5.01
   1  -7   0    8.51    5.66
   1   7   0    7.99    6.49
   1  -7  -1    8.32    5.51
   1   7   1    4.07    3.87
  -1   7  -1   -1.48    6.51
   1  -7  -2   15.07    6.37
  -1   7  -2   37.34   10.91
   1   7   2   33.45    9.07
   1   7   3  167.31   18.56
   1  -7  -3  177.14   21.77
  -1   7  -3  187.14   23.54
  -1   7  -4    9.91    8.91
   1  -7  -4    5.48    4.56
   1   7   4    5.41    3.40
  -1   7  -5  172.53   23.65
   1  -7  -5  191.11   22.37
   1   7   5  184.01   17.98
  -1   7  -6   74.45   16.05
   1   7   6   43.49    8.16
   1  -7  -6   71.87   13.83
   1  -7  -7   47.80   11.47
  -1   7  -7   39.09   12.02
   1  -7  -8    2.06    2.84
   1   7   8    0.52    5.52
  -1   7  -9  166.09   25.41
   1   7   9  173.73   24.83
   1  -7  -9  141.54   18.95
   1  -7 -10  121.01   17.69
  -1   7 -10  161.99   25.64
   1   7  10  193.92   26.84
   1  -7 -11   37.90    9.58
   1   7  11   27.00   10.51
  -1   7 -11   43.29   14.02
   1   7  12   16.52   10.20
   1  -7 -12   26.09    8.20
  -1   7 -12   13.94    8.87
   1   7  13    7.95    5.24
  -1   7 -13   13.13    8.72
   1   7  14   29.15   11.87
  -1   7 -14   35.80   13.36
   1   7  15   29.87   12.15
  -1   7 -15   39.54   14.11
  -1   7 -16   17.47   11.17
   1   7  16    2.20    4.87
  -1   7 -17   10.59    8.14
   1   7  17    2.30    3.56
  -1   7 -18   -0.38    3.70
   1   7  18    9.82    8.48
   1   7  19    1.91    3.50
  -1   7 -19   19.06   10.76
   1   8 -19  -22.11   12.89
   1   8 -18   26.93   13.29
   1   8 -17    3.13    5.58
   1   8 -16   11.35    8.57
   1   8 -15   48.01   17.05
   1   8 -14   22.49   11.62
  -1   8  14    8.72    5.65
   1   8 -13    7.65    7.42
  -1   8  13   19.42    7.94
   1   8 -12   10.18    8.64
  -1   8  12    6.62    4.22
  -1   8  11   54.13   11.69
   1   8 -11   58.44   17.84
  -1   8  10    1.57    2.81
   1   8 -10   11.93    7.87
  -1   8   9  280.69   26.42
   1   8  -9  254.21   33.73
   1   8  -8    9.40    9.01
   1   8  -7  106.36   21.16
   1   8  -6   60.33   16.25
  -1  -8  -5    4.66    3.61
   1   8  -5    6.82    7.20
   1   8  -4   38.49   11.93
  -1  -8  -4   49.79   11.00
   1   8  -3    5.66    7.39
  -1  -8  -3    6.48    4.56
  -1  -8  -2   67.79   13.97
   1   8  -2   42.93   12.14
   1   8  -1   92.23   17.08
   1  -8   1   90.06   17.82
  -1  -8  -1   99.49   17.24
   1   8   0   -0.19    5.73
  -1  -8   0    6.95    5.56
   1  -8   0   -0.28    3.44
  -1  -8   1   76.15   15.73
   1  -8  -1   94.54   17.60
   1   8   1   82.18   15.34
  -1   8  -1   79.27   16.19
   1   8   2   59.08   12.84
   1  -8  -2   51.56   13.31
  -1   8  -2   40.88   12.55
  -1   8  -3   -0.54    4.51
   1  -8  -3    3.54    3.15
   1   8   3   -0.72    3.80
   1  -8  -4   31.35    9.68
  -1   8  -4   44.20   12.16
   1   8   4   28.28    8.32
   1  -8  -5   15.61    6.89
  -1   8  -5    1.49    5.46
   1   8   5    7.03    4.77
   1   8   6   93.73   13.70
  -1   8  -6   67.80   15.93
   1  -8  -6   54.55   12.49
  -1   8  -7  108.14   20.34
   1  -8  -7   66.52   13.95
  -1   8  -8    1.96    5.81
   1  -8  -8    7.57    5.22
   1  -8  -9  226.04   25.34
   1   8   9  276.57   32.79
  -1   8  -9  255.92   32.74
   1   8  10   11.86    7.96
   1  -8 -10    9.39    5.49
  -1   8 -10   17.17   10.70
   1   8  11   72.53   17.22
   1  -8 -11   48.82   11.80
  -1   8 -11   54.38   16.15
   1   8  12   -0.98    4.30
   1  -8 -12   -2.28    2.83
  -1   8 -12    5.52    8.29
  -1   8 -13   23.74   11.19
   1   8  13   24.50   11.48
   1   8  14   18.84    9.54
  -1   8 -14   18.35   10.53
   1   8  15   40.71   14.86
  -1   8 -15   45.96   16.01
  -1   8 -16   16.50    9.25
   1   8  16    8.03    6.95
  -1   8 -17   10.13    8.60
   1   8  17    7.58    7.29
  -1   8 -18   20.13   11.61
   1   8  18   11.93    8.58
  -1   8 -19    5.30    0.65
   1   9 -17    2.40    5.45
   1   9 -16    4.52    4.54
   1   9 -15   -3.37    6.10
   1   9 -14   11.69    8.86
  -1   9  13   33.32   10.11
   1   9 -13   31.85   13.79
  -1   9  12   13.88    6.48
   1   9 -12    7.82    8.10
  -1   9  11    9.60    5.37
   1   9 -11   -0.18    4.98
  -1   9  10   99.98   16.80
   1   9 -10  114.31   23.33
  -1   9   9   -2.24    2.99
   1   9  -9    7.74    9.05
   1   9  -8    8.80    7.33
   1   9  -7   13.35    9.10
  -1  -9  -6  148.99   19.36
   1   9  -6  155.52   25.42
  -1  -9  -5   28.14    8.82
   1   9  -5   41.53   13.71
  -1  -9  -4   19.84    7.64
   1   9  -4   15.27    8.75
   1   9  -3   33.24   12.21
  -1  -9  -3   30.41    9.44
  -1  -9  -2   82.41   15.95
   1   9  -2  107.41   19.98
   1   9  -1  241.87   28.84
  -1  -9  -1  172.10   23.79
  -1  -9   0   12.30    7.40
   1   9   0    7.93    7.87
  -1   9  -1  217.82   27.88
   1   9   1  230.29   26.69
   1   9   2  132.38   20.13
  -1   9  -2   96.68   19.06
  -1   9  -3   48.12   14.38
   1   9   3   41.56   11.49
  -1   9  -4   23.21   11.03
   1   9   4   20.14    8.26
   1  -9  -5   42.73   11.90
  -1   9  -5   67.57   17.45
   1   9   5   48.48   11.16
   1   9   6  154.52   19.20
   1  -9  -6  150.01   22.51
  -1   9  -6  118.29   22.77
   1  -9  -7   12.42    6.69
  -1   9  -7   -9.26    7.96
   1  -9  -8   14.16    6.85
  -1   9  -8   20.37    9.01
   1  -9  -9    2.07    4.35
   1   9   9   11.37    6.96
  -1   9  -9    1.19    7.05
   1  -9 -10  142.39   20.93
   1   9  10  131.42   23.86
  -1   9 -10  140.08   25.99
   1   9  11   -4.12    5.13
  -1   9 -11    3.51    5.81
   1   9  12    8.71    8.22
  -1   9 -12   18.50   10.28
   1   9  13   52.28   15.89
  -1   9 -13   46.29   16.32
   1   9  14    7.41    6.78
  -1   9 -14    7.28    7.30
   1   9  15   13.61    8.63
  -1   9 -15    5.48    6.54
  -1   9 -16  -13.25    9.22
   1   9  16   13.73    9.16
  -1   9 -17   21.06   12.95
   1   9  17   18.73   10.73
  -1   9 -18   -0.73    4.38
   1   9  18   -3.89    6.75
   1  10 -16    8.79   11.88
   1  10 -15   15.50   10.06
   1  10 -14   14.56   10.96
   1  10 -13   11.00    9.43
   1  10 -12   19.80   10.85
  -1  10  12    1.43    2.34
   1  10 -11  -10.51    8.87
  -1  10  11   -3.89    3.55
   1  10 -10    5.94    8.29
  -1  10  10   13.64    6.78
   1  10  -9   19.19   10.27
   1  10  -8   47.15   15.47
   1  10  -7    6.94    8.25
   1  10  -6   29.12   12.36
   1  10  -5   19.05   10.38
  -1 -10  -5   16.52    7.39
  -1 -10  -4   11.10    6.05
   1  10  -4    3.68    7.84
   1  10  -3   98.26   20.53
  -1 -10  -3  109.62   19.34
   1  10  -2  131.38   22.95
   1  10  -1   93.92   19.39
   1  10   0   93.06   18.57
   1  10   1   97.47   19.03
  -1  10  -1   70.44   16.90
   1  10   2  141.95   21.93
  -1  10  -2  146.76   24.40
  -1  10  -3   82.59   18.53
   1  10   3  100.90   18.49
  -1  10  -4    0.15    6.58
   1  10   4    7.46    3.86
   1  10   5   11.38    6.92
  -1  10  -5    4.48    4.97
   1  10   6   17.48    7.41
  -1  10  -6   16.77   10.12
  -1  10  -7   20.54   10.71
  -1  10  -8   49.64   16.70
  -1  10  -9    7.55    6.62
   1  10  10   25.95   11.12
  -1  10 -10   29.21   12.65
   1  10  11   -9.84    7.43
  -1  10 -11    1.52    4.90
   1  10  12   17.47   10.15
  -1  10 -12    0.50    4.58
   1  10  13    3.09    3.98
  -1  10 -13    5.72    6.94
   1  10  14   24.59   11.86
  -1  10 -14   10.79    8.34
  -1  10 -15   -0.11    5.68
   1  10  15    7.22    6.66
  -1  10 -16   14.05    9.75
   1  10  16   10.87    8.93
  -1  10 -17   -5.24    6.81
   1  10  17   16.24   10.32
   1  11 -14    3.33    5.46
   1  11 -13   22.32   13.32
   1  11 -12   62.02   20.51
   1  11 -11   11.63    9.27
  -1  11  11   -8.70    5.68
   1  11 -10   23.92   13.99
  -1  11  10   26.94    9.87
   1  11  -9   24.93   12.97
   1  11  -8    1.77    8.43
   1  11  -7   19.51   11.47
   1  11  -6   29.91   13.80
   1  11  -5   24.14   11.48
   1  11  -4   18.44    9.60
   1  11  -3   82.10   19.47
   1  11  -2   35.73   13.58
   1  11  -1  194.58   28.83
   1  11   0   13.44    8.68
   1  11   1  195.53   28.06
  -1  11  -2   25.86   10.75
   1  11   2   20.18    9.26
  -1  11  -3   82.98   19.42
   1  11   3   68.99   16.22
  -1  11  -4   21.95   10.95
   1  11   4   12.40    7.17
   1  11   5   35.82   11.09
  -1  11  -5   32.23   13.88
  -1  11  -6   48.95   16.18
  -1  11  -7   13.83    9.72
  -1  11  -8  -11.07    8.70
  -1  11  -9   29.21   13.37
   1  11  10   18.72   11.54
  -1  11 -10   22.07   11.89
   1  11  11  -11.97    8.07
  -1  11 -11   -1.04    6.12
   1  11  12   30.45   12.71
  -1  11 -12   37.04   16.35
   1  11  13   15.31    9.45
  -1  11 -13   42.31   17.06
   1  11  14   11.77    7.54
  -1  11 -14    6.75    8.43
  -1  11 -15   -0.60    4.84
   1  11  15    1.86    3.79
   1  11  16    1.51    5.16
   1  12 -12   26.53   14.31
   1  12 -11   22.50   13.77
   1  12 -10    6.72    9.22
  -1  12  10    6.52    5.50
   1  12  -9   11.94    9.38
   1  12  -8    5.98    9.87
   1  12  -7   41.79   15.25
   1  12  -6   12.89    9.70
   1  12  -5   12.24    9.10
   1  12  -4   27.74   12.08
   1  12  -3   -0.38    6.92
   1  12  -2    4.90    6.73
   1  12  -1   -1.45    5.61
   1  12   0    5.24    5.52
   1  12   1    4.86    5.23
  -1  12  -2   13.44    9.12
   1  12   2   14.90    7.19
  -1  12  -3    0.96    8.47
   1  12   3    1.14    4.12
  -1  12  -4   18.97   10.80
   1  12   4    7.73    6.49
   1  12   5   12.42    7.59
  -1  12  -5    1.99    4.61
  -1  12  -6    4.10    6.04
  -1  12  -7   40.37   16.56
  -1  12  -8   16.47   11.27
  -1  12  -9   24.75   13.67
   1  12  10    8.39    6.74
  -1  12 -10   15.45   10.70
   1  12  11   25.07   11.79
  -1  12 -11   18.57   12.86
   1  12  12   -5.90    5.76
  -1  12 -12   13.02   10.49
   1  12  13   14.14    9.31
  -1  12 -13    0.06   17.18
   1  12  14   15.60    9.89
   1  12  15    8.97    8.10
   1  13 -10   12.20   10.03
   1  13  -9  -16.69   11.21
   1  13  -8    1.20    5.61
   1  13  -7    4.76    6.32
   1  13  -6   12.98   11.76
   1  13  -5    5.03    7.04
   1  13  -4    2.18    6.89
   1  13  -3   26.31   12.73
   1  13  -2   24.57   11.85
   1  13  -1   39.58   14.20
   1  13   0   16.57    9.79
   1  13   1   31.83   12.54
   1  13   2   21.11   10.13
   1  13   3   41.85   13.99
  -1  13  -3   20.64   11.41
  -1  13  -4    4.44    6.51
   1  13   4    6.37    6.51
  -1  13  -5   28.98   14.52
  -1  13  -6    9.41    8.98
  -1  13  -7   -5.04    4.16
  -1  13  -8   13.96    8.75
  -1  13  -9  -10.28    9.53
   1  13  10   18.79   10.37
  -1  13 -10   -4.73    7.75
   1  13  11   20.21   11.52
  -1  13 -11    9.42    8.56
   1  13  12   -5.08    5.98
   1  13  13   -8.34    8.75
   1  14  -8   16.47   11.72
   1  14  -7   13.61   10.29
   1  14  -6    5.38    8.75
   1  14  -5   26.12   14.57
   1  14  -4  -14.03   10.11
   1  14  -3    8.51    8.61
   1  14  -2   14.42    9.77
   1  14  -1   18.61   12.51
   1  14   0   57.21   17.59
   1  14   1   11.43    8.79
   1  14   2    7.99    7.23
   1  14   3   18.68   10.09
  -1  14  -4   -2.33    6.41
   1  14   4   -2.04    3.93
  -1  14  -5   19.59   10.90
  -1  14  -6    0.51    5.97
  -1  14  -7   26.82   13.64
  -1  14  -8    5.87   12.59
   1  14  10   31.88   13.27
   1  14  11   -6.10    6.87
   1  14  12   -5.77    6.26
   1  15  -5    3.37    5.64
   1  15  -4   12.27    9.60
   1  15  -3    1.98    5.06
   1  15  -2  -10.27    9.20
   1  15  -1   16.11   10.24
   1  15   0    4.27    6.30
   1  15   1   13.16   10.99
   1  15   2    9.11    8.31
   1  15   3    6.92    6.31
   1  15  10    7.78    7.51
   1  16  -2   11.39   12.20
   1  16  -1   -7.31    7.41
   1  16   0   28.03   13.45
   1  16   1    2.46    5.14
   1  16   2   16.86   10.58
   2   0   0  154.10   14.04
   2   0  -1   49.24    7.70
   2   0   1   37.22    7.98
   2   0  -2 1048.33   30.76
  -2   0  -2  936.89   39.87
   2   0   2  993.23   40.55
  -2   0  -3  990.80   42.71
   2   0   3 1015.27   43.36
  -2   0  -4   18.97    6.87
   2   0   4   21.17    7.85
  -2   0  -5   16.75    7.37
   2   0   5    3.55    4.08
   2   0   6  218.00   17.27
  -2   0   6  213.72   10.61
  -2   0  -6  214.80   23.90
   2   0   7  217.98   17.18
  -2   0  -7  189.46   23.72
   2   0   7  188.66   22.71
   2   0   8   55.70    8.66
   2   0   8   39.40   11.72
   2   0  -9   24.99    5.71
  -2   0  -9   28.92   10.53
   2   0   9   38.83    7.50
   2   0   9   26.90    9.89
   2   0  10   13.64    7.77
   2   0  10   14.02    4.46
   2   0 -10   22.41    5.87
   2   0 -11  245.38   20.37
   2   0  11  243.88   30.96
   2   0  11  189.48   16.60
   2   0  12   98.20   20.57
   2   0 -12  100.57   13.93
   2   0 -13  175.91   19.47
   2   0  13  155.91   26.51
  -2   0 -14  162.38   27.92
   2   0 -14  121.10   16.80
  -2   0 -15    9.53    9.10
  -2   0 -16   81.67   20.74
  -2   0 -17   12.74    9.52
   2   0 -17    5.84    5.50
  -2   0 -18    2.78    6.39
   2   0 -18   16.55    9.14
  -2   0 -19   12.89   10.19
   2   0 -19    5.60    5.45
  -2   0 -20    6.25    8.48
  -2  -1 -20    6.12    7.52
  -2  -1 -19    7.01    8.02
   2   1 -19    3.04    5.27
  -2  -1 -18   22.14   13.69
   2   1 -18   12.47    8.07
   2   1 -17   39.60   13.61
  -2  -1 -17   34.89   13.68
   2   1 -16   -4.20    5.45
   2   1 -14    8.29    5.13
   2   1 -13   31.50    9.00
   2   1 -12   95.18   14.86
   2  -1  12   75.76   12.31
   2  -1  11   76.25   12.19
   2   1 -11  116.52   15.46
   2  -1  10   38.07   11.82
   2  -1  10   32.20    7.73
  -2  -1  -9   96.92   18.22
   2  -1   9  102.46   13.75
   2  -1   9   92.70   17.93
   2  -1   8   83.88   12.10
  -2  -1  -8   85.92   16.51
   2  -1   8   72.79   15.91
   2  -1   7   87.60   15.76
   2  -1   7  103.03   13.44
  -2  -1  -7  103.66   17.34
   2  -1   6 1006.99   40.75
  -2  -1  -6 1000.71   51.58
   2  -1   5   53.79    9.58
  -2  -1  -5   51.27   11.49
   2  -1   5   52.23   12.09
   2  -1   4  171.37   19.26
   2  -1   3  541.93   31.81
   2  -1   2  565.16   30.15
   2  -1   1  193.22   16.41
  -2   1   0   83.64   10.32
   2  -1   0   92.87   10.95
  -2   1  -1  200.87   16.75
   2  -1  -1  215.16   14.32
   2   1   1  211.58   18.70
   2   1   2  525.14   30.03
  -2   1  -2  523.88   29.04
   2  -1  -2  517.06   19.70
   2   1   3  499.02   31.44
  -2   1  -3  520.97   31.10
   2  -1  -3  525.72   16.77
   2   1   4  164.63   18.87
   2  -1  -4  166.78    7.60
  -2   1  -4  180.44   19.18
  -2   1  -5   47.30   10.85
   2   1   5   -3.95    4.41
  -2   1  -6 1032.96   51.93
  -2   1  -7   96.51   16.78
   2  -1  -7   85.63    6.40
   2   1   7   96.42    9.94
   2   1   7   96.82   16.68
  -2  -1   7   86.99    9.80
   2   1   8   75.83    8.66
   2  -1  -8   80.30    7.42
  -2   1  -8   75.58   15.59
  -2  -1   8   80.37    9.75
   2   1   8   76.38   15.48
   2   1   9  104.66    9.97
   2  -1  -9   95.92    9.34
   2   1   9  101.16   19.03
   2   1  10   30.10    5.14
   2  -1 -10   35.25    6.33
   2   1  10   30.16   10.10
   2  -1 -11  108.83   12.17
  -2   1 -11   98.81   19.32
   2   1  11  103.71   19.62
  -2   1 -12  139.65   23.81
   2  -1 -12  111.45   13.44
   2   1  12  102.76   20.98
  -2   1 -13   24.21   12.58
   2  -1 -13   31.69    7.79
   2   1  13   36.06   14.14
   2  -1 -14    9.57    4.68
   2   1  14   14.19    8.93
  -2   1 -14    2.53    5.64
  -2   1 -15  109.80   23.72
   2   1  15   75.54   19.16
  -2   1 -16   -0.79    7.92
  -2   1 -17   60.77   19.18
  -2   1 -18   13.10   10.04
   2  -1 -18   17.62    8.28
  -2   1 -19   -8.73    7.93
  -2   1 -20   11.50    9.06
   2   2 -20    9.17    7.15
  -2  -2 -20   25.92   15.93
  -2  -2 -19   42.16   17.77
   2   2 -19   12.43    7.82
  -2  -2 -18   18.16   11.53
   2   2 -18   14.76    9.81
   2   2 -17    6.59    6.91
   2   2 -16   26.48   10.51
   2   2 -15   12.95    8.16
   2   2 -14   91.32   16.53
   2   2 -13  168.72   21.65
   2  -2  13  140.58   19.17
   2  -2  12   76.36   14.04
   2   2 -12  111.42   17.07
   2  -2  11   62.86   12.10
   2  -2  10   21.61    7.10
   2  -2   9  157.62   18.74
   2  -2   8  260.91   23.58
   2  -2   7   40.77    9.38
   2  -2   6  425.43   29.01
   2  -2   5  212.18   20.33
   2  -2   5  218.60   23.89
   2  -2   4  281.96   22.99
   2  -2   4  337.89   26.88
   2  -2   3  249.60   22.05
  -2   2   2  408.78   16.62
   2  -2   2  457.99   27.79
  -2   2   2  406.19   16.05
  -2   2   1  112.51   10.17
  -2   2   1  116.73   10.47
   2  -2   1  122.87   13.66
  -2   2   0 1749.35   44.47
  -2   2   0 1744.35   45.19
   2  -2   0 1734.07   45.51
  -2   2  -1  122.16   12.68
  -2   2  -1  122.98   13.50
  -2   2  -2  445.94   26.64
   2   2   2  422.70   28.48
  -2   2  -2  407.81   26.25
   2   2   3  217.09   21.24
  -2   2  -3  265.93   22.51
  -2   2  -3  224.17   20.54
  -2   2  -4  281.87   24.52
  -2   2  -4  276.54   24.04
  -2   2  -5  183.40   20.82
  -2   2  -5  221.09   22.93
  -2   2  -6  392.69   32.34
  -2   2  -6  402.86   32.20
   2   2   7   53.32    6.33
   2   2   7   45.97   12.07
  -2   2  -7   36.91   10.62
  -2   2  -7   44.77   12.05
  -2   2  -8  255.30   27.87
  -2  -2   8  273.34   20.83
   2   2   8  266.07   12.30
  -2   2  -8  282.84   30.19
   2   2   8  260.90   28.42
  -2  -2   9  150.20   16.05
  -2   2  -9  138.43   21.80
   2   2   9  147.08   22.39
  -2  -2  10   39.92    8.74
  -2   2 -10   45.71   13.58
   2   2  10   26.62    9.53
  -2   2 -11   87.49   18.60
   2   2  11   81.01   18.25
  -2   2 -12  126.02   22.82
   2   2  12  136.29   23.80
   2   2  13  168.41   27.67
  -2   2 -13  200.80   29.60
   2   2  14   85.45   21.01
  -2   2 -14  123.24   24.48
   2   2  15   -0.74    3.76
  -2   2 -15   -8.04    8.21
   2   2  16   20.61   12.25
  -2   2 -16   29.17   13.36
  -2   2 -17    6.77    7.10
   2   2  17   13.06    9.49
  -2   2 -18    3.13    6.98
  -2   2 -19    4.84    6.21
  -2   2 -20   22.78   13.59
  -2  -3 -20   26.65   14.14
   2   3 -20   11.59    9.73
   2   3 -19   -0.05    3.64
   2   3 -18    8.51    7.44
   2   3 -17   21.13   11.54
   2   3 -16   10.77    7.01
   2   3 -15   29.35   12.06
   2  -3  14   19.15    7.89
   2   3 -14   24.28   10.78
   2  -3  13   34.35   10.50
   2   3 -13   26.99   11.04
   2  -3  12    5.42    4.07
   2  -3  11   82.76   15.52
   2  -3  10   67.92   13.71
   2  -3   9   27.76    8.89
   2  -3   8   19.54    7.22
   2  -3   7   89.12   14.58
   2  -3   6  999.44   48.10
   2  -3   5    6.99    4.79
   2  -3   4   79.81   13.49
  -2   3   3  353.12   12.81
   2  -3   3  341.22   26.82
  -2   3   2   95.23    8.67
  -2   3   1   92.50    9.97
  -2   3   0  371.81   21.57
  -2   3   0  388.64   22.38
  -2   3  -1   93.46   12.06
  -2   3  -1   85.46   11.76
  -2   3  -2   77.33   12.37
  -2   3  -2   95.90   13.17
  -2   3  -3  321.85   25.32
  -2   3  -3  368.80   27.03
  -2   3  -4   90.98   14.49
  -2   3  -4   76.31   13.70
  -2   3  -5   16.13    8.24
  -2   3  -5    6.78    5.25
   2   3   6  959.62   51.42
  -2   3  -6 1024.80   52.78
  -2   3  -6  949.48   51.08
   2   3   7   97.67   17.36
  -2   3  -7   98.42   17.97
  -2   3  -7   90.03   16.43
  -2   3  -8   18.09    9.51
  -2  -3   8   24.99    7.36
   2   3   8   23.14   10.46
  -2   3  -8   10.63    5.65
  -2   3  -9   38.34   12.33
  -2  -3   9   29.05    8.08
   2   3   9   35.35   11.84
  -2   3 -10   87.56   18.47
   2   3  10   95.00   19.24
  -2  -3  10   90.13   14.34
  -2   3 -11  124.31   22.74
  -2  -3  11  108.65   16.26
   2   3  11  129.18   22.85
  -2   3 -12   -2.49    5.88
   2   3  12    8.20    7.79
  -2   3 -13   31.74   12.41
   2   3  13   26.27   10.69
  -2   3 -14   45.79   14.84
   2   3  14    1.78    8.17
   2   3  15   35.68   13.09
  -2   3 -15   18.94   11.02
   2   3  16    2.45    6.30
  -2   3 -16   11.06    8.13
   2   3  17   42.16   15.98
  -2   3 -17   26.07   13.27
   2   3  18    1.94    4.86
  -2   3 -18  -23.02   12.87
  -2   3 -19   -4.92    6.61
   2   4 -20   27.26   13.15
   2   4 -19    2.91    4.63
   2   4 -18    9.48    8.10
   2   4 -17   -4.71    6.18
   2   4 -16    8.51    6.72
   2   4 -15   -7.85    7.89
   2   4 -14    6.93    6.58
   2   4 -13   38.51   12.67
   2  -4  13   43.22   12.35
   2   4 -12    5.48    7.25
   2  -4  12   -1.03    2.33
   2  -4  11   70.85   15.19
   2   4 -11   69.46   17.57
   2  -4  10   25.59    9.06
   2   4 -10   46.99   14.43
   2  -4   9  116.58   18.98
   2  -4   8   11.01    5.92
   2  -4   7   57.55   12.87
   2  -4   6   67.16   13.55
   2  -4   5   28.73    9.03
   2  -4   4  178.94   21.60
  -2   4   4  171.51    8.97
  -2   4   3  913.38   26.21
   2  -4   3  920.87   48.06
   2  -4   2  181.05   21.16
  -2   4   2  163.17   12.98
  -2   4   1  110.32   11.95
  -2   4   0  731.58   32.88
   2  -4   0  730.36   33.01
   2  -4  -1  117.24   12.47
  -2   4  -1  119.14   14.45
   2  -4  -2  166.35   13.76
  -2   4  -2  136.20   16.66
   2  -4  -3  879.05   28.57
  -2   4  -3  961.06   45.03
  -2   4  -3  865.65   43.43
   2  -4  -4  170.36   11.25
  -2   4  -4  192.54   21.63
  -2   4  -4  192.05   21.55
   2  -4  -5   23.63    3.74
  -2   4  -5    9.97    4.94
   2   4   5   30.03   10.34
   2   4   5   25.21    5.59
  -2   4  -5   20.81    7.17
  -2   4  -6   74.55   15.15
   2   4   6   70.79    8.15
   2   4   6   67.22   14.37
  -2   4  -6   74.79   15.33
   2  -4  -6   77.40    5.74
  -2   4  -7   84.03   16.61
   2   4   7   71.61    6.32
   2   4   7   52.19   13.50
  -2   4  -7   70.62   15.38
  -2   4  -8   24.37    9.70
   2   4   8   12.19    8.46
   2  -4  -9  135.78    8.09
  -2   4  -9  159.16   23.96
  -2  -4   9  145.75   19.11
   2   4   9  143.43   22.52
  -2  -4  10   40.87   10.84
  -2   4 -10   54.25   14.51
   2  -4 -10   36.77    4.80
   2   4  10   37.53   11.94
   2  -4 -11   66.79    7.31
  -2   4 -11   50.71   15.20
  -2  -4  11   43.32   11.50
   2   4  11   65.24   16.67
  -2  -4  12    4.30    3.86
  -2   4 -12    0.91    6.06
   2  -4 -12   -0.39    1.37
   2   4  12    2.75    4.80
   2  -4 -13   45.57    7.36
  -2   4 -13   36.17   13.74
   2   4  13   36.84   14.17
  -2   4 -14    2.95    6.55
   2  -4 -14   10.84    4.00
   2   4  14    4.54    6.13
  -2   4 -15  -14.29    9.75
   2   4  15    4.79    5.48
  -2   4 -16   32.39   14.23
   2   4  16   16.66    9.91
   2   4  17   19.44   11.35
  -2   4 -17   11.32    9.09
   2   4  18    4.07    5.97
  -2   4 -18   53.29   18.16
  -2   4 -19   36.64   16.08
   2   4  19    2.59    5.17
   2   5 -20    7.45    7.62
   2   5 -19    4.56    5.73
   2   5 -18   13.21    9.02
   2   5 -17   67.12   19.43
   2   5 -16   12.17    8.79
   2   5 -15   21.56   10.92
   2   5 -14   30.12   12.79
   2   5 -13   19.68    9.04
   2   5 -12    9.70    8.74
   2   5 -11   35.91   13.42
   2   5 -10  196.60   28.50
   2  -5   9  276.76   31.20
   2   5  -9  274.58   32.48
   2  -5   8   26.73    9.60
   2   5  -8   29.72   11.46
   2  -5   7    3.92    3.69
   2   5  -7   18.09    9.41
   2  -5   6  150.90   21.48
  -2   5   6  197.48    9.35
   2  -5   5   46.98   11.60
   2   5  -5   85.69   16.87
   2  -5   4   13.93    6.88
   2  -5   3  189.91   23.05
   2  -5   3  176.21   20.67
   2  -5   2  341.92   27.18
   2  -5   2  351.41   31.13
   2  -5   1  184.60   19.20
   2  -5   0    2.54    2.65
   2  -5   0   12.88    5.28
   2  -5  -1  189.72   17.56
   2   5   1  166.52   18.74
  -2   5  -2  314.98   26.19
   2   5   2  344.31   25.58
   2  -5  -2  314.47   21.46
   2  -5  -3  168.66   14.79
  -2   5  -3  159.37   19.89
   2   5   3  168.06   17.02
  -2   5  -4   18.42    7.48
   2   5   4   12.50    4.62
   2  -5  -4   18.23    4.71
  -2   5  -5   67.49   13.93
   2   5   5   75.57   10.15
   2   5   6  257.48   29.21
   2   5   6  255.28   16.73
  -2   5  -6  226.76   26.48
   2   5   7   12.65    3.02
  -2   5  -7   27.83   10.73
   2   5   7   25.61    9.29
  -2   5  -8   33.74   11.99
   2   5   8   27.29   10.68
  -2   5  -9  224.70   29.07
  -2  -5   9  188.26   23.45
   2   5   9  273.05   32.33
  -2   5 -10  253.36   31.96
   2   5  10  218.45   29.80
  -2  -5  10  215.23   25.72
  -2  -5  11   37.33   11.25
  -2   5 -11   44.72   13.81
   2   5  11   25.09    9.88
   2  -5 -12    8.01    3.11
  -2   5 -12    3.94    6.07
   2   5  12    5.70    6.07
   2   5  13    9.42    8.54
  -2   5 -13   26.05   12.31
   2  -5 -13    8.85    3.26
   2  -5 -14   16.38    5.44
  -2   5 -14   24.01   11.77
   2   5  14   40.28   14.07
  -2   5 -15   39.91   17.13
   2   5  15   36.77   14.14
   2   5  16   -4.09    5.55
   2   5  17   76.22   21.39
   2   5  18   23.07   11.87
   2   5  19    8.92    8.30
   2   5  20  -20.20   12.96
   2   6 -19   19.78   11.76
   2   6 -18    7.02    7.60
   2   6 -17   42.51   17.01
   2   6 -16   26.28   12.63
   2   6 -15    2.75    6.33
   2   6 -14   15.07   10.12
   2   6 -13   15.81    9.98
   2   6 -12  109.69   22.80
   2   6 -11   16.36    9.75
   2   6 -10   42.46   14.78
  -2   6   9  304.88   13.94
   2   6  -9  365.78   38.71
  -2   6   8  125.07    9.39
   2   6  -8  120.80   22.27
  -2   6   7    6.16    2.80
   2   6  -7    3.43    4.63
   2   6  -6  127.77   21.54
   2  -6   5  184.20   24.08
   2  -6   5  176.08   24.22
   2   6  -5  151.99   22.75
   2  -6   4   20.76    8.83
   2  -6   4   24.42    8.63
   2   6  -4   33.56   11.14
   2  -6   3  305.58   29.05
   2  -6   3  359.79   34.12
   2   6  -3  371.21   33.04
   2  -6   2    8.36    4.68
   2   6  -2    9.83    6.50
   2  -6   2    6.50    5.86
   2  -6   1  258.87   24.60
   2   6  -1  269.03   26.82
   2  -6   1  290.59   29.98
   2  -6   0   65.57   12.08
   2   6   0   51.73   11.82
   2  -6   0   49.94   12.29
   2  -6  -1  236.34   21.64
   2  -6  -1  263.12   28.14
   2   6   1  251.49   24.24
   2  -6  -2    5.92    3.45
   2  -6  -2    2.95    4.07
   2   6   2    8.56    5.34
   2  -6  -3  349.27   23.94
   2  -6  -3  320.68   30.91
   2   6   3  367.55   27.16
   2   6   4   20.52    6.78
   2   6   5  133.68   14.54
  -2   6  -5  165.19   22.58
   2   6   6  113.53   12.67
   2   6   7    3.75    2.09
   2   6   7    6.54    6.23
   2   6   8  117.16   21.11
   2   6   9  431.28   41.43
  -2   6 -10   25.78    9.52
   2   6  10   29.74   11.78
  -2   6 -11    3.01    5.77
   2   6  11    3.86    7.73
  -2   6 -12   76.59   17.56
   2   6  12   98.53   21.50
  -2   6 -13   20.22    9.26
   2   6  13    0.17    3.88
  -2   6 -14   23.17   10.49
   2   6  14   19.36   10.08
   2   6  15   21.95   11.63
   2   6  16   40.48   16.13
   2   6  17    3.39    6.55
   2   6  18   39.58   16.02
   2   6  19    4.20    6.33
   2   7 -18    5.96    6.58
   2   7 -17   14.98   11.22
   2   7 -16    3.98    4.95
   2   7 -15   25.62   13.72
   2   7 -14   18.97   11.12
   2   7 -13   35.07   13.37
   2   7 -12    0.18    6.14
  -2   7  11   32.25    5.49
   2   7 -11   62.46   17.61
  -2   7  10   83.89    9.08
   2   7 -10   94.17   21.43
  -2   7   9    6.58    2.74
   2   7  -9   20.62   10.36
  -2   7   8   76.07    9.27
   2   7  -8   98.40   20.71
   2   7  -7    2.66    5.21
   2   7  -6  161.88   25.05
   2   7  -5   61.97   15.35
   2   7  -4   33.87   11.12
   2  -7   4   41.17   11.85
   2  -7   3  263.13   28.46
   2   7  -3  270.25   29.87
   2  -7   2   26.50    9.35
   2   7  -2   29.90   11.18
   2  -7   1  183.24   22.19
   2   7  -1  196.22   24.44
   2  -7   0  116.77   17.36
   2   7   0  116.89   18.60
   2  -7  -1  211.07   22.07
   2   7   1  192.10   22.35
   2   7   2   34.76    9.97
   2  -7  -2   37.69    9.04
   2  -7  -2   29.93   10.29
   2  -7  -3  302.96   31.86
   2   7   3  237.90   23.39
   2   7   4   29.18    8.51
   2   7   5   62.10   11.42
   2   7   6  162.54   16.47
   2   7   7   12.75    9.39
   2   7   7    8.71    3.73
   2   7   8   77.12    8.34
   2   7   8   92.09   19.72
  -2   7  -9    6.24    5.25
   2   7   9   -8.09    7.52
  -2   7 -10   67.69   16.91
   2   7  10   59.76   16.79
  -2   7 -11   28.13   11.48
   2   7  11   47.82   15.10
  -2   7 -12   -6.47    5.88
   2   7  12   10.02    8.99
  -2   7 -13   33.79   12.71
   2   7  13   25.16   11.63
  -2   7 -14   -0.45    3.69
   2   7  14   11.51    6.52
  -2   7 -15    1.74    4.84
   2   7  15    6.92    7.58
   2   7  16    4.72    6.05
   2   7  17   12.13    9.35
   2   7  18  -11.29    9.01
   2   7  19   12.25    9.40
   2   8 -17  -24.07   13.70
   2   8 -16   20.01   11.96
   2   8 -15   22.56   11.11
   2   8 -14  -23.70   12.81
   2   8 -13   17.32   11.01
   2   8 -12   10.86   10.19
   2   8 -11   25.85   12.08
   2   8 -10   25.35   11.98
  -2   8  10   32.20    6.63
  -2   8   9   91.50   11.83
   2   8  -9   81.52   19.95
  -2   8   8    8.08    4.04
   2   8  -8   10.52    7.12
   2   8  -7    0.44    5.14
   2   8  -6   42.38   12.58
   2   8  -5   96.92   19.88
   2   8  -4   20.97    8.89
   2   8  -3  210.42   27.86
   2  -8   2  253.13   28.50
   2   8  -2  302.49   32.36
   2  -8   1   20.46    7.73
   2   8  -1   17.74    8.37
   2   8   0    9.51    6.80
   2  -8   0   -3.81    3.76
   2   8   1   17.68    8.31
   2  -8  -1   28.85    9.25
   2   8   2  291.89   28.93
   2   8   3  244.99   25.69
   2   8   4   26.68    8.85
   2   8   5  119.11   16.66
   2   8   6   40.62    9.27
   2   8   7    2.66    2.59
   2   8   8   18.32    9.62
   2   8   8    5.43    3.05
  -2   8  -9   67.62   17.90
   2   8   9   91.01   21.08
  -2   8 -10   43.42   14.73
   2   8  10   35.08   13.79
  -2   8 -11   26.66   11.10
   2   8  11   30.02   11.75
  -2   8 -12    1.99    5.05
   2   8  12   18.48    9.32
  -2   8 -13    3.21    4.18
   2   8  13   25.96   12.05
  -2   8 -14   10.39    6.33
   2   8  14   27.44   13.42
  -2   8 -15   10.25    8.86
   2   8  15   16.71   10.25
   2   8  16   -0.06    7.96
   2   8  17   -0.52    4.72
   2   8  18  -14.59   10.57
   2   9 -16   -6.47    7.76
   2   9 -15   12.82    9.79
   2   9 -14   16.09   10.51
   2   9 -13    8.15   10.29
   2   9 -12    9.13    7.79
   2   9 -11   10.68    8.24
   2   9 -10   21.77   10.02
   2   9  -9   24.68   10.75
  -2   9   9   29.19    7.46
   2   9  -8    5.02    6.42
   2   9  -7   -6.01    6.73
   2   9  -6   78.08   19.05
   2   9  -5   10.53    6.75
   2   9  -4    9.80    9.17
   2   9  -3  134.59   23.31
   2   9  -2   21.15    9.17
   2   9  -1   15.18    7.65
   2   9   0   -2.88    5.58
   2  -9  -1   16.06    7.03
   2   9   1   13.75    6.44
   2   9   2   21.64    8.88
   2   9   3  135.48   20.27
   2   9   4    6.14    5.23
   2   9   5   17.31    7.22
   2   9   6  128.09   17.56
   2   9   7    7.75    4.24
   2   9   8   22.90   12.28
   2   9   9   41.34   14.53
  -2   9  -9   17.13    9.78
   2   9  10   16.35    9.92
  -2   9 -10   23.72   12.17
  -2   9 -11   14.08    9.10
   2   9  11   23.09   11.69
  -2   9 -12    7.84    7.22
   2   9  12   13.84    8.61
  -2   9 -13   16.54   10.08
   2   9  13    1.92    4.71
  -2   9 -14   -9.36    8.50
   2   9  14   -3.58    5.23
  -2   9 -15   14.26    9.07
   2   9  15  -18.89   10.85
   2   9  16    6.41    7.47
   2   9  17   30.69   14.95
   2  10 -14   31.19   15.80
   2  10 -13   -0.40    3.79
   2  10 -12   17.55   10.51
   2  10 -11   21.16   12.93
   2  10 -10   24.52   13.77
   2  10  -9    8.01    7.63
   2  10  -8    5.10    5.20
   2  10  -7   12.32    9.23
   2  10  -6   16.49    8.70
   2  10  -5   11.38    8.20
   2  10  -4   60.82   16.56
   2  10  -3   31.33   13.07
   2  10  -2   17.04   10.52
   2  10  -1  -15.94    8.84
   2  10   0  -15.81    9.31
   2  10   1  -10.11    7.37
   2  10   2    7.40    8.14
   2  10   3   27.10   10.07
   2  10   4   71.45   15.50
   2  10   5    5.88    7.19
   2  10   6   14.01    7.21
   2  10   7   15.57    7.15
   2  10   9   19.30   10.54
   2  10  10    9.42    7.75
  -2  10 -11   30.82   13.82
   2  10  11   -3.35    5.19
  -2  10 -12   10.15    8.76
   2  10  12   21.60   11.63
  -2  10 -13   22.29   13.60
   2  10  13   -0.94    3.45
   2  10  14   18.86   11.03
   2  10  15    5.24    7.12
   2  10  16   11.79    9.57
   2  11 -13    9.20    8.45
   2  11 -12   21.00   12.78
   2  11 -11    6.09    7.91
   2  11 -10   16.50   11.27
   2  11  -9  -16.83   11.47
   2  11  -8   -8.22    8.74
   2  11  -7    8.52    9.07
   2  11  -6   68.90   19.88
   2  11  -5   -2.61    5.27
   2  11  -4   -0.60    4.98
   2  11  -3   65.27   17.56
   2  11  -2   11.95    6.15
   2  11  -1   48.28   14.82
   2  11   0   41.47   13.52
   2  11   1   30.94   11.20
   2  11   2   21.58    9.63
   2  11   3   61.29   15.47
   2  11   4    2.20    5.47
   2  11   5   15.17    7.89
   2  11   6   74.43   15.39
   2  11   7   12.26    6.20
   2  11   9   23.54   11.88
   2  11  10   22.83   11.96
   2  11  11   -9.78    8.05
   2  11  12   -7.14    6.83
   2  11  13    0.89    3.20
   2  11  14   19.22   11.10
   2  11  15    1.15    2.93
   2  12 -11  -13.05   10.43
   2  12 -10   11.21    9.79
   2  12  -9    3.07    5.86
   2  12  -8   -4.25    6.14
   2  12  -7    8.59    9.23
   2  12  -6   21.32   11.73
   2  12  -5   13.34    9.23
   2  12  -4    6.19    7.00
   2  12  -3   16.18   10.00
   2  12  -2   36.57   14.63
   2  12  -1   20.72   10.81
   2  12   0   10.85    7.84
   2  12   1   32.30   12.60
   2  12   2   49.28   15.81
   2  12   3   23.29   10.59
   2  12   4    5.39    5.40
   2  12   5   -4.50    4.16
   2  12   6   17.07    8.03
   2  12   9   -0.62    2.32
   2  12  10    9.98    7.82
   2  12  11  -17.17   10.33
   2  12  12    0.96    4.80
   2  12  13    4.76   10.23
   2  13  -9   17.91   11.04
   2  13  -8    7.40    7.59
   2  13  -7   -3.69    6.55
   2  13  -6    4.25    5.84
   2  13  -5   29.08   14.54
   2  13  -4    5.38    8.80
   2  13  -3   -3.36    6.31
   2  13  -2    7.41    7.48
   2  13  -1   10.40    7.91
   2  13   0    6.54    8.45
   2  13   1    4.41    5.65
   2  13   2    1.17    4.45
   2  13   3  -10.43    7.11
   2  13   4    8.27    6.02
   2  13   5   16.40    9.21
   2  13  10   15.79   10.41
   2  13  11   -9.72    8.31
   2  14  -7   14.37   10.29
   2  14  -6   22.08   12.94
   2  14  -5   40.45   16.80
   2  14  -4   -1.09    4.59
   2  14  -3    3.87    6.33
   2  14  -2   14.34    9.89
   2  14  -1   14.42    9.80
   2  14   0   70.75   20.56
   2  14   1    7.56    7.39
   2  14   2   27.78   12.51
   2  14   3  -14.09    9.00
   2  14   4   20.22   10.22
   2  15  -4   15.64   11.91
   2  15  -3   -8.66    7.68
   2  15  -2   -1.41    4.21
   2  15  -1   19.60   10.98
   2  15   0    3.99    6.15
   2  15   1    1.55    3.03
   2  15   2   13.27    8.80
   2  15   3    8.16    7.88
   2  16  -1   10.08    9.77
   2  16   0    8.65   10.23
   2  16   1   13.64   10.77
   3   0   0    0.18    3.78
   3   0  -1  136.55   15.23
   3   0   1  105.91   15.22
   3   0  -2   84.95   11.53
   3   0   2   88.87   14.57
   3   0  -3   23.64    6.28
   3   0   3   37.71   10.11
  -3   0  -4  284.54   28.32
   3   0  -4  262.28   18.22
   3   0   4  322.80   30.29
   3   0  -5  159.22   13.21
  -3   0  -5  179.35   23.43
   3   0   5  175.38   22.95
  -3   0  -6  154.26   22.84
   3   0   6  201.22   25.49
   3   0   7   61.13   11.35
   3   0   7   84.49   17.84
   3   0   8  165.83   18.77
   3   0   8  178.80   26.09
   3   0   9    2.50    2.53
   3   0   9   12.40    9.39
   3   0  10    8.78    7.08
   3   0  10    3.72    3.05
   3   0 -10    2.62    1.66
   3   0  11   77.48   19.34
   3   0 -11   66.54    8.66
   3   0  11   53.01   10.65
   3   0  12  145.24   26.81
   3   0 -12  108.71   11.73
   3   0  12  139.05   16.50
   3   0  13   33.41   13.22
   3   0  14    7.06    6.95
  -3   0 -15    8.84    8.32
  -3   0 -16  140.68   28.78
  -3   0 -17    9.72    9.07
  -3   0 -18   37.95   16.06
   3   0 -19    5.03    5.85
   3   1 -20    7.36    6.82
   3   1 -19   28.15   12.93
  -3  -1 -18   -0.12    4.70
   3   1 -18    9.34    7.81
  -3  -1 -17   25.36   13.46
   3   1 -12    5.28    3.20
   3  -1  12    4.03    3.43
   3  -1  11  105.75   22.66
   3  -1  11   80.50   14.30
   3  -1  10    8.10    4.73
   3  -1  10   15.98    9.20
   3  -1   9    9.60    4.90
   3  -1   9   12.45    8.18
   3  -1   8   83.55   18.12
   3  -1   8   58.59   11.86
   3  -1   7  107.40   20.19
   3  -1   7   71.77   13.17
   3  -1   6  211.34   22.30
   3  -1   6  208.13   26.52
   3  -1   5   12.56    7.22
   3  -1   4    6.63    4.28
   3  -1   3  190.10   22.28
   3   1  -2  387.18   26.09
   3  -1   2  430.02   31.48
   3   1  -1   52.31   10.45
   3  -1   1   69.51   12.45
   3   1   0   14.33    6.21
   3  -1   0   14.73    6.42
   3   1   1   54.12   11.08
   3  -1  -1   58.05   10.24
  -3   1  -2  378.47   29.51
   3   1   2  356.50   29.56
   3  -1  -2  364.28   22.47
  -3   1  -3  192.56   22.35
   3   1   3  197.72   23.35
   3  -1  -3  169.26   14.21
  -3   1  -4    7.19    5.85
   3   1   4    1.39    5.37
   3  -1  -4    5.76    2.94
  -3   1  -5   11.67    6.75
   3  -1  -5    5.91    2.48
   3   1   5   10.92    7.12
  -3   1  -6  211.02   26.27
   3  -1  -6  211.13    9.58
   3   1   6  247.01   28.81
   3   1   7  108.66   20.15
  -3  -1   8   91.61    9.69
   3   1   8   66.55   11.08
  -3  -1   9    3.43    1.93
   3   1   9    4.57    2.82
   3   1   9    7.41    7.61
   3   1  10   -1.24    1.41
   3   1  10   -5.00    6.60
   3   1  11   82.77   11.17
   3   1  11  119.01   22.92
  -3   1 -12   -6.14    6.59
   3   1  12    1.01    4.65
   3   1  13   25.35   11.36
  -3   1 -13   26.49   12.62
   3   1  14    2.28    7.86
  -3   1 -14   16.49    9.85
  -3   1 -15   99.92   24.58
   3   1  15   98.11   23.89
  -3   1 -16   -0.27    6.21
   3   1  16    4.23    6.81
  -3   1 -17    7.23    8.14
  -3   1 -18   16.01   11.79
   3   2 -20   20.80   11.28
   3   2 -19   -1.35    4.43
   3   2 -18    5.60    6.09
   3   2 -17   15.59    9.90
   3  -2  12    3.48    3.70
   3  -2  11   96.24   16.94
   3  -2  10    0.20    1.32
   3  -2   9   13.10    6.39
   3  -2   8  115.94   17.83
   3  -2   8  155.65   25.00
   3  -2   7  339.12   35.27
   3  -2   7  269.95   27.05
   3  -2   6   24.11    8.26
   3  -2   6   43.91   12.92
   3  -2   5   53.41   13.55
   3  -2   5   28.22    8.84
   3  -2   4   55.17   13.21
  -3   2   3  274.87   14.66
   3  -2   3  277.06   26.31
   3  -2   2   16.33    6.87
  -3   2   2   13.90    4.50
  -3   2   1   86.36   10.90
   3  -2   1  108.28   15.01
  -3   2   0  106.48   13.54
   3   2   0  112.56   16.03
  -3   2   0  110.61   14.30
   3  -2   0  131.85   15.69
  -3   2  -1   98.67   14.16
   3  -2  -1   92.80   12.11
   3   2   1   79.38   14.29
   3  -2  -2   10.67    4.48
   3   2   2   14.19    5.82
  -3   2  -2   13.59    5.67
  -3   2  -3  232.56   24.72
   3   2   3  231.24   25.60
  -3   2  -4   51.50   12.30
   3   2   4   45.18   12.54
  -3   2  -5   23.99    8.74
   3   2   5   37.02   11.99
  -3   2  -6   33.34   10.59
   3   2   6   20.04    8.75
  -3   2  -7  315.87   33.26
   3   2   7  370.28   37.00
   3   2   8   89.88   11.88
   3   2   8  145.65   24.43
  -3   2  -8  139.07   23.00
  -3   2  -9   24.20   10.42
  -3  -2   9   34.56    7.39
   3   2   9   22.50    5.60
   3   2   9   22.31    9.99
  -3   2 -10   23.41   10.82
  -3  -2  10   11.96    4.32
   3   2  10   11.59    3.51
   3   2  10   31.50   12.45
   3   2  11   56.71    6.93
   3   2  11   85.07   20.52
  -3   2 -12   12.85    8.61
   3   2  12  -11.85    9.37
  -3   2 -13   37.82   15.96
   3   2  13   23.92   11.60
   3   2  14    8.67    8.34
  -3   2 -14   -1.17    4.57
  -3   2 -15    8.04    7.74
   3   2  15   -3.15    6.31
   3   2  16   23.12   12.41
  -3   2 -16   14.66   10.96
   3   2  17   14.83    9.89
  -3   2 -17   10.26   10.66
  -3   2 -18    2.16    7.57
   3   3 -19    6.87    7.22
   3   3 -18   19.28   10.86
   3   3 -17   30.31   13.77
   3   3 -16    3.82    6.38
   3  -3  12   21.06    8.51
   3  -3  11   64.73   14.79
   3  -3  10   73.64   15.49
   3  -3   9   22.12    8.50
   3  -3   8  113.02   18.80
   3  -3   7  143.99   21.04
   3  -3   6   93.10   16.65
   3  -3   5   49.56   12.20
   3  -3   4   58.02   12.86
  -3   3   1  100.90   12.03
  -3   3   1  116.84   13.40
  -3   3   0   39.34    8.70
  -3   3   0   29.63    7.57
  -3   3  -1   99.56   14.15
  -3   3  -1  101.06   14.57
  -3   3  -2   80.23   13.97
  -3   3  -2   87.17   14.13
   3   3   2   70.70   14.43
  -3   3  -3  335.36   29.11
   3   3   3  345.85   31.93
  -3   3  -3  322.45   29.17
  -3   3  -4   81.96   15.64
  -3   3  -4   94.16   16.72
   3   3   4   84.46   16.88
  -3   3  -5   53.93   13.40
   3   3   5   74.95   16.72
  -3   3  -5   73.76   14.89
  -3   3  -6  155.14   22.72
   3   3   6  131.17   21.79
  -3   3  -7  242.07   29.73
   3   3   7  200.44   27.38
  -3   3  -8  151.94   24.65
   3   3   8  174.06   25.92
  -3   3  -9   55.26   15.20
  -3  -3   9   38.76    9.13
   3   3   9   31.46    5.94
   3   3   9   39.59   12.92
  -3   3 -10   60.62   16.84
  -3  -3  10   45.47    9.91
   3   3  10   49.08    5.70
   3   3  10   73.24   18.39
  -3  -3  11   78.68   13.36
  -3   3 -11   76.59   19.34
   3   3  11   60.34   16.96
  -3   3 -12   25.66   12.49
   3   3  12   12.62    8.28
  -3   3 -13    4.61    5.94
   3   3  13   12.45    7.19
  -3   3 -14   -6.24    8.01
   3   3  14  -16.02   10.36
  -3   3 -15   62.77   19.78
   3   3  15   83.94   22.94
   3   3  16   20.26   12.18
  -3   3 -16   10.28    9.10
   3   3  17   23.89   12.69
  -3   3 -17   54.68   19.44
   3   3  18   15.18   10.84
   3   4 -19   -4.99    6.95
   3   4 -18   -0.05    1.91
   3   4 -17  -12.36    9.13
   3   4 -16   41.55   16.39
   3   4 -15    9.99    7.79
   3   4 -14   43.81   15.49
   3  -4   8   92.56   18.06
   3  -4   7    3.55    4.98
   3  -4   6   38.21   11.05
   3  -4   5   16.54    7.35
   3  -4   4  182.23   24.14
  -3   4   3    2.80    1.54
   3  -4   3    0.59    2.89
  -3   4   2   52.43    8.40
  -3   4   1   15.54    5.20
  -3   4   0   -0.20    2.16
  -3   4  -1   18.38    6.91
  -3   4  -1   20.93    6.86
  -3   4  -2   51.89   11.28
  -3   4  -2   45.87   10.61
  -3   4  -3    7.66    5.27
   3   4   3   -1.89    7.50
  -3   4  -3    1.20    3.14
  -3   4  -4  186.36   23.49
   3   4   4  190.15   25.42
  -3   4  -4  186.74   23.75
  -3   4  -5    2.07    5.59
   3   4   5    4.44    6.77
  -3   4  -5    8.23    4.75
  -3   4  -6   41.68   12.39
   3   4   6   18.98    8.62
  -3   4  -7    7.34    8.20
   3   4   7    0.13    5.44
  -3   4  -8  106.11   20.49
   3   4   8  101.00   20.43
  -3   4  -9   10.42    7.57
   3   4   9    3.68    2.02
   3   4   9    5.46    2.15
   3   4   9   11.64    8.35
  -3   4 -10   44.86   14.29
  -3  -4  10   25.87    8.43
   3   4  10   40.01   13.54
  -3  -4  11   57.19   12.59
  -3   4 -11   78.47   19.73
   3   4  11   60.43   17.70
  -3   4 -12  122.03   25.15
   3   4  12   83.97   20.41
  -3   4 -13   -0.14    3.43
   3   4  13   -4.45    6.67
  -3   4 -14   41.71   15.64
   3   4  14   25.47   12.51
  -3   4 -15   17.06   10.41
   3   4  15   -3.53    5.77
  -3   4 -16   43.70   16.12
   3   4  16   38.97   18.79
   3   4  17   -0.88    2.92
  -3   4 -17    2.23    6.95
   3   4  18   10.27    8.69
   3   5 -18   -6.74    7.37
   3   5 -17    9.96    8.75
   3   5 -16    7.32    7.79
   3   5 -15    3.71    6.48
   3   5 -14   -1.07    4.52
   3   5 -13   71.45   20.29
   3   5 -12   16.12   10.41
   3   5 -11   33.10   12.92
  -3   5   4  500.97   18.38
  -3   5   3  182.91   14.50
  -3   5   2   50.54    8.89
  -3   5   1    4.72    3.32
  -3   5   0  268.23   23.49
  -3   5  -1    9.53    4.81
  -3   5  -2   44.39   10.87
  -3   5  -3  194.92   23.73
  -3   5  -4  498.56   38.87
   3   5   4  449.23   40.38
  -3   5  -4  463.17   38.06
  -3   5  -5   64.70   15.11
   3   5   5   56.05   15.38
  -3   5  -6   79.68   16.58
   3   5   6   77.53   17.19
   3   5   7   -1.17    5.49
   3   5   7    3.42    2.80
  -3   5  -8  149.26   24.86
   3   5   8  107.65   11.32
   3   5   8  148.54   25.80
  -3   5  -9    7.67    7.58
   3   5   9    6.10    2.12
   3   5   9    3.56    4.83
  -3   5 -10    0.08    6.62
  -3  -5  10   11.64    7.24
   3   5  10   11.00    8.23
  -3   5 -11   18.91    8.07
   3   5  11   40.02   15.29
  -3   5 -12   -7.81    7.47
   3   5  12   -2.03    5.28
  -3   5 -13   36.65   14.48
   3   5  13   46.38   16.83
  -3   5 -14   -9.70    8.22
   3   5  14    7.78    7.90
  -3   5 -15   25.77   13.31
   3   5  15   19.86   11.47
  -3   5 -16   14.36   10.09
   3   5  16   -0.40    3.29
  -3   5 -17   25.28   15.65
   3   5  17    0.24    3.47
   3   6 -17  -10.40    8.85
   3   6 -16   -0.39    4.94
   3   6 -15   -9.23    8.35
   3   6 -14   13.04   10.09
   3   6 -13    4.16    7.28
   3   6 -12   -2.18    6.18
   3   6 -11   -2.08    5.19
   3   6 -10    3.59    6.55
   3   6  -9   58.32   17.57
   3   6  -8    7.57    7.80
  -3   6   5  208.18    9.68
  -3   6   4    8.69    3.09
  -3   6   3  119.83   13.01
  -3   6   2  104.68   13.30
  -3   6   1   12.13    5.24
  -3   6   0   69.94   12.68
  -3   6  -1   18.77    7.51
  -3   6  -2   87.00   15.74
  -3   6  -3   90.24   16.54
   3   6   3  111.69   17.02
   3   6   4   12.07    6.84
  -3   6  -4    4.17    5.44
   3   6   5  191.88   28.31
   3   6   5  200.31   20.75
   3   6   6   10.33    5.32
   3   6   6   15.33    7.45
   3   6   7   -6.27    3.41
   3   6   7  -16.66    9.55
   3   6   8    9.81    9.43
   3   6   8   15.55    4.47
   3   6   9   52.01    5.41
   3   6   9   61.53   17.43
  -3   6 -10   -2.34    4.72
   3   6  10   13.72    9.16
  -3   6 -11    5.58    6.09
   3   6  11   11.24    8.50
  -3   6 -12    0.28    3.55
   3   6  12    3.22    5.69
   3   6  13   24.68   12.65
   3   6  14   11.94    9.34
   3   6  15   -2.02    3.72
   3   6  16   11.13    8.86
   3   6  17  -29.35   14.63
   3   7 -16    7.21    9.28
   3   7 -15    2.72    5.68
   3   7 -14    0.11    3.35
   3   7 -13   13.17    6.90
   3   7 -12    3.58    5.90
   3   7 -11   23.55   12.18
   3   7 -10   -5.78    7.56
   3   7  -9   16.19    7.88
   3   7  -8   33.35   12.48
   3   7  -7   12.26   10.29
   3   7  -6  103.13   21.76
   3   7  -5   12.44    9.29
  -3   7   5    3.46    1.99
  -3   7   4   80.00   10.45
   3   7  -4  102.98   20.82
  -3   7   3   95.96   12.84
   3   7  -3   94.72   19.94
  -3   7   2  142.61   17.02
   3   7  -2  159.07   24.55
   3   7  -1   31.62   11.39
  -3   7   1   27.66    8.18
   3   7   0    9.19    7.86
  -3   7   0   10.62    5.42
   3   7   1   21.60    8.61
  -3   7  -1   11.00    4.98
  -3   7  -2  146.99   21.17
   3   7   2  172.69   22.86
   3   7   3   95.97   16.55
  -3   7  -3   99.19   18.08
   3   7   4  101.43   16.19
   3   7   5   10.49    5.78
   3   7   6   90.96   14.10
   3   7   6   99.06   21.31
   3   7   7    1.11    4.34
   3   7   7    9.23    4.21
   3   7   8   32.19    6.72
   3   7   8   27.94   11.10
   3   7   9   44.23   15.35
   3   7  10   -3.60    5.14
   3   7  11   49.46   16.24
   3   7  12   -1.45    4.19
   3   7  13   35.32   14.22
   3   7  14    5.95    7.12
   3   7  15    9.66    8.92
   3   7  16   10.45    8.95
   3   8 -15    5.67    7.67
   3   8 -14    2.66    6.24
   3   8 -13    8.39   10.00
   3   8 -12   34.55   15.29
   3   8 -11   11.87    9.36
   3   8 -10   14.50   10.17
   3   8  -9   16.38   10.11
   3   8  -8   27.55   11.56
   3   8  -7    9.90    9.20
   3   8  -6  -12.95    8.81
   3   8  -5   26.36   12.30
  -3   8   5   31.05    6.78
  -3   8   4   52.30    9.97
   3   8  -4   91.83   20.34
  -3   8   3   -0.72    1.63
   3   8  -3    3.40    5.36
  -3   8   2    7.51    4.28
   3   8  -2   -3.78    5.61
  -3   8   1    4.57    3.56
   3  -8   1    3.98    4.03
   3   8  -1    3.70    4.67
  -3   8   0   15.50    6.89
   3   8   0   10.07    6.21
   3  -8   0   15.77    6.87
  -3   8  -1    9.66    5.53
   3  -8  -1   -6.56    4.64
   3   8   1    7.29    7.15
   3  -8  -2   -5.93    4.33
   3   8   2    7.70    5.61
   3   8   3   -0.10    3.14
   3  -8  -3    4.70    3.94
   3  -8  -4   77.43   13.50
   3   8   4   88.59   15.94
   3   8   5   32.75    9.93
   3  -8  -5   28.41    8.13
   3  -8  -6    0.96    1.27
   3   8   6    6.01    4.14
   3   8   7    2.74    2.43
   3   8   7   12.21    8.76
   3   8   8   43.43    8.80
   3   8   8   39.01   15.01
   3   8   9    7.80    7.58
   3   8  10   -8.19    7.58
   3   8  11   34.06   15.47
   3   8  12   63.04   19.29
   3   8  13    3.63    6.13
   3   8  14    8.41    7.46
   3   8  15    9.95    8.45
   3   9 -14   17.45   11.45
   3   9 -13   -1.71    8.77
   3   9 -12    6.96    8.73
   3   9 -11    8.67    8.08
   3   9 -10   49.22   18.10
   3   9  -9   23.91   14.08
   3   9  -8   59.27   18.22
   3   9  -7   70.31   20.12
   3   9  -6   17.72   10.46
   3   9  -5   70.22   19.30
   3   9  -4   84.32   20.02
   3   9  -3  171.14   27.54
  -3   9   3  130.81   18.10
  -3   9   2   -2.77    2.88
   3   9  -2    1.75    6.08
  -3   9   1   53.45   12.30
   3   9  -1   51.65   15.46
  -3   9   0   36.25   10.33
   3   9   0    8.48    6.68
   3  -9  -1   56.18   13.62
   3   9   1   77.43   17.25
   3  -9  -2    6.28    4.61
   3   9   2    5.80    6.90
   3   9   3  145.01   22.50
   3  -9  -3  132.91   20.06
   3  -9  -4   63.60   13.55
   3   9   4   81.79   16.12
   3   9   5   64.02   14.27
   3   9   6    7.79    4.78
   3   9   7   53.62   11.37
   3   9   7   44.45   15.66
   3   9   8   59.02   18.27
   3   9   9   -7.35    7.16
   3   9  10   23.02   13.44
   3   9  11    3.19    5.38
   3   9  12   27.95   13.71
   3   9  13   23.63   12.46
   3   9  14   15.25   10.40
   3  10 -12   19.76   15.17
   3  10 -11  -20.41   11.95
   3  10 -10   10.19   11.31
   3  10  -9   20.71   13.25
   3  10  -8   22.80   11.99
   3  10  -7   12.88    9.31
   3  10  -6    7.95    7.68
   3  10  -5   17.14    9.95
   3  10  -4    9.82    8.14
   3  10  -3   19.14    9.16
   3  10  -2   14.64    9.12
   3  10  -1   35.30   12.66
   3  10   0    6.29    5.69
   3  10   1   43.21   13.40
   3  10   2   10.99    7.44
   3  10   3   24.94    9.61
   3  10   4    2.06    3.99
   3  10   5   21.81    8.64
   3  10   6   15.58    6.87
   3  10   7   18.12   10.11
   3  10   8   30.65   13.55
   3  10   9    3.34    6.87
   3  10  10    7.56    7.44
   3  10  11    9.92    5.63
   3  10  12   10.20    8.82
   3  10  13   18.45   11.57
   3  11 -11   12.75   10.07
   3  11 -10    3.59    5.89
   3  11  -9  -11.27    9.53
   3  11  -8   11.21    8.80
   3  11  -7   20.54   11.56
   3  11  -6   12.61    9.07
   3  11  -5   -0.48    5.17
   3  11  -4   10.25    7.96
   3  11  -3    8.89    6.74
   3  11  -2    2.98    5.67
   3  11  -1   11.43    8.10
   3  11   0   -0.08    4.15
   3  11   1   20.74    9.95
   3  11   2    7.38    4.53
   3  11   3   30.84   10.62
   3  11   4    5.52    4.86
   3  11   5    8.29    5.96
   3  11   8  -10.92    8.74
   3  11   9    5.00    5.80
   3  11  10   -4.09    5.77
   3  11  11   26.36   13.32
   3  11  12    9.90    8.44
   3  12  -9   11.36    7.66
   3  12  -8    3.88    6.57
   3  12  -7    3.85    6.40
   3  12  -6   30.80   13.79
   3  12  -5   21.18   13.30
   3  12  -4   -0.56    5.16
   3  12  -3   -0.68    4.70
   3  12  -2    3.53    6.14
   3  12  -1    5.68    5.75
   3  12   0  -10.68    8.52
   3  12   1   11.32    8.73
   3  12   2   16.46    9.66
   3  12   3   -8.91    6.45
   3  12   4    4.64    4.79
   3  12   8    7.09    7.65
   3  12   9   -9.65    8.21
   3  12  10   -7.26    7.46
   3  13  -7    3.39    5.78
   3  13  -6   -4.79    7.10
   3  13  -5   -5.30    8.04
   3  13  -4   -5.55    7.00
   3  13  -3   -2.05    4.69
   3  13  -2   15.71   10.41
   3  13  -1    8.11    7.01
   3  13   0    0.90    5.30
   3  13   1   25.19   12.94
   3  13   2   16.87   10.77
   3  13   3    5.00    5.30
   3  14  -4   -0.93    3.23
   3  14  -3    3.55    5.51
   3  14  -2   10.38    8.45
   3  14  -1    5.68    7.01
   3  14   0    3.35    4.46
   3  14   1    4.61    6.51
   3  14   2    1.51    4.09
   3  15  -2   14.92   10.61
   3  15  -1    8.19    6.84
   3  15   0    2.68    4.96
   3  15   1   -7.11    7.33
   4   0   0   19.22    7.59
   4   0  -1   19.83    6.78
   4   0   1   22.75    9.12
   4   0  -2   45.56   10.39
   4   0   2   40.49   11.49
   4   0  -3   85.48   13.53
   4   0   3   84.23   16.70
   4   0  -4   36.82    8.73
   4   0   4   40.86   12.50
   4   0  -5    4.49    3.69
   4   0   5    1.55    5.90
   4   0  -6  108.88   12.55
   4   0   6  117.66   21.52
   4   0  -7  379.88   21.20
   4   0   7  379.87   40.23
   4   0   8    3.60    3.49
   4   0  -8   10.20    2.61
   4   0  -9    0.57    0.99
   4   0   9    4.17    3.66
   4   0   9    5.74    6.52
   4   0  10   33.77   13.52
   4   0  11   17.54   11.04
   4   0  12   -0.10    5.41
   4   0  13    6.43    7.76
   4   0  14   17.92   10.97
  -4   0 -15   -8.99    8.51
  -4   0 -16   15.06   11.97
   4  -1  12   19.67    9.45
   4  -1  11   10.65    5.88
   4  -1  10    8.97    8.90
   4  -1   9    9.49    8.56
   4  -1   9   -7.03    4.87
   4  -1   8    8.36    8.75
   4  -1   8   19.98    8.18
   4  -1   7   60.86   17.41
   4   1  -7   58.08   10.15
   4  -1   7   50.35   12.79
   4  -1   6   54.42   15.09
   4   1  -6   60.33   10.73
  -4   1   5   37.35    4.99
   4   1  -5   46.41    9.59
   4  -1   5   62.03   15.23
   4   1  -4    3.00    4.37
   4  -1   4   17.91    8.74
   4   1  -3   34.89    9.60
   4  -1   3   31.23   10.34
   4   1  -2  141.72   18.57
   4  -1   2  134.85   20.45
   4   1  -1   56.41   12.40
   4  -1   1   48.92   12.22
   4   1   0   -0.33    3.92
   4  -1   0   -1.13    3.10
   4   1   1   52.34   12.64
   4  -1  -1   45.31   10.48
   4   1   2  144.76   21.68
   4  -1  -2  150.48   17.94
   4   1   3   35.74   12.03
   4  -1  -3   34.58    8.32
   4   1   4   18.14    9.38
   4  -1  -4   11.60    5.03
   4   1   5   47.76   14.15
   4  -1  -5   48.54    7.78
   4   1   6   53.35   14.84
   4  -1  -6   37.81    5.63
   4   1   7   65.61   16.98
  -4  -1   8   16.49    4.09
   4   1   8   23.61   12.07
   4   1   9    2.61    2.81
   4   1   9  -13.37    9.42
   4   1  10  -10.02    9.37
   4   1  11   71.25   20.22
   4   1  12    7.40    8.24
  -4   1 -12   18.70   10.38
   4   1  13   30.99   14.57
  -4   1 -13   30.01   13.41
   4   1  14   23.08   13.20
  -4   1 -14   17.32   11.55
   4   1  15   17.92   11.10
  -4   1 -15   15.85   12.68
   4   1  16   -8.05    8.71
  -4   1 -16   12.61   10.24
   4  -2   8   51.06   16.09
   4  -2   7   16.18    8.97
   4  -2   6  143.78   24.40
   4  -2   5   18.07    9.65
  -4   2   4   94.33    9.07
   4  -2   4  133.52   21.48
   4   2  -4  139.89   18.36
   4  -2   3    2.75    4.76
  -4   2   3    2.48    2.90
   4   2  -3    2.43    4.34
   4  -2   2   59.38   13.50
  -4   2   2   46.56    9.25
   4   2  -2   51.01   12.29
   4  -2   1   36.72   10.66
  -4   2   1   34.93    8.42
   4   2  -1   27.69    9.24
   4  -2   0   33.52    9.28
  -4   2   0   29.71    8.71
   4   2   0   33.59   10.27
   4  -2  -1   22.00    7.56
  -4   2  -1   36.95    9.37
   4   2   1   36.06   11.08
   4  -2  -2   41.48    9.30
   4   2   2   52.14   13.56
   4  -2  -3    6.33    3.38
  -4   2  -3    3.78    3.25
   4   2   3    7.13    6.40
   4   2   4  129.76   22.21
   4   2   5   25.45   11.13
  -4   2  -6  124.24   22.74
   4   2   6  106.66   21.40
  -4   2  -7    8.49    5.03
   4   2   7    5.86    6.58
  -4   2  -8   54.01   15.61
   4   2   8   51.78   15.88
  -4   2  -9   56.31   17.41
   4   2   9   69.52   18.99
  -4   2 -10    0.36    4.18
   4   2  10    9.09    8.74
  -4   2 -11   23.62   12.02
   4   2  11   -1.52    5.93
  -4   2 -12   47.74   18.78
   4   2  12   60.28   19.27
  -4   2 -13   -5.79    9.67
   4   2  13    6.33    7.21
   4   2  14   16.49   10.95
  -4   2 -14    4.72    6.87
   4   2  15  -14.60   10.26
  -4   2 -15    0.91    3.79
   4   2  16   35.27   18.64
  -4   2 -16   35.88   16.17
  -4   3   2   15.60    5.13
  -4   3   1   31.19    7.86
   4   3  -1   26.62    9.48
  -4   3   0    4.15    3.92
   4   3   0    0.25    4.45
  -4   3  -1   21.76    8.22
  -4   3  -1   17.82    7.00
   4   3   1   28.02   10.41
  -4   3  -2   28.39    9.14
  -4   3  -2   14.24    6.91
   4   3   2   12.91    6.19
  -4   3  -3   82.41   15.85
  -4   3  -3   84.32   16.89
   4   3   3   78.70   17.76
  -4   3  -4  139.12   21.83
   4   3   4  154.09   24.65
  -4   3  -5   24.96   10.05
   4   3   5   13.41    9.18
  -4   3  -6   -2.55    5.18
   4   3   6    0.26    5.14
  -4   3  -7   14.94    8.94
   4   3   7   13.50    9.49
  -4   3  -8   31.14   12.26
   4   3   8   30.99   11.86
  -4   3  -9   -7.40    7.41
   4   3   9  -18.10   10.49
  -4   3 -10   18.52   10.89
   4   3  10   30.08   13.44
  -4   3 -11   29.91   14.08
   4   3  11   33.41   13.21
  -4   3 -12   15.25   11.82
   4   3  12    1.89    5.42
  -4   3 -13   35.54   16.92
   4   3  13    5.85    7.28
  -4   3 -14   38.32   15.85
   4   3  14   -6.52    7.55
  -4   3 -15   37.78   16.05
   4   3  15   82.15   24.60
   4   4 -16   18.82   10.18
  -4   4   0  113.96   16.21
   4   4   0  101.68   19.01
  -4   4   0   77.27   13.75
  -4   4  -1   50.02   11.74
   4   4   1   51.92   14.41
  -4   4  -1   28.37    9.20
  -4   4  -2    3.94    3.93
   4   4   2    1.93    4.99
  -4   4  -2   -3.23    3.62
  -4   4  -3   43.07   11.77
   4   4   3   28.88   11.40
  -4   4  -3   27.39    9.56
  -4   4  -4    7.12    6.37
   4   4   4   12.17    7.87
  -4   4  -5   97.65   19.50
   4   4   5   87.06   19.68
  -4   4  -6   26.91   10.68
   4   4   6    9.73    7.30
  -4   4  -7   84.74   19.52
   4   4   7   94.81   22.00
  -4   4  -8   46.75   15.04
   4   4   8   31.67   14.00
  -4   4  -9   -0.96    3.80
   4   4   9    2.41    5.95
  -4   4 -10    2.27    6.06
   4   4  10   11.48    8.36
  -4   4 -11   19.80   10.94
   4   4  11   -3.42    5.90
  -4   4 -12    7.46    8.63
   4   4  12   20.99   11.37
  -4   4 -13   14.37   10.19
   4   4  13   14.15    9.60
  -4   4 -14   13.29    9.56
   4   4  14  -29.94   14.29
  -4   4 -15   17.10   12.09
   4   4  15   -2.28    4.71
   4   5 -15   23.42   13.15
   4   5 -14   31.79   15.61
  -4   5   2   63.00   10.61
  -4   5   1    5.75    3.75
  -4   5   0   -1.32    2.25
  -4   5  -1   -2.80    3.24
  -4   5  -2  104.18   18.29
   4   5   2  110.04   21.74
  -4   5  -3   68.63   15.04
   4   5   3   79.91   18.64
  -4   5  -4   -2.26    4.65
   4   5   4   -2.17    5.54
  -4   5  -5  -24.97   10.40
   4   5   5    5.74    5.22
  -4   5  -6  181.36   27.22
   4   5   6  132.57   25.53
  -4   5  -7   32.29   11.98
   4   5   7   19.94    8.87
  -4   5  -8    0.29    4.56
   4   5   8   22.77   12.52
  -4   5  -9   17.78   10.24
   4   5   9   -1.41    5.58
  -4   5 -10    6.03    7.08
   4   5  10   10.33    8.34
  -4   5 -11   -1.72    4.39
   4   5  11  -13.21    9.73
  -4   5 -12   11.87    8.61
   4   5  12   -2.74    5.26
  -4   5 -13   -6.72    8.65
   4   5  13   11.97   10.06
  -4   5 -14  -15.07   10.27
   4   5  14   33.41   16.26
   4   6 -14   21.24   13.20
   4   6 -13   -4.84    5.94
   4   6 -12   26.75   13.79
   4   6 -11   15.49    9.74
  -4   6   3  146.75   14.65
  -4   6   2   15.59    5.85
  -4   6   1   48.98   10.69
  -4   6   0   -0.62    1.93
  -4   6  -1   50.72   12.34
  -4   6  -2    9.77    5.93
   4   6   3  118.24   23.53
   4   6   4  103.29   22.32
   4   6   5   70.02   18.77
   4   6   6   11.60   10.83
   4   6   7    4.19    3.74
  -4   6  -7   13.89    8.32
   4   6   7   13.41    9.64
  -4   6  -8   31.90   12.60
   4   6   8   24.27   12.00
  -4   6  -9   43.40   16.28
   4   6   9   15.75   10.61
  -4   6 -10   25.44   12.33
   4   6  10   15.29   10.09
  -4   6 -11   31.26   14.47
   4   6  11   10.82    9.20
  -4   6 -12   -1.10    4.80
   4   6  12   41.99   16.76
  -4   6 -13   -7.80    7.34
   4   6  13   11.32    9.30
  -4   6 -14   -1.05    6.59
   4   6  14   10.01    9.38
   4   7 -13    6.44   10.55
   4   7 -12    2.49    6.57
   4   7 -11   12.17   11.40
   4   7 -10   13.48    9.53
   4   7  -9   21.01   12.12
   4   7  -8    5.35    6.59
   4   7  -7    0.24    7.75
  -4   7   0   -9.23    5.44
  -4   7  -1   11.40    7.07
   4   7   2   -6.45    5.37
   4   7   3   66.23   15.30
   4   7   4   73.99   20.12
   4   7   4   68.05   15.40
   4   7   5   12.12    8.15
   4   7   5   10.27    6.98
   4   7   6   -5.81    4.47
   4   7   6   18.74   10.95
   4   7   7    8.53    7.18
   4   7   7    7.21    4.91
   4   7   8   11.40    9.32
   4   7   9   22.87   11.98
   4   7  10   25.62   13.63
   4   7  11   11.93    9.00
   4   7  12   -0.77    2.94
   4   7  13   -3.10    6.72
   4   8 -12   -5.33    7.47
   4   8 -11   -5.59    7.19
   4   8 -10    3.84    6.35
   4   8  -9    8.71    8.31
   4   8  -8   -0.42    5.39
   4   8  -7   19.93   11.55
   4   8  -6   29.80   14.18
   4   8  -5   57.89   17.82
   4   8  -4   20.72   11.86
   4   8  -3   17.94   10.38
   4   8  -2    9.41    5.29
   4   8  -1   30.72   12.35
   4   8   0   46.44   15.16
   4   8   1   29.74   11.40
   4   8   2    4.03    5.08
   4   8   3    8.26    5.46
   4   8   4   34.92   11.63
   4   8   4   25.85   13.46
   4   8   5   68.84   20.07
   4   8   5   59.48   14.35
   4   8   6    8.92    5.32
   4   8   6    8.58    8.44
   4   8   7   -8.09    9.17
   4   8   8   21.32   11.65
   4   8   9   23.24   12.64
   4   8  10    1.87    4.10
   4   8  11   -4.06    5.45
   4   8  12   -9.41    8.73
   4   9 -11    9.82    8.83
   4   9 -10    5.06    6.85
   4   9  -9   13.87   10.42
   4   9  -8    6.00    7.74
   4   9  -7   -4.01    6.12
   4   9  -6   -2.38    7.03
   4   9  -5    3.98    7.01
   4   9  -4    0.88    3.73
   4   9  -3   -4.32    5.55
   4   9  -2   15.71    9.54
   4   9  -1    6.17    7.37
   4   9   0    7.81    7.70
   4   9   1    2.12    4.27
   4   9   2   17.80    9.02
   4   9   3    6.75    6.37
   4   9   4    2.19    3.14
   4   9   5    9.25    6.02
   4   9   5   22.06   12.48
   4   9   6    6.04    7.23
   4   9   7   -3.40    5.08
   4   9   8    5.35    6.84
   4   9   9   13.67    9.70
   4   9  10   -5.68    6.48
   4   9  11   -0.62    3.82
   4  10  -9   10.84   12.19
   4  10  -8   18.12   11.34
   4  10  -7   28.93   14.25
   4  10  -6   14.40   11.74
   4  10  -5    7.83    7.50
   4  10  -4    4.08    9.01
   4  10  -3   23.66   12.05
   4  10  -2   30.52   12.90
   4  10  -1    9.34    8.26
   4  10   0    8.23    7.31
   4  10   1    0.48    5.03
   4  10   2   24.76    9.70
   4  10   3   10.79    7.12
   4  10   4   -0.34    2.21
   4  10   5    8.39    7.51
   4  10   6    5.82    8.11
   4  10   7   20.34   11.70
   4  10   8  -10.24    8.49
   4  10   9    8.52    8.20
   4  11  -7    2.48    6.19
   4  11  -6   -0.06    9.51
   4  11  -5  -11.55    9.68
   4  11  -4   -1.15    4.77
   4  11  -3   12.54    9.05
   4  11  -2    1.40    4.81
   4  11  -1    6.47    7.09
   4  11   0    1.25    4.16
   4  11   1   -3.59    4.96
   4  11   2    4.13    4.63
   4  11   3   15.51    9.82
   4  11   6   14.84    9.97
   4  11   7   13.76   10.17
   4  12  -5    8.22    7.88
   4  12  -4   15.38   10.06
   4  12  -3   20.89   13.96
   4  12  -2    1.29    3.41
   4  12  -1   -9.50    7.66
   4  12   0  -15.36    9.78
   4  12   1    2.69    4.72
   4  12   2   -6.27    6.29
   4  13  -3   19.99   11.67
   4  13  -2   -9.66    8.11
   4  13  -1   -3.37    6.13
   4  13   0    2.62    5.49
   4  13   1   -1.58    5.31
   5   0   0    8.78    6.80
   5   0  -1    7.21    5.99
   5   0   1   19.06    9.11
   5   0  -2   58.13   13.38
   5   0   2   46.95   13.47
   5   0  -3    7.45    4.73
   5   0   3    5.14    5.65
   5   0  -4   59.98   12.26
   5   0   4   44.62   13.87
   5   0  -5   23.26    7.43
   5   0   5   19.31    9.16
   5   0  -6    4.50    3.70
   5   0   6  -10.91    8.66
   5   0   7   -3.06    5.94
   5   0   8    0.33    4.72
   5   0   9   77.04   21.93
   5   0  10   -8.24    8.52
   5   0  11  -11.99    9.85
   5   0  12   -6.10    7.41
  -5   0 -13  -14.27   10.78
   5   0  13   -3.70    6.90
   5  -1  11   16.79   11.44
   5  -1  10   23.43   12.78
   5  -1   9   13.73    9.38
   5  -1   8   14.04    9.90
   5  -1   7    2.70    5.59
   5  -1   6   20.36   10.35
   5   1  -6   29.10    8.13
   5  -1   5   78.54   18.95
   5   1  -5   83.82   14.36
   5  -1   4   11.65    8.07
  -5   1   4   16.00    5.30
   5   1  -4   24.85    8.45
  -5   1   3   15.02    6.13
   5   1  -3   10.66    6.44
   5  -1   3   16.03    9.56
   5   1  -2   15.27    7.48
   5  -1   2   11.76    8.13
   5   1  -1    6.69    5.28
   5  -1   1    5.93    7.69
   5   1   0   33.19   11.17
   5  -1   0   30.25   10.71
   5   1   1    4.29    5.63
   5  -1  -1    7.48    5.02
   5   1   2   13.56    9.20
   5  -1  -2   10.17    5.65
   5   1   3   13.14    8.44
   5  -1  -3   11.47    5.68
   5  -1  -4   15.81    6.06
   5   1   4   15.78    9.50
   5  -1  -5   78.10   11.17
   5   1   5   68.18   18.24
   5   1   6   33.80   13.27
   5   1   7  -14.83    9.90
   5   1   8   -5.25    7.27
   5   1   9  -12.22   10.02
  -5   1 -10   -4.96    6.54
   5   1  10   23.78   13.80
   5   1  11    7.18    9.99
  -5   1 -11   21.89   12.26
   5   1  12   10.58   10.32
  -5   1 -12   -2.96    5.09
   5   1  13    5.30    7.84
  -5   1 -13   10.66    9.23
   5  -2   7   51.92   17.04
   5   2  -7   69.76   13.24
   5  -2   6   18.21    9.86
   5   2  -6   23.45    8.28
   5  -2   5   23.42   11.07
   5   2  -5   13.23    6.39
   5  -2   4   30.57   12.18
   5   2  -4   16.95    7.80
   5  -2   3   30.32   11.52
  -5   2   3   21.91    6.93
   5   2  -3   25.17    9.20
   5  -2   2   13.91    7.96
  -5   2   2   10.03    4.81
   5   2  -2    1.06    3.28
   5  -2   1   -2.16    4.79
  -5   2   1    3.38    2.96
   5   2  -1   -0.81    3.39
   5  -2   0   84.49   17.26
  -5   2   0   55.75   12.54
   5   2   0   64.76   16.14
   5  -2  -1    3.68    4.17
  -5   2  -1   -2.97    3.19
   5   2   1    5.53    6.15
  -5   2  -2   10.25    6.26
   5   2   2    0.43    4.14
  -5   2  -3   25.97   10.15
   5   2   3   25.20   10.94
  -5   2  -4   18.56    8.80
   5   2   4   37.87   13.29
  -5   2  -5   32.02   12.30
   5   2   5   16.43   10.45
  -5   2  -6   25.04   10.79
   5   2   6   20.89   11.52
  -5   2  -7   80.25   20.52
   5   2   7   75.94   20.09
  -5   2  -8    9.33    8.32
   5   2   8   -3.03    6.20
  -5   2  -9   12.79    9.87
   5   2   9    8.93    8.96
  -5   2 -10    5.51    6.04
   5   2  10  -13.26   10.43
  -5   2 -11    4.67    6.55
   5   2  11   11.19   10.23
  -5   2 -12    4.05    5.86
   5   2  12   24.24   13.48
  -5   2 -13    4.73   10.80
   5   3  -8    2.94    3.74
   5   3  -7   13.40    6.68
   5   3  -6   36.66   11.21
   5   3  -5   54.42   13.29
   5   3  -4   30.59   10.45
   5   3  -3   14.22    7.38
  -5   3   2  145.64   17.47
   5   3  -2  127.19   21.45
  -5   3   1   15.48    6.28
   5   3  -1   22.54   10.63
  -5   3   0   16.97    6.84
   5   3   0   15.89    8.90
  -5   3  -1    0.99    2.68
   5   3   1   14.74    8.66
  -5   3  -2  104.60   19.39
   5   3   2  108.29   22.02
  -5   3  -3   18.39    9.01
   5   3   3   19.43    9.87
  -5   3  -4   30.18   12.56
   5   3   4   27.11   12.71
  -5   3  -5   53.93   15.61
   5   3   5   80.38   19.97
  -5   3  -6   36.01   13.63
   5   3   6   54.19   17.15
  -5   3  -7   39.67   14.78
   5   3   7    5.58    6.43
  -5   3  -8    2.64    5.26
   5   3   8    3.74    6.04
  -5   3  -9    3.94    6.24
   5   3   9    9.25    9.23
  -5   3 -10   33.18   14.36
   5   3  10   17.28   10.97
  -5   3 -11    6.92    7.07
   5   3  11   -7.84    8.19
  -5   3 -12    1.10    3.13
   5   3  12   -7.27    8.71
  -5   3 -13   13.84   10.85
   5   4  -5   12.77    6.82
   5   4  -4    5.50    5.76
   5   4  -3    9.44    7.70
   5   4  -2   25.13   10.60
   5   4  -1   -9.28    7.20
  -5   4   0    4.64    3.72
   5   4   0    1.53    4.73
  -5   4  -1   -3.09    3.13
   5   4   1    3.47    4.45
  -5   4  -2   30.79   10.24
   5   4   2   40.79   13.96
  -5   4  -3    2.49    3.64
   5   4   3    0.08    5.17
  -5   4  -4   -0.69    2.90
   5   4   4   -0.59    3.65
  -5   4  -5    8.99    6.49
   5   4   5   23.03   12.24
  -5   4  -6   13.47    8.22
   5   4   6    4.69    6.69
  -5   4  -7   10.04    7.90
   5   4   7    6.54    7.72
  -5   4  -8   40.90   14.38
   5   4   8   35.90   14.81
  -5   4  -9   15.81    9.90
   5   4   9    6.57    6.47
  -5   4 -10   17.97   10.75
   5   4  10   16.21   11.05
  -5   4 -11   11.34    8.95
   5   4  11   13.01    7.84
  -5   4 -12   -0.43    2.16
   5   4  12   28.06   15.98
   5   5  -3    4.14    5.20
   5   5  -2   16.70    9.46
   5   5  -1   21.30   10.16
   5   5   0    1.39    5.25
   5   5   1   20.39   10.56
   5   5   2    5.11    6.25
  -5   5  -3   -2.52    3.15
   5   5   3    5.03    6.48
  -5   5  -4   -6.13    5.26
   5   5   4   -1.85    4.78
  -5   5  -5  -19.25    9.30
   5   5   5   -4.97    6.71
  -5   5  -6   -2.72    4.12
   5   5   6   36.75   14.56
  -5   5  -7    7.27    6.55
   5   5   7   37.70   15.62
  -5   5  -8   -5.28    5.39
   5   5   8   15.38   11.10
  -5   5  -9   17.05    9.97
   5   5   9    1.07    4.38
  -5   5 -10   19.41   11.07
   5   5  10    1.42    5.30
  -5   5 -11   -0.82    3.03
   5   5  11    2.95    5.01
  -5   5 -12   -2.87    4.81
   5   6  -1    8.71    6.64
   5   6   0   13.74   10.24
   5   6   1    6.09    7.82
   5   6   2   -0.50    4.97
   5   6   3   10.02    9.28
   5   6   4   11.23   10.41
   5   6   5   10.05    8.79
   5   6   6   -5.94    7.44
  -5   6  -7    0.51    1.69
   5   6   7    3.44    6.80
  -5   6  -8    8.53    6.95
   5   6   8   29.07   13.97
  -5   6  -9   24.70   14.26
   5   6   9   -8.81    8.60
  -5   6 -10   13.73   10.23
   5   6  10   -1.60    5.03
  -5   6 -11   22.03   12.23
   5   7   0    2.88    5.12
   5   7   1    3.98    6.17
   5   7   2    8.85    7.27
   5   7   3   11.03    8.54
   5   7   4  -24.24   12.92
   5   7   5    9.72    8.82
   5   7   5   -0.10    2.55
   5   7   6    4.56    6.18
   5   7   7   -2.83    6.12
   5   7   8   -7.36    9.04
   5   7   9    2.32    6.09
   5   8  -8    6.52    7.20
   5   8  -7   -4.29    6.47
   5   8  -6   -3.62    5.82
   5   8  -5   35.42   16.74
   5   8  -4   -1.93    5.23
   5   8  -3    8.84    7.33
   5   8  -2   37.85   14.91
   5   8  -1   15.13    9.45
   5   8   0   16.23   10.34
   5   8   1    6.40    6.65
   5   8   1    1.11    3.85
   5   8   2   63.36   20.47
   5   8   2   51.65   15.94
   5   8   3   22.93    9.41
   5   8   3   14.31    9.40
   5   8   4  -11.68    9.68
   5   8   4  -17.64    9.60
   5   8   5   31.60   14.33
   5   8   6   14.02    8.65
   5   8   7   13.03   10.91
   5   8   8   12.61   11.20
   5   9  -6    0.29    1.86
   5   9  -5   -3.06    5.46
   5   9  -4    2.34    5.78
   5   9  -3    6.37    6.84
   5   9  -2   -8.76    7.76
   5   9  -1  -16.93   10.35
   5   9   0    6.02    6.37
   5   9   1   -1.72    3.85
   5   9   2    0.29    5.50
   5   9   2    4.14    6.94
   5   9   3   24.11   10.61
   5   9   3   16.77   11.33
   5   9   4   -2.00    5.99
   5   9   5  -11.00    8.93
   5   9   6    0.43    5.73
   5  10  -5   47.06   18.46
   5  10  -4   37.12   15.68
   5  10  -3   29.71   13.79
   5  10  -2    4.31    5.18
   5  10  -1   -2.67    5.18
   5  10   0   -0.24    2.47
   5  10   1    8.27    7.23
   5  10   2   -2.83    6.24
   5  10   2   15.83    9.34
   5  10   3  -14.10   10.70
   5  11  -3    6.60    7.05
   5  11  -2    4.79    5.85
   5  11  -1  -13.93    9.07
   5  11   0   -4.86    6.57
   5  11   1    7.22    7.45
   6   0   0   57.27   16.08
   6   0  -1   -3.51    4.42
   6   0   1    2.39    4.22
   6   0   2    4.11    4.41
   6   0   3    8.61    7.79
   6   0   4   60.93   17.86
   6   0   5  -10.17    8.00
   6   0   6   61.32   19.99
   6   0   7    4.88    6.30
   6   0   8   26.18   14.42
   6   0   9   14.80   10.52
   6  -1   8    5.51    6.71
   6  -1   7    8.58    8.74
   6  -1   6    8.91    8.19
   6  -1   5   11.08    8.15
   6  -1   4   11.67    9.50
   6  -1   3   -1.56    5.14
   6  -1   2    7.97    7.22
   6   1  -2    8.43    6.08
   6  -1   1   -4.97    5.66
   6   1  -1    9.97    7.47
   6  -1   0   -0.04    4.23
   6   1   0    7.50    6.40
  -6   1  -1    5.64    4.84
   6   1   1   -4.34    5.28
  -6   1  -2   -2.21    3.33
   6   1   2    8.63    7.46
  -6   1  -3   -9.98    7.22
   6   1   3  -16.57   10.04
  -6   1  -4  -10.02    7.08
   6   1   4   -7.12    7.59
  -6   1  -5    8.95    7.45
   6   1   5   -3.35    6.31
  -6   1  -6    7.01    6.23
   6   1   6   10.23    8.88
  -6   1  -7  -14.07    9.43
   6   1   7   -0.38    4.90
  -6   1  -8   -2.68    4.73
   6   1   8    7.77    7.44
   6   1   9  -12.89   10.93
  -6   1  -9   -7.87    7.64
  -6   1 -10   -0.88    2.74
   6   2  -3    3.90    4.52
   6   2  -2    5.10    5.42
   6   2  -1   12.53    7.56
   6   2   0   -4.87    5.50
   6   2   1   -0.42    3.70
  -6   2  -2   10.56    6.80
   6   2   2   14.95    9.42
  -6   2  -3  -13.26    7.74
   6   2   3    2.52    5.59
  -6   2  -4   -6.18    5.83
   6   2   4   -6.67    7.14
  -6   2  -5   -3.64    4.65
   6   2   5  -11.09    7.08
  -6   2  -6   -6.03    6.77
   6   2   6  -13.41   10.31
  -6   2  -7    7.33    7.39
   6   2   7   -1.15    5.17
  -6   2  -8   13.93   10.98
   6   2   8    0.92    5.09
  -6   2  -9  -12.03    9.63
   6   2   9    5.92    8.59
  -6   2 -10   -2.34    5.39
   6   3  -3   19.66    9.30
   6   3  -2  -12.19    7.40
   6   3  -1    8.88    6.82
   6   3   0   -0.04    4.73
   6   3   1   14.83    9.45
   6   3   2    2.45    4.39
  -6   3  -3   16.07    8.45
   6   3   3   14.21    9.69
  -6   3  -4   12.58    8.32
   6   3   4   10.04    8.45
  -6   3  -5   -2.27    3.65
   6   3   5    6.56    8.35
  -6   3  -6    6.90    6.57
   6   3   6    6.23    7.80
  -6   3  -7   -0.74    2.51
   6   3   7    3.26    6.81
  -6   3  -8    2.20    4.28
   6   3   8    3.40    6.09
  -6   3  -9   23.31    9.35
  -6   3 -10   -0.06    5.02
   6   4  -4    8.73    9.02
   6   4  -3   10.05    6.73
   6   4  -2   -6.58    5.73
   6   4  -1   -1.77    3.83
   6   4   0   22.94   12.21
   6   4   1    9.90    7.06
   6   4   2   -9.72    7.69
   6   4   3    8.23    8.20
  -6   4  -4   31.11   12.35
   6   4   4    4.63   10.10
  -6   4  -5    8.52    6.93
   6   4   5   23.80   12.38
  -6   4  -6   26.71   12.50
   6   4   6    2.52    6.57
  -6   4  -7    8.08    7.10
   6   4   7   10.74    8.58
  -6   4  -8   20.53   11.47
  -6   4  -9   44.26   17.39
   6   5  -4    5.48    5.00
   6   5  -3    7.79    6.24
   6   5  -2   10.94    7.85
   6   5  -1    8.29    6.91
   6   5   0    5.47    6.15
   6   5   1    1.57    4.48
   6   5   2    5.96    7.29
   6   5   3  -10.30    8.48
   6   5   4    5.83    6.29
  -6   5  -5   35.31   13.59
   6   5   5    6.27    8.13
  -6   5  -6   -0.40    4.13
   6   5   6    0.06    2.62
  -6   5  -7   -7.27    6.95
  -6   5  -8   -0.79    2.33
  -6   5  -9   -0.06   12.46
   6   6  -5   13.34    8.59
   6   6  -4   -6.55    5.89
   6   6  -3    5.61    6.06
   6   6  -2   -0.05    4.68
   6   6  -1    0.96    3.32
   6   6   0   -2.46    4.15
   6   6   1   12.56    9.11
   6   6   2   -9.27    8.38
   6   6   3   -2.48    4.75
   6   6   4   17.70   11.47
   6   6   5   -2.45    5.77
   6   7  -5   -4.82    5.64
   6   7  -4   -9.96    7.41
   6   7  -3    0.05    6.40
   6   7  -2   11.10    6.06
   6   7  -1    8.18    7.96
   6   7   0    0.85    4.51
   6   7   1    0.05   10.22
   6   7   2   -0.06   11.00
   6   7   3    0.06    4.64
   6   8  -5    6.70    9.60
   6   8  -4   -0.16    3.16
   6   8  -3   19.07   11.48
   6   8  -2    2.14    3.93
   6   8  -2   10.87    8.44
   6   8  -1   14.46   10.07
   6   8  -1   20.55   11.47
   6   8   0   -8.42    8.56
   6   8   0    6.17    6.75
   6   8   1   16.06    9.92
   0   0   0    0.00    0.00


TITL g250402d_auto in P2(1)2(1)2(1)
REM P2(1)2(1)2(1) (#19 in standard setting)
CELL 0.71073   4.965637  11.937574  15.784908  90.0000  90.0000  90.0000
ZERR   11.00   0.001369   0.003151   0.002772   0.0000   0.0000   0.0000
LATT -1
SYMM -x+1/2,-y, z+1/2
SYMM -x, y+1/2,-z+1/2
SYMM  x+1/2,-y+1/2,-z
SFAC C H B N F Cl
UNIT 11.00 11.00 11.00 11.00 11.00 11.00
REM  CrysAlisPro recorded range (K): Min=223.0; max=223.0; aver:223.0
TEMP -50
TREF
HKLF 4
END
_computing_structure_solution     'SHELXT 2014/5 (Sheldrick, 2014)'
;
_shelx_hkl_checksum                22504
_olex2_submission_special_instructions  'No special instructions were received'
_oxdiff_exptl_absorpt_empirical_details
;
Empirical correction (ABSPACK) includes:
- Absorption correction using spherical harmonics
- Frame scaling
;
_oxdiff_exptl_absorpt_empirical_full_max  1.135
_oxdiff_exptl_absorpt_empirical_full_min  0.890
