# Supplementary material for: Versatile Pyridinium Trifluoroborate Platform for Facile Preparation of 18F‑Labeled PET Tracers in Water
Source: ACS Cent Sci. 2026 May 6;12(6):824–30. doi: 10.1021/acscentsci.6c00164 (PMC13306595; doi:10.1021/acscentsci.6c00164)
Supplement: Supplementary file 2 [file oc6c00164_si_002.zip › X-Ray Data/2440358.cif]

data_g250402e_auto
_audit_creation_date               2025-04-02
_audit_creation_method
;
Olex2 1.5
(compiled 2025.02.27 svn.r83f5de26 for OlexSys, GUI svn.r7172)
;
_shelx_SHELXL_version_number       '2018/3'
_audit_contact_author_address      ?
_audit_contact_author_email        ?
_audit_contact_author_name         ''
_audit_contact_author_phone        ?
_publ_contact_author_id_orcid      ?
_publ_section_references
;
Dolomanov, O.V., Bourhis, L.J., Gildea, R.J, Howard, J.A.K. & Puschmann, H.
 (2009), J. Appl. Cryst. 42, 339-341.

Sheldrick, G.M. (2015). Acta Cryst. A71, 3-8.

Sheldrick, G.M. (2015). Acta Cryst. C71, 3-8.
;
_chemical_name_common              ?
_chemical_name_systematic          ?
_chemical_formula_moiety           'C9 H9 B F3 N O'
_chemical_formula_sum              'C9 H9 B F3 N O'
_chemical_formula_weight           214.98
_chemical_melting_point            ?
_chemical_oxdiff_formula           CHONBF
loop_
  _atom_type_symbol
  _atom_type_description
  _atom_type_scat_dispersion_real
  _atom_type_scat_dispersion_imag
  _atom_type_scat_source
 'C' 'C' 0.0033 0.0016 'International Tables Vol C Tables 4.2.6.8 and 6.1.1.4'
 'H' 'H' 0.0000 0.0000 'International Tables Vol C Tables 4.2.6.8 and 6.1.1.4'
 'B' 'B' 0.0013 0.0007 'International Tables Vol C Tables 4.2.6.8 and 6.1.1.4'
 'F' 'F' 0.0171 0.0103 'International Tables Vol C Tables 4.2.6.8 and 6.1.1.4'
 'N' 'N' 0.0061 0.0033 'International Tables Vol C Tables 4.2.6.8 and 6.1.1.4'
 'O' 'O' 0.0106 0.0060 'International Tables Vol C Tables 4.2.6.8 and 6.1.1.4'

_shelx_space_group_comment
;
The symmetry employed for this shelxl refinement is uniquely defined
by the following loop, which should always be used as a source of
symmetry information in preference to the above space-group names.
They are only intended as comments.
;
_space_group_crystal_system        'orthorhombic'
_space_group_IT_number             61
_space_group_name_H-M_alt          'P b c a'
_space_group_name_Hall             '-P 2ac 2ab'
loop_
  _space_group_symop_operation_xyz
 'x, y, z'
 '-x+1/2, -y, z+1/2'
 '-x, y+1/2, -z+1/2'
 'x+1/2, -y+1/2, -z'
 '-x, -y, -z'
 'x-1/2, y, -z-1/2'
 'x, -y-1/2, z-1/2'
 '-x-1/2, y-1/2, z'

_cell_length_a                     9.0164(13)
_cell_length_b                     13.8720(16)
_cell_length_c                     15.813(2)
_cell_angle_alpha                  90
_cell_angle_beta                   90
_cell_angle_gamma                  90
_cell_volume                       1977.8(5)
_cell_formula_units_Z              8
_cell_measurement_reflns_used      2181
_cell_measurement_temperature      223.01(10)
_cell_measurement_theta_max        26.3690
_cell_measurement_theta_min        2.6000
_cell_oxdiff_angle_alpha           90.040(8)
_cell_oxdiff_angle_beta            90.055(9)
_cell_oxdiff_angle_gamma           90.017(8)
_cell_oxdiff_length_a              9.0256(12)
_cell_oxdiff_length_b              13.8802(12)
_cell_oxdiff_length_c              15.7878(16)
_cell_oxdiff_measurement_reflns_used  2181
_cell_oxdiff_volume                1977.8(4)
_shelx_estimated_absorpt_T_max     ?
_shelx_estimated_absorpt_T_min     ?
_exptl_absorpt_coefficient_mu      0.130
_exptl_absorpt_correction_T_max    1.00000
_exptl_absorpt_correction_T_min    0.84199
_exptl_absorpt_correction_type     multi-scan
_exptl_absorpt_process_details
;
CrysAlisPro 1.171.42.81a (Rigaku Oxford Diffraction, 2023)
Empirical absorption correction using spherical harmonics,
implemented in SCALE3 ABSPACK scaling algorithm.
;
_exptl_absorpt_special_details     ?
_exptl_crystal_colour              'clear light black'
_exptl_crystal_density_diffrn      1.444
_exptl_crystal_density_meas        ?
_exptl_crystal_density_method      ?
_exptl_crystal_description         block
_exptl_crystal_F_000               880
_exptl_crystal_size_max            0.4
_exptl_crystal_size_mid            0.35
_exptl_crystal_size_min            0.3
_exptl_transmission_factor_max     ?
_exptl_transmission_factor_min     ?
_diffrn_reflns_av_R_equivalents    0.0452
_diffrn_reflns_av_unetI/netI       0.0505
_diffrn_reflns_Laue_measured_fraction_full  1.000
_diffrn_reflns_Laue_measured_fraction_max  0.875
_diffrn_reflns_limit_h_max         9
_diffrn_reflns_limit_h_min         -12
_diffrn_reflns_limit_k_max         18
_diffrn_reflns_limit_k_min         -17
_diffrn_reflns_limit_l_max         20
_diffrn_reflns_limit_l_min         -12
_diffrn_reflns_number              7745
_diffrn_reflns_point_group_measured_fraction_full  1.000
_diffrn_reflns_point_group_measured_fraction_max  0.875
_diffrn_reflns_theta_full          25.242
_diffrn_reflns_theta_max           30.340
_diffrn_reflns_theta_min           2.576
_diffrn_ambient_environment        N~2~
_diffrn_ambient_temperature        223.01(10)
_diffrn_detector                   'CCD plate'
_diffrn_detector_area_resol_mean   10.4471
_diffrn_detector_type              Atlas
_diffrn_measured_fraction_theta_full  1.000
_diffrn_measured_fraction_theta_max  0.875
_diffrn_measurement_details
;
List of Runs (angles in degrees, time in seconds):

  # Type    Start    End  Width  t~exp~   \w     \q     \k     \f   Frames
--------------------------------------------------------------------------
  1  \w    -23.00  48.00   1.00   10.00    --   12.72   0.00-120.00   71
  2  \w    -74.00 -37.00   1.00   10.00    --   12.72   0.00-120.00   37
  3  \w    -98.00 -61.00   1.00   10.00    --  -13.50 178.00 -60.00   37
;
_diffrn_measurement_device         'four-circle diffractometer'
_diffrn_measurement_device_type    'Xcalibur, Atlas, Gemini'
_diffrn_measurement_method         '\w scans'
_diffrn_orient_matrix_type        
 'CrysAlisPro convention (1999,Acta A55,543-557)'
_diffrn_orient_matrix_UB_11        0.0097194000
_diffrn_orient_matrix_UB_12        0.0067013000
_diffrn_orient_matrix_UB_13        0.0442001000
_diffrn_orient_matrix_UB_21        0.0694082000
_diffrn_orient_matrix_UB_22        0.0223640000
_diffrn_orient_matrix_UB_23        -0.0075552000
_diffrn_orient_matrix_UB_31        -0.0355540000
_diffrn_orient_matrix_UB_32        0.0454568000
_diffrn_orient_matrix_UB_33        -0.0027632000
_diffrn_radiation_monochromator    graphite
_diffrn_radiation_probe            x-ray
_diffrn_radiation_type             'Mo K\a'
_diffrn_radiation_wavelength       0.71073
_diffrn_source                     'fine-focus sealed X-ray tube'
_diffrn_source_type                'Enhance (Mo) X-ray Source'
_reflns_Friedel_coverage           0.000
_reflns_Friedel_fraction_full      .
_reflns_Friedel_fraction_max       .
_reflns_number_gt                  1513
_reflns_number_total               2607
_reflns_special_details
;
 Reflections were merged by SHELXL according to the crystal
 class for the calculation of statistics and refinement.
 
 _reflns_Friedel_fraction is defined as the number of unique
 Friedel pairs measured divided by the number that would be
 possible theoretically, ignoring centric projections and
 systematic absences.
;
_reflns_threshold_expression       'I > 2\s(I)'
_computing_cell_refinement         'CrysAlisPro 1.171.42.81a (Rigaku OD, 2023)'
_computing_data_collection         'CrysAlisPro 1.171.42.81a (Rigaku OD, 2023)'
_computing_data_reduction          'CrysAlisPro 1.171.42.81a (Rigaku OD, 2023)'
_computing_molecular_graphics      'Olex2 1.5 (Dolomanov et al., 2009)'
_computing_publication_material    'Olex2 1.5 (Dolomanov et al., 2009)'
_computing_structure_refinement    'SHELXL 2018/3 (Sheldrick, 2015)'
_computing_structure_solution      'SHELXT 2014/5 (Sheldrick, 2014)'
_refine_diff_density_max           0.209
_refine_diff_density_min           -0.231
_refine_diff_density_rms           0.049
_refine_ls_extinction_coef         .
_refine_ls_extinction_method       none
_refine_ls_goodness_of_fit_ref     1.054
_refine_ls_hydrogen_treatment      constr
_refine_ls_matrix_type             full
_refine_ls_number_parameters       137
_refine_ls_number_reflns           2607
_refine_ls_number_restraints       0
_refine_ls_R_factor_all            0.0979
_refine_ls_R_factor_gt             0.0500
_refine_ls_restrained_S_all        1.054
_refine_ls_shift/su_max            0.000
_refine_ls_shift/su_mean           0.000
_refine_ls_structure_factor_coef   Fsqd
_refine_ls_weighting_details      
 'w=1/[\s^2^(Fo^2^)+(0.0532P)^2^+0.2149P] where P=(Fo^2^+2Fc^2^)/3'
_refine_ls_weighting_scheme        calc
_refine_ls_wR_factor_gt            0.1106
_refine_ls_wR_factor_ref           0.1414
_refine_special_details            ?
_olex2_refinement_description
;
1. Fixed Uiso
 At 1.2 times of:
  All C(H) groups, All C(H,H) groups
 At 1.5 times of:
  All C(H,H,H) groups
2.a Secondary CH2 refined with riding coordinates:
 C00C(H00B,H00C)
2.b Aromatic/amide H refined with riding coordinates:
 C007(H007), C009(H009), C00A(H00A)
2.c Idealised Me refined as rotating group:
 C00E(H00D,H00E,H00F)
2.d :
 C10(H10)
;
_atom_sites_solution_hydrogens     geom
_atom_sites_solution_primary       dual
_atom_sites_solution_secondary     ?
loop_
  _atom_site_label
  _atom_site_type_symbol
  _atom_site_fract_x
  _atom_site_fract_y
  _atom_site_fract_z
  _atom_site_U_iso_or_equiv
  _atom_site_adp_type
  _atom_site_occupancy
  _atom_site_site_symmetry_order
  _atom_site_calc_flag
  _atom_site_refinement_flags_posn
  _atom_site_refinement_flags_adp
  _atom_site_refinement_flags_occupancy
  _atom_site_disorder_assembly
  _atom_site_disorder_group
 F001 F 0.40177(15) 0.55624(8) 0.58971(8) 0.0543(4) Uani 1 1 d . . . . .
 F002 F 0.61960(14) 0.63827(9) 0.59013(9) 0.0536(4) Uani 1 1 d . . . . .
 F003 F 0.52699(16) 0.57647(8) 0.71297(8) 0.0579(4) Uani 1 1 d . . . . .
 O004 O 0.26421(19) 0.85426(10) 0.83382(9) 0.0520(4) Uani 1 1 d . . . . .
 N005 N 0.34578(18) 0.77540(10) 0.59038(10) 0.0341(4) Uani 1 1 d . . . . .
 C006 C 0.3994(2) 0.71943(13) 0.65484(13) 0.0362(5) Uani 1 1 d . . . . .
 C007 C 0.2621(2) 0.85437(13) 0.60513(13) 0.0392(5) Uani 1 1 d . . . . .
 H007 H 0.224951 0.889403 0.558857 0.047 Uiso 1 1 calc R U . . .
 C008 C 0.2851(2) 0.83157(13) 0.75280(13) 0.0392(5) Uani 1 1 d . . . . .
 C009 C 0.2299(2) 0.88477(13) 0.68459(13) 0.0393(5) Uani 1 1 d . . . . .
 H009 H 0.171910 0.940162 0.693569 0.047 Uiso 1 1 calc R U . . .
 C00A C 0.3678(2) 0.74931(14) 0.73577(13) 0.0414(5) Uani 1 1 d . . . . .
 H00A H 0.403506 0.712604 0.781391 0.050 Uiso 1 1 calc R U . . .
 C00B C 0.4752(2) 0.81790(14) 0.46030(13) 0.0402(5) Uani 1 1 d . . . . .
 C00C C 0.3732(2) 0.75010(13) 0.50015(12) 0.0385(5) Uani 1 1 d . . . . .
 H00B H 0.414777 0.684929 0.496903 0.046 Uiso 1 1 calc R U . . .
 H00C H 0.278869 0.750295 0.469366 0.046 Uiso 1 1 calc R U . . .
 C10 C 0.5546(3) 0.87230(16) 0.42572(15) 0.0519(6) Uani 1 1 d . . . . .
 H10 H 0.618041 0.915828 0.398052 0.062 Uiso 1 1 calc R U . . .
 C00E C 0.1799(3) 0.93992(15) 0.85364(15) 0.0528(6) Uani 1 1 d . . . . .
 H00D H 0.227407 0.995629 0.828320 0.079 Uiso 1 1 calc R U . . .
 H00E H 0.175582 0.948169 0.914503 0.079 Uiso 1 1 calc R U . . .
 H00F H 0.080134 0.933472 0.831401 0.079 Uiso 1 1 calc R U . . .
 B1 B 0.4912(3) 0.61983(16) 0.63618(16) 0.0413(6) Uani 1 1 d . . . . .

loop_
  _atom_site_aniso_label
  _atom_site_aniso_U_11
  _atom_site_aniso_U_22
  _atom_site_aniso_U_33
  _atom_site_aniso_U_23
  _atom_site_aniso_U_13
  _atom_site_aniso_U_12
 F001 0.0664(9) 0.0360(6) 0.0605(9) 0.0003(5) 0.0035(7) -0.0044(6)
 F002 0.0482(8) 0.0535(7) 0.0591(9) 0.0081(6) 0.0163(6) 0.0048(5)
 F003 0.0728(10) 0.0560(8) 0.0450(8) 0.0146(6) 0.0054(7) 0.0229(7)
 O004 0.0763(12) 0.0484(9) 0.0312(9) 0.0021(6) 0.0089(8) 0.0137(7)
 N005 0.0402(9) 0.0346(8) 0.0276(9) 0.0020(6) -0.0018(7) -0.0019(7)
 C006 0.0382(11) 0.0379(10) 0.0325(11) 0.0081(8) -0.0016(9) -0.0020(8)
 C007 0.0442(12) 0.0365(10) 0.0369(12) 0.0061(8) -0.0023(9) 0.0024(8)
 C008 0.0498(12) 0.0409(10) 0.0268(11) 0.0035(8) 0.0030(9) 0.0002(9)
 C009 0.0440(12) 0.0345(10) 0.0395(12) 0.0031(8) 0.0011(9) 0.0047(8)
 C00A 0.0529(13) 0.0400(11) 0.0312(11) 0.0073(8) -0.0004(10) 0.0075(9)
 C00B 0.0439(12) 0.0444(11) 0.0324(12) 0.0016(8) -0.0030(9) 0.0051(9)
 C00C 0.0468(12) 0.0400(10) 0.0286(11) 0.0005(8) -0.0050(9) -0.0018(9)
 C10 0.0519(14) 0.0548(12) 0.0491(15) 0.0079(10) 0.0038(11) -0.0021(11)
 C00E 0.0673(16) 0.0454(12) 0.0456(14) -0.0055(9) 0.0125(12) 0.0052(11)
 B1 0.0477(15) 0.0387(12) 0.0376(14) 0.0076(9) 0.0048(11) 0.0022(10)

_geom_special_details
;
 All esds (except the esd in the dihedral angle between two l.s. planes)
 are estimated using the full covariance matrix.  The cell esds are taken
 into account individually in the estimation of esds in distances, angles
 and torsion angles; correlations between esds in cell parameters are only
 used when they are defined by crystal symmetry.  An approximate (isotropic)
 treatment of cell esds is used for estimating esds involving l.s. planes.
;
loop_
  _geom_bond_atom_site_label_1
  _geom_bond_atom_site_label_2
  _geom_bond_distance
  _geom_bond_site_symmetry_2
  _geom_bond_publ_flag
 F001 B1 1.403(3) . ?
 F002 B1 1.392(3) . ?
 F003 B1 1.393(3) . ?
 O004 C008 1.333(2) . ?
 O004 C00E 1.445(2) . ?
 N005 C006 1.369(2) . ?
 N005 C007 1.351(2) . ?
 N005 C00C 1.490(2) . ?
 C006 C00A 1.375(3) . ?
 C006 B1 1.637(3) . ?
 C007 H007 0.9400 . ?
 C007 C009 1.357(3) . ?
 C008 C009 1.399(3) . ?
 C008 C00A 1.389(3) . ?
 C009 H009 0.9400 . ?
 C00A H00A 0.9400 . ?
 C00B C00C 1.459(3) . ?
 C00B C10 1.175(3) . ?
 C00C H00B 0.9800 . ?
 C00C H00C 0.9800 . ?
 C10 H10 0.9400 . ?
 C00E H00D 0.9700 . ?
 C00E H00E 0.9700 . ?
 C00E H00F 0.9700 . ?

loop_
  _geom_angle_atom_site_label_1
  _geom_angle_atom_site_label_2
  _geom_angle_atom_site_label_3
  _geom_angle
  _geom_angle_site_symmetry_1
  _geom_angle_site_symmetry_3
  _geom_angle_publ_flag
 C008 O004 C00E 118.50(16) . . ?
 C006 N005 C00C 121.38(16) . . ?
 C007 N005 C006 121.90(17) . . ?
 C007 N005 C00C 116.69(16) . . ?
 N005 C006 C00A 116.66(18) . . ?
 N005 C006 B1 121.51(17) . . ?
 C00A C006 B1 121.79(17) . . ?
 N005 C007 H007 118.9 . . ?
 N005 C007 C009 122.12(18) . . ?
 C009 C007 H007 118.9 . . ?
 O004 C008 C009 124.49(18) . . ?
 O004 C008 C00A 117.15(18) . . ?
 C00A C008 C009 118.36(19) . . ?
 C007 C009 C008 118.29(18) . . ?
 C007 C009 H009 120.9 . . ?
 C008 C009 H009 120.9 . . ?
 C006 C00A C008 122.63(18) . . ?
 C006 C00A H00A 118.7 . . ?
 C008 C00A H00A 118.7 . . ?
 C10 C00B C00C 177.7(2) . . ?
 N005 C00C H00B 109.3 . . ?
 N005 C00C H00C 109.3 . . ?
 C00B C00C N005 111.50(15) . . ?
 C00B C00C H00B 109.3 . . ?
 C00B C00C H00C 109.3 . . ?
 H00B C00C H00C 108.0 . . ?
 C00B C10 H10 180.0 . . ?
 O004 C00E H00D 109.5 . . ?
 O004 C00E H00E 109.5 . . ?
 O004 C00E H00F 109.5 . . ?
 H00D C00E H00E 109.5 . . ?
 H00D C00E H00F 109.5 . . ?
 H00E C00E H00F 109.5 . . ?
 F001 B1 C006 109.55(18) . . ?
 F002 B1 F001 108.64(18) . . ?
 F002 B1 F003 110.03(19) . . ?
 F002 B1 C006 111.08(16) . . ?
 F003 B1 F001 108.56(16) . . ?
 F003 B1 C006 108.93(18) . . ?

loop_
  _geom_torsion_atom_site_label_1
  _geom_torsion_atom_site_label_2
  _geom_torsion_atom_site_label_3
  _geom_torsion_atom_site_label_4
  _geom_torsion
  _geom_torsion_site_symmetry_1
  _geom_torsion_site_symmetry_2
  _geom_torsion_site_symmetry_3
  _geom_torsion_site_symmetry_4
  _geom_torsion_publ_flag
 O004 C008 C009 C007 178.7(2) . . . . ?
 O004 C008 C00A C006 -178.72(19) . . . . ?
 N005 C006 C00A C008 0.4(3) . . . . ?
 N005 C006 B1 F001 -59.2(2) . . . . ?
 N005 C006 B1 F002 60.8(3) . . . . ?
 N005 C006 B1 F003 -177.85(17) . . . . ?
 N005 C007 C009 C008 -0.4(3) . . . . ?
 C006 N005 C007 C009 2.1(3) . . . . ?
 C006 N005 C00C C00B -110.16(19) . . . . ?
 C007 N005 C006 C00A -2.0(3) . . . . ?
 C007 N005 C006 B1 175.78(18) . . . . ?
 C007 N005 C00C C00B 71.7(2) . . . . ?
 C009 C008 C00A C006 1.2(3) . . . . ?
 C00A C006 B1 F001 118.5(2) . . . . ?
 C00A C006 B1 F002 -121.5(2) . . . . ?
 C00A C006 B1 F003 -0.2(3) . . . . ?
 C00A C008 C009 C007 -1.2(3) . . . . ?
 C00C N005 C006 C00A 179.97(17) . . . . ?
 C00C N005 C006 B1 -2.2(3) . . . . ?
 C00C N005 C007 C009 -179.80(18) . . . . ?
 C00E O004 C008 C009 -0.5(3) . . . . ?
 C00E O004 C008 C00A 179.4(2) . . . . ?
 B1 C006 C00A C008 -177.4(2) . . . . ?

_shelx_res_file
;
TITL g250402e_auto_a.res in Pbca
    g250402e_auto.res
    created by SHELXL-2018/3 at 14:00:29 on 02-Apr-2025
REM Old TITL g250402e_auto in Pbca
REM SHELXT solution in Pbca
REM R1 0.184, Rweak 0.431, Alpha 0.016, Orientation as input
REM Formula found by SHELXT: C9 N3 F3
CELL 0.71073 9.0164 13.872 15.8132 90 90 90
ZERR 8 0.0013 0.0016 0.0024 0 0 0
LATT 1
SYMM 0.5-X,-Y,0.5+Z
SYMM -X,0.5+Y,0.5-Z
SYMM 0.5+X,0.5-Y,-Z
SFAC C H B F N O
UNIT 72 72 8 24 8 8

L.S. 10
PLAN  5
TEMP -50
CONF
list 4
fmap 2 53
MORE -1
ACTA
BOND $H
REM <olex2.extras>
REM <HklSrc "%.\\g250402e_auto.hkl">
REM </olex2.extras>

WGHT    0.053200    0.214900
FVAR       0.46229
F001  4    0.401766    0.556239    0.589713    11.00000    0.06640    0.03603 =
         0.06045    0.00033    0.00350   -0.00436
F002  4    0.619597    0.638275    0.590130    11.00000    0.04817    0.05348 =
         0.05910    0.00812    0.01633    0.00478
F003  4    0.526989    0.576470    0.712969    11.00000    0.07276    0.05603 =
         0.04495    0.01458    0.00538    0.02293
O004  6    0.264206    0.854262    0.833820    11.00000    0.07628    0.04844 =
         0.03115    0.00208    0.00893    0.01366
N005  5    0.345777    0.775401    0.590377    11.00000    0.04017    0.03457 =
         0.02758    0.00197   -0.00177   -0.00193
C006  1    0.399373    0.719432    0.654842    11.00000    0.03822    0.03787 =
         0.03249    0.00808   -0.00155   -0.00204
C007  1    0.262083    0.854371    0.605128    11.00000    0.04416    0.03651 =
         0.03685    0.00606   -0.00233    0.00243
AFIX  43
H007  2    0.224951    0.889403    0.558857    11.00000   -1.20000
AFIX   0
C008  1    0.285127    0.831575    0.752797    11.00000    0.04982    0.04085 =
         0.02684    0.00347    0.00297    0.00016
C009  1    0.229869    0.884774    0.684592    11.00000    0.04399    0.03448 =
         0.03950    0.00306    0.00112    0.00469
AFIX  43
H009  2    0.171910    0.940162    0.693569    11.00000   -1.20000
AFIX   0
C00A  1    0.367768    0.749309    0.735766    11.00000    0.05294    0.03998 =
         0.03118    0.00733   -0.00043    0.00753
AFIX  43
H00A  2    0.403506    0.712604    0.781391    11.00000   -1.20000
AFIX   0
C00B  1    0.475231    0.817901    0.460297    11.00000    0.04389    0.04437 =
         0.03237    0.00163   -0.00305    0.00513
C00C  1    0.373203    0.750098    0.500149    11.00000    0.04682    0.04002 =
         0.02857    0.00051   -0.00497   -0.00182
AFIX  23
H00B  2    0.414777    0.684929    0.496903    11.00000   -1.20000
H00C  2    0.278869    0.750295    0.469366    11.00000   -1.20000
AFIX   0
C10   1    0.554563    0.872300    0.425719    11.00000    0.05186    0.05484 =
         0.04910    0.00788    0.00379   -0.00215
AFIX 163
H10   2    0.618041    0.915828    0.398052    11.00000   -1.20000
AFIX   0
C00E  1    0.179905    0.939922    0.853640    11.00000    0.06733    0.04537 =
         0.04565   -0.00546    0.01247    0.00523
AFIX 137
H00D  2    0.227407    0.995629    0.828320    11.00000   -1.50000
H00E  2    0.175582    0.948169    0.914503    11.00000   -1.50000
H00F  2    0.080134    0.933472    0.831401    11.00000   -1.50000
AFIX   0
B1    3    0.491152    0.619830    0.636180    11.00000    0.04774    0.03872 =
         0.03757    0.00758    0.00475    0.00218
HKLF 4


REM  g250402e_auto_a.res in Pbca
REM wR2 = 0.1414, GooF = S = 1.054, Restrained GooF = 1.054 for all data
REM R1 = 0.0500 for 1513 Fo > 4sig(Fo) and 0.0979 for all 2607 data
REM 137 parameters refined using 0 restraints

END

WGHT      0.0532      0.2149

REM Highest difference peak  0.209,  deepest hole -0.231,  1-sigma level  0.049
Q1    1   0.5538  0.6410  0.7337  11.00000  0.05    0.21
Q2    1   0.5972  0.6206  0.7052  11.00000  0.05    0.19
Q3    1   0.4531  0.6799  0.6414  11.00000  0.05    0.18
Q4    1   0.6272  0.6013  0.7233  11.00000  0.05    0.18
Q5    1   0.5512  0.8138  0.4232  11.00000  0.05    0.17
;
_shelx_res_checksum                7097
_shelx_hkl_file
;
   0   0   2  286.78    6.50
   0   0   3    4.72    1.55
   0   0   4 1791.62   23.52
   0   0   5    0.16    1.56
   0   0   6 1300.93   24.40
   0   0   7   -1.19    1.33
   0   0   8    0.54    1.49
   0   0   9    1.94    1.54
   0   0  10  195.70   12.36
   0   0 -10  204.94   12.87
   0   0  11   -1.20    1.51
   0   0 -11   -0.55    1.33
   0   0  12 1101.31   32.73
   0   0  13    1.67    1.80
   0   0  14    0.43    2.20
   0   0  15   -1.39    1.56
   0   0  16  158.75   14.71
   0   0  17   -2.12    2.32
   0   0  18   20.02    6.10
   0   0  19   -0.44    2.31
   0   0  20   49.86   10.31
   0  -1   0    1.27    0.44
   0   1   2    1.42    1.02
   0  -1   2   -0.50    0.80
   0  -1   3    0.09    0.88
   0   1   3   -0.05    1.01
   0  -1   4   -1.26    1.36
   0   1   4   -0.46    1.48
   0  -1   5    0.24    1.57
   0   1   5    0.81    1.37
   0   1  -6   -2.30    1.64
   0   1   6    0.83    1.80
   0  -1   6    0.95    1.34
   0   1   7    0.63    1.85
   0   1  -7    0.37    0.91
   0  -1   7   -3.33    1.88
   0   1  -8   -0.07    0.93
   0   1   8    1.20    1.49
   0  -1   8   -1.20    2.23
   0  -1   9   -0.36    1.87
   0   1  -9    0.79    1.12
   0   1   9   -3.71    2.85
   0  -1 -10    1.79    1.90
   0   1  10    0.96    1.48
   0   1 -10    0.68    1.02
   0  -1  10    1.22    1.14
   0   1  11    2.60    2.01
   0   1 -11   -0.69    1.16
   0  -1  11   -0.88    1.67
   0  -1 -11   -0.13    1.35
   0   1  12    2.64    2.43
   0  -1  12    2.12    2.23
   0   1  13   -0.61    1.61
   0  -1  13   -2.01    2.73
   0  -1  14   -0.04    2.57
   0   1  14   -0.87    2.63
   0  -1  15    2.25    3.18
   0   1  15    2.78    2.04
   0   1  16    4.90    3.38
   0  -1  16    3.07    2.87
   0   1  17   -0.43    1.87
   0  -1  17   -0.93    2.36
   0  -1  18   -3.60    2.79
   0   1  18    0.65    1.78
   0  -1  19    2.49    2.70
   0   1  19   -3.13    3.27
   0  -1  20   -1.08    1.42
   0  -2   0 3091.55   23.05
   0  -2   1    9.51    1.41
   0   2  -2  358.83    7.69
   0  -2  -2  351.33    7.93
   0  -2   2  366.92    7.64
   0   2   3 2813.58   26.58
   0  -2  -3 2712.94   26.35
   0   2  -3 2755.92   25.71
   0  -2   3 2815.13   25.15
   0  -2  -4 1102.81   18.65
   0   2   4 1125.59   18.90
   0  -2   4 1065.31   18.00
   0   2  -4 1080.15   18.50
   0   2  -5 2171.73   29.49
   0  -2   5 2154.99   28.55
   0  -2  -5 2141.73   29.36
   0   2   5 2205.07   29.90
   0  -2   6    1.19    1.47
   0   2   6    0.06    2.12
   0  -2  -6    2.52    1.36
   0   2  -6    1.71    1.62
   0  -2  -7  433.25   15.46
   0  -2   7  430.94   15.10
   0   2  -7  421.68   15.43
   0   2   7  423.22   15.46
   0  -2   8  553.85   18.46
   0   2  -8  562.70   19.14
   0   2   8  554.00   18.89
   0   2  -9  337.49   15.73
   0  -2   9  308.49   14.57
   0   2   9  293.53   15.32
   0  -2  -9  299.45   14.77
   0   2  10   87.34    8.42
   0   2 -10   95.07    8.95
   0  -2  10   81.01    8.04
   0  -2 -10   91.28    8.65
   0   2 -11  144.97   11.67
   0   2  11  124.77   10.77
   0  -2  11  132.96   10.72
   0   2  12  311.31   17.68
   0  -2  12  305.22   17.23
   0   2  13  312.56   18.67
   0  -2  13  315.93   18.24
   0  -2  14   47.07    7.39
   0   2  14   48.88    8.00
   0   2  15  286.07   19.29
   0  -2  15  282.69   18.85
   0   2  16    2.94    2.81
   0  -2  16    2.22    2.64
   0   2  17   -0.71    1.70
   0  -2  17   -2.07    2.47
   0  -2  18    4.54    2.96
   0  -2  19    0.79    1.53
   0  -2  20   31.60    7.45
   0  -3   0    1.41    0.71
   0  -3   0    0.43    0.52
   0   3  -1    0.78    0.44
   0  -3   1   -0.45    0.94
   0  -3   2   -1.45    1.10
   0  -3   2   -0.53    0.78
   0  -3   3    0.01    0.89
   0   3  -3   -0.27    0.94
   0  -3  -3   -1.28    0.99
   0  -3   4    1.92    1.21
   0  -3  -4    0.63    0.84
   0   3  -4   -0.13    1.09
   0   3  -5   -0.83    1.12
   0   3   5   -0.91    1.63
   0  -3  -5   -0.60    0.89
   0  -3   5    0.31    1.08
   0  -3  -6   -0.33    1.18
   0   3   6    0.15    1.24
   0  -3   6   -0.72    1.39
   0   3  -6    0.25    1.37
   0  -3   7    1.07    1.75
   0   3   7   -0.54    1.22
   0   3  -7   -0.31    1.32
   0  -3  -7   -0.40    0.90
   0  -3  -8    1.91    1.50
   0   3   8    4.28    2.55
   0   3  -8    1.44    1.40
   0  -3   8   -1.77    1.77
   0  -3   9    2.70    1.67
   0   3  -9    0.27    0.87
   0   3   9    1.15    1.75
   0  -3  -9   -0.54    1.37
   0   3 -10    0.60    1.14
   0  -3  10    3.13    2.34
   0  -3 -10   -0.06    1.24
   0   3  10   -0.30    2.02
   0   3 -11    0.37    1.19
   0   3  11   -0.68    2.49
   0  -3  11   -1.02    2.27
   0  -3  12    0.26    1.72
   0   3  12    0.60    1.78
   0   3  13    1.36    2.20
   0  -3  13   -0.02    1.51
   0   3  14   -1.62    2.43
   0  -3  14   -2.71    2.06
   0   3  15   -2.03    3.03
   0  -3  15    0.77    1.81
   0  -3  16    2.28    2.43
   0  -3  17    0.76    1.96
   0  -3  18   -2.78    3.08
   0  -3  19   -0.21    1.77
   0  -3  20    2.89    3.10
   0  -4   0 2750.25   20.40
   0  -4   0 2689.86   30.16
   0  -4   1  940.31   18.01
   0   4  -1  972.60   12.74
   0  -4   2  165.55    7.57
   0   4  -2  172.28    7.74
   0   4  -2  164.00    5.78
   0  -4   2  174.20    5.86
   0  -4   3  103.34    5.23
   0  -4   3   94.85    5.96
   0  -4  -3   94.74    5.09
   0  -4  -4 1568.77   23.56
   0  -4   4 1563.10   23.01
   0   4  -4 1601.54   22.87
   0   4  -5  590.14   15.57
   0  -4  -5  569.75   15.62
   0  -4   5  555.18   14.88
   0  -4  -6  109.90    7.40
   0  -4   6  111.86    7.13
   0   4  -6  106.83    7.25
   0   4  -7 1223.98   26.27
   0  -4  -7 1211.05   26.60
   0  -4   7 1179.12   25.14
   0   4  -8  485.72   17.74
   0  -4   8  449.75   16.66
   0   4   9  548.43   20.50
   0   4  -9  490.91   19.07
   0  -4  -9  543.46   20.19
   0  -4   9  526.56   19.16
   0   4  10    1.17    2.19
   0   4 -10    0.93    1.34
   0  -4  10   -0.50    1.56
   0  -4 -10    0.44    1.28
   0  -4  11   16.02    3.74
   0   4  11   11.46    3.79
   0   4 -11   19.49    4.49
   0  -4  12    5.99    2.14
   0   4  12    4.30    2.40
   0  -4  13   87.76    9.64
   0  -4  14   39.07    6.51
   0  -4  15    0.04    1.77
   0  -4  16   -1.45    1.93
   0  -4  17   -0.53    1.77
   0  -4  18    2.77    1.65
   0  -4  19    2.80    1.89
   0  -4  20   24.81    7.13
   0  -5   0    1.00    0.58
   0  -5   0   -0.10    0.91
   0   5  -1    0.45    0.55
   0  -5   1    1.49    1.09
   0   5  -1    3.05    1.91
   0   5  -2    0.06    0.72
   0  -5   2    0.94    1.08
   0   5  -2   -0.30    1.42
   0  -5  -3    0.08    0.68
   0  -5   3   -0.66    1.16
   0  -5   3    0.00    0.70
   0  -5   4    1.51    1.26
   0  -5  -4   -1.30    1.20
   0  -5   4   -0.07    0.95
   0  -5   5    0.71    0.73
   0  -5  -5    1.17    1.11
   0  -5   5   -0.48    0.99
   0  -5  -6    0.31    0.95
   0  -5   6   -0.95    1.43
   0   5  -6    0.50    0.71
   0  -5  -7    0.86    1.18
   0   5  -7    0.15    0.94
   0  -5   7   -0.47    1.01
   0   5  -8   -0.64    1.16
   0  -5  -8    0.88    1.04
   0  -5   8   -1.84    1.73
   0  -5   9    1.99    1.42
   0   5  -9   -0.73    1.33
   0  -5  -9    0.25    1.07
   0  -5 -10   -1.99    1.47
   0  -5  10   -2.70    1.86
   0   5 -10   -0.67    1.02
   0  -5  11   -0.29    1.88
   0   5 -11   -0.35    1.29
   0  -5  12    3.25    2.47
   0  -5  13   -2.88    2.58
   0  -5  14   -0.42    2.40
   0  -5  15    3.32    2.86
   0  -5  16   -0.74    1.67
   0  -5  17   -1.36    1.36
   0  -5  18   -3.17    2.47
   0  -5  19   -0.04    1.93
   0  -5  20    1.68    2.70
   0  -6   0  917.70   14.28
   0   6  -1  208.10   10.35
   0  -6   1  221.18   10.59
   0   6  -2  121.44    7.95
   0  -6   2  123.59    8.14
   0   6  -2  119.27    5.57
   0  -6   3  365.14   10.32
   0  -6  -3  348.32   10.81
   0  -6   3  373.69   13.94
   0   6  -3  362.11   10.62
   0  -6  -4  110.96    6.70
   0  -6   4  128.79    6.65
   0  -6   4  123.78    8.16
   0  -6   5  130.07    7.37
   0  -6  -5  124.90    7.68
   0  -6   5  133.09    8.88
   0  -6  -6    3.39    1.71
   0  -6   6    4.96    2.06
   0  -6   6    1.15    0.95
   0  -6  -7  586.43   18.97
   0  -6   7  552.35   19.32
   0  -6   7  545.41   17.57
   0   6  -8    7.88    2.53
   0  -6   8    7.58    2.48
   0  -6  -8    9.31    2.66
   0  -6   9   -0.52    1.01
   0  -6  -9   -0.93    1.18
   0   6  -9    0.05    0.80
   0  -6  10  198.42   12.64
   0  -6 -10  202.86   13.37
   0   6 -11   22.67    4.69
   0  -6  11   16.98    4.05
   0  -6  12    4.32    2.51
   0  -6  13   26.46    5.28
   0  -6  14  317.82   19.29
   0  -6  15   44.22    7.71
   0  -6  16    0.53    1.71
   0  -6  17   77.50   10.46
   0  -6  18    2.00    2.57
   0  -6  19    7.84    4.04
   0  -6  20   -1.19    2.01
   0  -7   0   -0.11    0.60
   0   7  -1    0.52    1.43
   0  -7  -1    0.76    0.87
   0  -7   1   -0.82    1.07
   0   7  -2   -1.52    1.61
   0   7  -2   -0.97    0.80
   0  -7   2   -0.10    0.79
   0  -7   3   -0.18    1.14
   0  -7   3    0.74    0.74
   0   7  -3    0.06    0.69
   0  -7   4   -1.21    0.87
   0  -7   4   -0.05    0.80
   0  -7  -4   -1.40    1.15
   0   7  -4    0.32    0.73
   0  -7   5   -0.75    1.22
   0  -7   5   -1.03    1.25
   0  -7  -5   -1.11    1.04
   0  -7   6   -1.32    1.30
   0  -7   6    1.86    1.31
   0  -7  -6    0.02    1.02
   0  -7   7    0.10    1.04
   0  -7   7   -0.35    1.41
   0  -7  -7    0.16    1.10
   0  -7  -8    2.19    1.53
   0  -7   8    0.94    1.26
   0  -7   8    2.47    1.49
   0  -7   9   -0.11    1.29
   0  -7  -9    0.72    0.97
   0  -7   9    2.68    1.67
   0  -7  10   -0.01    1.37
   0   7 -10    0.70    0.87
   0  -7  11    0.48    1.14
   0  -7  12    0.68    1.74
   0  -7  13   -1.91    2.53
   0  -7  14   -0.04    2.22
   0  -7  15    0.27    1.23
   0  -7  16    0.85    1.54
   0  -7  17    0.65    1.69
   0  -7  18    0.54    1.26
   0  -7  19   -2.05    2.51
   0  -7  20    0.01    1.18
   0  -8   0  189.85    7.54
   0   8   0  184.62   11.41
   0  -8   1  441.52   17.80
   0  -8  -1  438.03   11.81
   0   8  -1  460.80   18.02
   0   8  -2   30.36    4.65
   0  -8   2   34.62    5.08
   0  -8   3  704.71   22.75
   0   8  -3  688.18   15.68
   0  -8   3  704.18   15.70
   0   8   3  683.74   22.64
   0   8  -4   33.37    3.70
   0  -8   4   24.76    3.20
   0  -8   4   29.84    4.74
   0   8   4   32.17    5.04
   0  -8  -4   30.03    3.62
   0  -8   5  171.40   11.31
   0  -8   5  172.53    8.92
   0  -8  -5  160.91    9.12
   0   8  -5  183.05    9.34
   0  -8   6   28.77    4.86
   0  -8  -6   27.37    4.00
   0  -8   6   24.17    3.57
   0   8  -6   24.90    3.70
   0  -8  -7   38.41    5.08
   0  -8   7   40.57    4.95
   0  -8   7   42.43    5.94
   0  -8   8    7.94    2.39
   0  -8  -8    7.05    2.40
   0  -8   8    6.95    2.58
   0  -8   9  275.73   14.27
   0  -8  -9  248.58   14.44
   0  -8   9  278.16   16.09
   0  -8  10   24.94    4.58
   0  -8  11   30.75    5.30
   0  -8  12  183.87   13.37
   0  -8  13   10.51    3.23
   0  -8  14    1.48    1.02
   0  -8  15    0.57    1.39
   0  -8  16   42.77    7.87
   0  -8  17   23.35    5.99
   0  -8  18    8.00    3.95
   0  -8  19    7.87    3.97
   0   9   0    1.17    1.72
   0  -9   0   -0.76    0.52
   0  -9  -1   -0.49    0.87
   0   9  -1    0.51    1.77
   0   9   1    1.82    2.27
   0  -9  -2   -0.31    0.98
   0   9  -2    1.03    2.38
   0  -9   2    0.84    1.51
   0   9   2   -2.93    2.11
   0  -9   3   -0.84    0.62
   0   9   3    0.25    1.57
   0   9  -3    0.38    0.48
   0  -9   3   -0.56    0.82
   0  -9  -3    0.24    0.69
   0  -9   4   -0.13    0.90
   0  -9   4   -1.26    1.44
   0   9   4   -1.58    1.89
   0   9  -4    0.42    0.77
   0  -9  -4    0.53    0.83
   0   9  -5    0.41    0.59
   0  -9  -5   -0.64    0.84
   0  -9   5   -0.09    0.70
   0  -9   5    0.38    0.95
   0   9   5    0.84    2.20
   0  -9   6    0.09    0.85
   0  -9  -6   -0.55    0.68
   0   9   6   -1.84    2.03
   0  -9   6    1.02    0.94
   0   9  -6   -0.44    0.64
   0   9  -7    0.27    0.83
   0  -9   7   -0.23    1.32
   0  -9   7   -0.03    1.03
   0  -9  -7    0.70    1.03
   0  -9   8    1.19    1.49
   0  -9  -8   -0.56    0.95
   0  -9  -9    0.95    1.33
   0  -9   9    1.42    1.18
   0  -9  10   -0.80    1.10
   0  -9  11   -1.20    2.31
   0  -9  12    0.58    1.15
   0  -9  13    1.60    1.28
   0  -9  14    1.68    2.24
   0  -9  15    2.68    1.98
   0  -9  16    1.44    1.84
   0  -9  17    1.91    2.19
   0  -9  18   -0.40    0.99
   0  -9  19    3.97    3.65
   0  10   0 1409.16   35.11
   0 -10   0 1379.71   21.97
   0  10  -1    5.24    2.27
   0  10   1    5.83    2.57
   0 -10  -1    5.08    1.58
   0  10  -2   16.64    3.79
   0 -10  -2    9.76    2.11
   0  10   2   14.59    3.70
   0  10   3    2.78    1.84
   0 -10   3    1.94    1.10
   0 -10  -3    0.99    0.73
   0  10   4   75.23    8.70
   0 -10   4   77.75    5.71
   0 -10  -4   61.76    5.59
   0  10  -4   56.36    5.11
   0  10  -5   36.98    4.45
   0 -10  -5   51.09    5.39
   0  10   5   53.98    7.40
   0 -10   5   49.12    4.96
   0 -10   6  108.82    7.86
   0  10   6  110.35   11.02
   0  10  -6   77.80    6.76
   0 -10  -6  105.84    8.47
   0 -10  -7   27.53    4.45
   0  10  -7   34.88    4.89
   0 -10   7   40.50    4.97
   0 -10  -8   46.35    6.17
   0 -10   8   56.57    6.28
   0  10  -8   40.63    5.50
   0  10  -9  166.57   11.82
   0 -10   9  174.06   11.43
   0 -10  10   58.63    7.11
   0 -10  11  185.47   13.04
   0 -10  12  248.77   15.67
   0 -10  13    5.00    2.81
   0 -10  14   -3.71    3.06
   0 -10  15   -0.29    1.03
   0 -10  16    5.47    3.13
   0 -10  17   30.05    6.91
   0 -10  18    1.15    1.74
   0 -10  19    0.27    1.58
   0  11   0    3.75    2.16
   0  11  -1   -0.27    1.58
   0  11   1   -0.97    1.62
   0 -11  -1    0.48    0.67
   0 -11  -2    0.62    0.79
   0  11  -2    1.28    2.00
   0 -11   2    0.17    0.67
   0  11   2    0.13    1.47
   0 -11   3   -1.13    1.13
   0  11   3   -2.07    1.95
   0 -11  -3   -0.23    0.47
   0 -11  -3   -0.63    1.11
   0  11   4   -0.92    2.19
   0 -11   4   -0.42    0.61
   0 -11  -4   -0.37    0.72
   0  11  -5    0.31    0.66
   0 -11  -5   -1.01    1.08
   0 -11   5   -0.34    0.94
   0  11   5    0.25    1.78
   0  11  -6   -0.16    0.78
   0 -11   6   -0.69    1.10
   0  11   6   -0.33    2.22
   0 -11  -6   -0.09    0.52
   0  11   7   -0.97    2.29
   0 -11   7    0.01    0.80
   0 -11  -7    0.31    1.05
   0  11  -7    0.73    1.06
   0  11  -8    0.35    0.69
   0  11   8    2.50    2.55
   0 -11  -8    0.40    1.40
   0 -11   8   -0.40    0.93
   0 -11   9   -2.04    1.59
   0  11  -9   -1.02    0.83
   0  11   9   -1.39    2.28
   0 -11  10   -0.58    0.95
   0 -11  11   -3.08    2.23
   0 -11  12   -0.61    1.38
   0 -11  13   -0.64    1.34
   0 -11  14   -0.68    1.78
   0 -11  15    0.16    1.56
   0 -11  16   -0.12    1.22
   0 -11  17    2.22    2.74
   0 -11  18   -0.11    1.10
   0  12   0    7.94    3.01
   0  12  -1    3.69    2.06
   0  12   1    5.72    2.27
   0 -12  -1    0.05    0.93
   0  12  -2   72.97    9.09
   0  12   2   69.83    8.99
   0 -12  -2   70.32    5.67
   0 -12   2   75.85    5.50
   0 -12  -3   15.93    2.86
   0  12   3   13.13    4.38
   0 -12   3   14.44    2.35
   0 -12  -3   13.46    2.61
   0 -12   4  638.21   17.43
   0 -12  -4  726.09   20.86
   0  12   4  702.41   28.92
   0  12   5   23.15    5.45
   0 -12   5   25.20    3.64
   0 -12  -5   16.99    3.29
   0  12  -6    0.07    0.63
   0 -12  -6    0.09    0.71
   0  12   6    0.01    1.80
   0 -12   6    0.02    1.16
   0  12   7    5.99    2.56
   0 -12  -7    3.20    1.76
   0 -12   7    2.52    1.47
   0  12  -7    4.11    1.82
   0 -12   8  113.28    8.90
   0  12  -8   98.92    8.77
   0  12   8  108.23   12.16
   0 -12   9   87.74    8.26
   0  12   9   91.93   11.58
   0 -12  10    2.09    1.32
   0  12  10    3.22    2.88
   0  12  11   -2.05    2.01
   0 -12  11    0.84    1.39
   0 -12  12    1.60    1.16
   0  12  12   -3.45    3.13
   0 -12  13    5.20    2.56
   0 -12  14    6.13    2.95
   0 -12  15    1.03    1.49
   0 -12  16    8.39    3.49
   0  13   0   -4.54    3.80
   0  13   1    2.54    2.44
   0  13  -1    2.47    2.56
   0 -13   2    0.00    0.71
   0  13   2   -2.91    2.36
   0  13  -2   -2.69    2.82
   0 -13  -2    0.38    0.64
   0 -13  -2   -0.53    0.81
   0 -13   3    0.74    0.82
   0 -13  -3   -0.48    0.75
   0 -13  -3    0.29    0.80
   0 -13  -4   -0.03    0.76
   0 -13   4   -0.10    1.05
   0 -13  -4    2.04    1.51
   0  13   4   -1.48    1.98
   0 -13  -5   -0.10    0.60
   0  13   5    1.33    2.85
   0 -13   5    0.24    0.60
   0 -13  -5    1.74    0.93
   0 -13  -6   -0.48    0.93
   0 -13   6    0.92    1.21
   0  13   6    1.04    1.93
   0 -13   7    0.16    0.81
   0  13   7   -0.44    2.09
   0  13   8   -1.90    3.08
   0 -13   8   -1.19    1.27
   0 -13   9   -1.18    1.26
   0  13   9   -3.52    3.01
   0  13  10   -4.42    3.54
   0 -13  10   -0.77    1.10
   0 -13  11   -1.25    1.55
   0  13  11   -4.37    3.37
   0  13  12   -3.07    3.19
   0 -13  12   -4.64    2.23
   0 -13  13   -7.26    2.87
   0  13  13   -3.96    3.24
   0  13  14    2.33    1.80
   0  13  15    3.33    2.71
   0  14   0   50.65    8.09
   0  14   1   23.40    5.73
   0  14  -1   24.65    5.71
   0 -14   1   21.29    2.96
   0 -14   2   -1.42    1.19
   0 -14  -2    3.38    1.37
   0  14   2    1.95    1.71
   0  14   3  162.28   15.02
   0 -14   3  149.93    8.16
   0 -14  -3  151.71    8.91
   0 -14   4  303.87   12.14
   0  14   4  310.54   20.96
   0 -14  -4  293.58   13.48
   0  14   5   65.06    9.78
   0 -14  -5   64.21    6.66
   0 -14   5   58.28    5.46
   0 -14   6    6.13    1.65
   0 -14  -6    7.71    2.90
   0 -14   7   81.88    7.14
   0  14   7   86.83   11.85
   0  14   8   20.73    5.55
   0 -14   8   21.48    3.84
   0  14   9   33.65    7.45
   0  14  10   13.90    4.98
   0  14  11   -0.79    2.64
   0  14  12   10.35    4.81
   0  14  13   19.30    6.10
   0  15   0    0.12    1.83
   0  15   1    2.38    1.77
   0  15  -1   -3.07    3.23
   0  15   2    3.69    2.34
   0  15   3    1.77    2.23
   0  15   4    8.26    5.24
   0  15   5    2.61    2.38
   0  15   6   -1.25    2.93
   0  15   7    2.51    3.01
   0  15   8   -1.10    1.61
   0  15   9    0.98    2.21
   0  15  10   -6.16    4.51
   0  15  11   -1.88    2.65
   0  16   0   90.89   11.96
   0  16  -1    9.66    3.84
   0  16   1    7.58    3.51
   0  16   2   10.50    4.51
   0  16   3   28.84    7.08
   0  16   4    7.18    3.71
   0  16   5   18.34    5.92
   0  16   6   -0.56    1.74
   0  16   7    7.99    4.52
   0  16   8    1.22    2.74
   0  16   9    3.49    1.83
   0  17   0   -2.86    2.93
   0  17   1    0.30    2.49
   0  17   2   -0.62    1.81
   0  17   3    1.13    2.52
   0  17   4    3.68    3.31
   0  17   5   -1.95    2.85
   0  17   6   -1.72    2.30
   0  17   7   -2.84    3.50
   0  18   1    9.31    4.34
   0  18   2    6.78    3.59
  -1   0   0    0.53    0.53
  -1   0   2  363.66    8.43
  -1   0   3    0.22    1.16
  -1   0   4  794.37   16.27
   1   0   5    1.61    1.79
  -1   0   5    0.33    1.31
  -1   0   6    2.25    1.60
   1   0   6    0.73    1.39
  -1   0   7   -1.85    1.72
   1   0   7   -0.82    1.21
   1   0   8 1137.38   26.83
  -1   0   8 1127.96   26.55
  -1   0  -8 1093.34   26.50
  -1   0   9   -0.02    1.54
   1   0   9    1.57    2.64
  -1   0  -9    3.57    2.17
   1   0  10    6.23    2.66
  -1   0 -10    2.29    0.91
  -1   0  10    1.84    1.66
   1   0 -10    3.74    1.81
  -1   0  11   -0.08    1.53
   1   0 -11   -0.74    1.92
  -1   0 -11    0.67    1.57
   1   0  11   -2.24    1.59
   1   0  12  100.32    9.84
  -1   0  12   91.86    9.59
  -1   0  13   -4.56    2.64
   1   0  13   -0.78    1.99
   1   0  14   -3.89    3.00
  -1   0  14    0.05    2.28
  -1   0  15    0.28    1.57
   1   0  15    0.88    1.44
   1   0  16    2.68    1.73
  -1   0  16    3.23    3.01
  -1   0  17   -0.64    1.84
  -1   0  18    6.13    3.18
  -1   0  19    4.67    3.03
  -1   0  20   16.84    5.74
  -1  -1   0   -1.64    0.88
   1  -1  -1  410.89    6.76
  -1   1   1  423.06    6.95
  -1   1   1  441.99    6.79
  -1  -1   1  443.02    8.51
  -1   1   2 2197.11   19.95
  -1   1  -2 2090.06   18.45
   1  -1  -2 2136.17   19.68
   1  -1  -3  941.90   15.54
   1  -1   3  986.79   14.84
  -1  -1   3  943.51   16.13
  -1   1   3  961.72   15.44
  -1   1  -3  925.47   14.77
  -1   1  -4  327.96    9.93
  -1  -1   4  316.31   10.58
  -1   1   4  329.86   10.31
   1  -1  -4  328.66   10.37
   1  -1   4  356.42   10.22
   1  -1   5    1.57    1.54
  -1   1   5   -0.20    1.56
  -1   1  -5    0.76    1.35
  -1  -1   5    0.03    1.17
   1  -1  -5   -0.12    0.96
  -1   1   6  405.99   14.01
   1  -1  -6  394.20   14.17
  -1  -1   6  420.56   14.18
   1  -1   6  410.31   13.76
  -1   1  -6  404.36   13.80
  -1   1  -7  400.36   14.66
  -1  -1   7  408.83   15.00
   1   1   7  395.53   15.02
   1  -1   7  433.24   15.06
  -1   1   7  394.69   15.00
  -1  -1   8  579.03   19.29
  -1   1  -8  589.85   19.32
   1  -1   8  624.45   19.70
  -1   1   8  592.72   19.49
   1   1   8  589.29   19.49
  -1  -1   9  397.52   16.94
   1  -1  -9  402.96   17.50
   1   1   9  406.70   17.29
   1   1  -9  419.30   17.97
  -1   1   9  426.83   17.35
  -1   1  -9  418.16   17.24
   1  -1   9  410.71   16.99
   1  -1  10    1.81    1.92
  -1   1  10    2.80    2.51
   1   1  10    2.87    2.34
   1   1 -10   -0.82    1.93
  -1  -1 -10    0.88    0.82
  -1  -1  10   -0.06    1.47
  -1   1 -10   -0.36    0.93
   1  -1 -10    3.43    2.12
   1   1  11   14.61    3.96
   1  -1  11   15.72    3.86
  -1   1 -11   14.74    3.78
   1   1 -11   18.89    4.22
  -1  -1  11   21.89    4.52
  -1   1  11   13.58    3.29
  -1  -1  12   26.21    5.33
   1   1  12   15.71    3.84
  -1   1  12   21.42    4.79
   1  -1  12   19.53    4.32
   1   1  13   13.29    3.94
  -1   1  13   11.05    3.66
  -1  -1  13    5.16    2.44
   1  -1  13   17.45    4.68
   1   1  14  125.36   12.15
   1  -1  14  126.37   12.17
  -1   1  14  116.33   11.73
  -1  -1  14  130.37   12.52
  -1   1  15    2.78    2.75
  -1  -1  15    2.10    2.99
   1  -1  15   -0.29    2.43
   1  -1  16    9.19    3.74
  -1   1  16   17.17    4.74
  -1  -1  16   13.16    3.97
  -1   1  17   19.37    5.32
   1  -1  17   15.02    4.83
  -1  -1  17   25.42    6.28
  -1  -1  18    4.08    1.42
  -1   1  18   12.29    5.38
  -1   1  19   -1.84    1.92
  -1  -1  19    3.35    2.63
  -1   1  20    1.85    2.83
  -1  -1  20    4.86    3.34
  -1  -2   0   -0.97    1.06
   1  -2   0   -1.00    0.93
   1   2  -1   52.60    2.76
   1  -2  -1   54.14    2.29
  -1  -2   1   49.76    3.29
   1  -2  -1   51.13    3.21
  -1   2   1   55.84    2.32
  -1   2   1   49.56    3.12
   1  -2   2  439.46    7.82
  -1  -2   2  401.91    7.55
   1   2  -2  419.16    7.69
  -1   2  -2  422.93    7.90
  -1   2   2  426.60    9.35
   1  -2  -2  429.88    8.63
  -1   2   2  442.46    8.57
  -1  -2   3  119.74    6.29
   1  -2   3  132.40    5.31
  -1   2   3  133.24    5.70
  -1   2  -3  120.00    5.29
   1  -2  -3  113.03    5.48
  -1  -2  -4   70.48    4.98
  -1  -2   4   84.23    5.60
   1   2  -4   76.50    5.31
  -1   2  -4   75.33    4.82
   1  -2   4   85.71    4.94
   1  -2  -4   72.67    4.94
  -1   2   4   75.53    5.10
  -1   2   5  151.91    7.91
   1  -2   5  159.10    7.66
  -1   2  -5  140.19    7.27
  -1  -2  -5  148.93    7.83
  -1  -2   5  136.71    7.61
   1   2  -5  150.91    8.17
   1  -2  -5  139.74    7.54
   1  -2   6   89.57    6.23
  -1   2  -6   85.35    6.29
  -1   2   6   87.15    6.57
   1   2  -6   87.68    6.63
  -1  -2   6   89.00    6.75
   1  -2  -6   80.17    6.30
  -1  -2   7  642.62   19.23
  -1   2  -7  676.79   19.08
   1  -2   7  671.59   18.89
   1  -2  -7  687.91   19.77
   1   2  -7  672.98   19.88
  -1   2   7  669.86   19.32
  -1   2   8    6.64    2.49
  -1   2  -8    5.50    1.99
   1  -2  -8    8.65    2.83
   1   2  -8    8.11    2.31
  -1  -2   8    7.63    2.31
   1  -2   8    7.89    2.78
  -1   2  -9  460.20   18.22
   1  -2   9  456.38   17.81
  -1   2   9  440.62   17.94
  -1  -2   9  445.81   17.92
   1  -2  -9  443.91   18.42
   1   2  -9  466.51   18.87
  -1  -2  -9  401.59   17.18
  -1  -2  10   15.44    3.84
  -1   2  10   14.94    3.88
   1   2 -10   14.73    3.68
  -1   2 -10   14.70    3.60
  -1  -2 -10   17.87    3.86
   1  -2  10   13.24    3.54
   1  -2 -10   13.88    3.48
  -1   2 -11   90.93    9.00
  -1   2  11   87.28    9.05
  -1  -2  11   83.53    8.63
   1  -2  11   90.40    9.07
   1  -2  12   53.99    7.28
  -1  -2  12   47.15    6.79
  -1   2  12   57.39    7.53
  -1  -2  13  194.94   14.42
  -1   2  13  202.14   14.93
   1  -2  13  197.02   14.35
   1  -2  14   41.77    6.97
  -1  -2  14   29.50    6.09
  -1   2  14   33.70    6.58
  -1   2  15    3.71    2.81
  -1  -2  15    0.86    1.72
   1  -2  15   -3.38    2.99
  -1   2  16   -0.47    1.69
   1  -2  16   -2.66    3.02
  -1  -2  16    0.40    2.02
  -1   2  17   -0.71    1.39
  -1  -2  17    0.25    1.75
   1  -2  17   -4.41    3.65
  -1  -2  18    3.21    2.97
   1  -2  18    3.63    2.30
  -1   2  18    7.71    4.02
  -1   2  19   -2.82    3.05
  -1  -2  19    2.46    2.95
  -1  -2  20    2.91    3.41
  -1   2  20    1.81    2.23
  -1  -3   0   -0.40    0.93
   1  -3   0    0.54    0.86
   1  -3  -1  127.95    6.03
   1  -3  -1  122.33    3.39
   1   3  -1  118.32    5.22
  -1  -3   1  124.74    5.57
   1   3  -1  120.15    5.47
   1  -3   1  124.98    6.12
  -1   3   1  124.87    3.37
  -1   3   1  129.22    6.05
   1   3  -2  625.18   11.83
   1  -3   2  637.56    9.04
   1   3  -2  650.10   13.40
  -1  -3   2  595.71   11.68
  -1   3   2  641.74   13.87
  -1   3   2  637.99   10.35
   1  -3  -2  615.29   10.26
  -1   3  -2  620.51    9.13
   1  -3   3  635.07   11.38
  -1   3  -3  600.64   11.44
   1  -3  -3  620.94   12.30
  -1   3   3  629.78   12.54
  -1  -3   3  607.84   13.94
  -1  -3   3  603.48   11.94
  -1   3  -4   16.52    2.40
   1  -3  -4   22.28    2.82
   1  -3   4   18.08    2.51
  -1  -3   4   19.57    2.32
  -1   3   4   18.66    2.99
  -1  -3   4   14.03    2.89
  -1   3  -5   -1.37    0.80
   1  -3   5    0.38    1.24
  -1   3   5    0.94    1.39
   1   3  -5   -2.60    2.02
  -1  -3  -5    1.48    1.39
  -1  -3   5   -1.04    1.45
   1  -3  -5    0.14    0.73
   1  -3  -6   59.74    5.49
  -1   3  -6   63.92    5.39
   1   3  -6   63.90    5.89
  -1  -3  -6   66.11    5.84
  -1  -3   6   60.30    5.65
  -1   3   6   63.36    5.58
   1  -3   6   60.58    5.32
  -1   3   7  456.03   16.14
   1  -3  -7  447.23   16.02
   1  -3   7  446.46   15.37
  -1  -3  -7  451.14   16.38
   1   3  -7  454.52   16.68
  -1   3  -7  456.28   15.55
  -1  -3   7  436.42   15.98
  -1  -3   8  251.46   12.86
   1  -3  -8  270.81   13.34
  -1   3  -8  272.14   13.04
  -1  -3  -8  270.90   13.54
   1   3  -8  280.37   13.84
   1  -3   8  260.81   12.59
  -1   3   8  272.59   13.38
   1  -3   9    1.83    1.64
  -1  -3  -9    1.91    1.41
  -1  -3   9    2.42    1.78
   1  -3  -9    0.10    1.25
   1   3  -9    1.82    1.07
  -1   3  -9   -0.26    1.31
  -1   3   9    1.41    1.51
  -1   3  10  116.52    9.67
   1  -3  10  116.84    9.55
  -1   3 -10   88.74    8.47
  -1  -3  10  110.10    9.32
   1  -3 -10  111.06    9.65
   1   3 -10  118.62   10.14
  -1  -3 -10  130.96   10.52
  -1   3  11   -0.72    1.40
  -1  -3  11   -4.60    2.70
  -1   3 -11    0.74    1.36
   1  -3  11    0.10    1.48
   1  -3  12    3.55    2.22
  -1   3  12    1.88    1.35
  -1  -3  12    5.67    2.55
   1  -3  13   39.18    6.52
  -1   3  13   38.93    6.73
  -1  -3  13   36.82    6.18
   1  -3  14   11.37    3.68
  -1  -3  14   14.88    4.28
  -1   3  14   20.15    5.20
  -1   3  15    4.15    2.75
  -1  -3  15   -1.20    2.41
  -1   3  16   32.52    6.90
  -1  -3  16   33.55    6.84
   1  -3  16   33.24    6.87
  -1   3  17    1.16    2.94
  -1  -3  17    2.00    2.24
   1  -3  17    3.40    2.59
  -1  -3  18   18.60    5.47
   1  -3  18   15.84    4.95
  -1   3  18   13.57    5.23
  -1  -3  19    0.93    1.79
   1  -3  19    1.79    2.22
  -1  -3  20   -3.21    2.78
   1  -4   0   -0.13    0.60
   1   4   0   -1.97    1.79
  -1  -4   0    1.89    1.29
  -1  -4   1  886.58   15.70
   1  -4   1  817.21   17.61
   1   4  -1  845.33   16.40
   1  -4  -1  855.20    9.21
   1   4  -1  825.18   15.30
   1  -4  -1  849.11   17.79
  -1   4   1  908.25   17.81
   1  -4   2  371.81   12.23
   1  -4   2  382.44    6.93
   1  -4  -2  369.79    8.03
  -1   4   2  391.44   12.10
  -1  -4   2  354.85   10.64
   1   4  -2  358.45   10.51
   1   4  -2  377.92   10.78
  -1   4  -2  368.99    6.90
  -1   4   3   17.22    2.75
   1  -4  -3   12.70    1.97
  -1   4  -3   14.56    1.81
  -1   4   3   14.07    1.93
   1  -4   3   16.20    1.93
  -1  -4   3   11.80    1.99
   1   4  -3   14.81    2.28
   1  -4   4    1.64    1.33
   1  -4  -4   -1.01    0.91
  -1  -4   4    3.39    1.50
  -1   4   4   -1.26    1.09
  -1  -4   4    1.46    0.93
  -1   4  -4    0.04    0.68
  -1  -4   5 1606.50   24.36
  -1   4   5 1735.66   26.57
   1  -4  -5 1651.18   25.98
  -1  -4   5 1669.51   27.35
   1  -4   5 1705.50   24.44
  -1   4  -5 1667.41   25.27
  -1  -4  -5 1638.10   27.72
   1  -4  -6   17.59    3.12
  -1  -4   6   16.75    3.13
   1  -4   6   15.67    2.65
  -1  -4  -6   19.59    3.29
  -1   4   6   17.58    3.37
  -1   4  -6   16.04    2.93
  -1  -4  -7   75.26    6.84
  -1   4  -7   78.84    6.60
  -1  -4   7   73.74    6.48
   1  -4  -7   72.23    6.36
   1  -4   7   72.25    6.11
   1   4  -7   73.96    6.75
  -1   4   7   67.98    6.51
   1  -4  -8   23.78    4.06
  -1   4   8   29.26    4.82
  -1  -4   8   24.72    3.93
   1   4  -8   26.37    4.47
  -1   4  -8   23.40    3.86
  -1  -4  -8   24.52    4.29
   1  -4   8   24.00    3.75
   1  -4  -9   97.09    8.66
  -1  -4   9  132.81    9.96
   1   4  -9  143.08   10.66
   1  -4   9  123.00    9.20
  -1  -4  -9  143.65   10.63
  -1   4   9  115.32   10.34
  -1   4  -9  143.41   10.20
  -1  -4  10   22.38    4.28
  -1   4  10   31.05    5.06
  -1   4 -10   21.78    4.25
   1  -4  10   28.12    4.95
   1   4 -10   33.90    5.46
   1  -4 -10   33.24    5.26
  -1  -4 -10   32.63    5.29
  -1   4 -11   42.46    6.32
  -1   4  11   43.12    6.42
  -1  -4  11   39.84    6.12
   1  -4  11   38.12    5.51
   1  -4  12   64.41    7.96
  -1   4  12   70.68    8.46
  -1  -4  12   72.18    8.42
   1  -4  13   -0.36    1.82
  -1   4  13   -3.39    2.66
  -1  -4  13    0.05    1.67
   1  -4  14  241.76   16.70
  -1  -4  14  241.93   16.81
  -1   4  14  276.24   18.27
  -1  -4  15    4.17    2.85
  -1   4  15    0.55    1.67
   1  -4  15    6.23    3.10
  -1  -4  16   -1.57    2.25
  -1   4  16    3.71    1.54
   1  -4  17   26.46    6.13
  -1  -4  17   41.44    7.64
  -1   4  17   38.96    8.44
   1  -4  18    2.82    2.34
  -1  -4  18    4.37    2.72
  -1   4  18    0.86    1.52
  -1  -4  19    3.85    2.63
   1  -4  19   -0.20    1.28
  -1  -4  20    3.85    3.20
  -1  -5   0   -0.49    0.91
   1  -5   0    1.38    1.13
   1   5   0    0.50    1.47
   1   5  -1  313.24   10.20
  -1  -5   1  319.82   10.08
   1  -5  -1  305.97    5.93
   1  -5  -1  310.77   11.81
   1  -5   1  300.82   11.60
   1   5  -1  311.25   11.18
   1  -5  -2 1019.43   13.77
   1   5  -2 1032.88   19.97
   1   5  -2 1000.57   18.69
  -1   5   2 1080.56   22.44
   1  -5   2 1043.06   11.50
   1  -5   2  990.90   22.16
  -1  -5   2  991.95   19.99
   1   5  -3   19.04    2.74
  -1   5   3   20.78    3.30
   1   5  -3   20.01    2.75
  -1  -5   3   20.50    2.86
   1  -5   3   21.09    2.11
   1  -5   3   20.62    3.25
   1  -5  -3   18.77    2.32
   1   5  -4    2.78    1.33
  -1  -5   4    2.28    1.26
  -1  -5   4   -0.14    0.73
  -1   5  -4    2.19    0.96
   1  -5  -4    1.76    1.07
   1  -5   4    0.42    0.70
   1  -5   5   15.64    2.46
  -1  -5   5   19.38    3.01
  -1  -5   5   16.72    2.99
  -1   5   5   17.85    2.83
  -1   5  -5   18.02    2.65
  -1  -5  -5   21.08    3.15
   1  -5  -5   19.78    3.01
  -1   5   6  308.41   12.57
   1  -5   6  325.11   11.77
  -1  -5  -6  299.07   13.04
  -1   5  -6  322.92   12.10
  -1  -5   6  321.18   12.39
   1  -5  -6  311.39   12.53
  -1  -5   6  328.52   13.26
   1  -5  -7  288.45   12.92
  -1  -5   7  282.67   13.31
   1  -5   7  289.50   12.03
  -1  -5  -7  287.31   13.51
  -1  -5   7  278.94   12.08
  -1   5  -7  288.87   12.50
  -1   5   7  264.55   13.01
   1  -5   8   93.02    7.38
  -1   5  -8   96.05    7.81
   1  -5  -8   96.34    7.96
  -1   5   8   91.27    7.74
  -1  -5   8   79.84    7.37
  -1  -5  -8   70.26    7.35
  -1   5   9  124.93    9.52
  -1  -5  -9  122.98    9.97
   1   5  -9   90.30    8.58
  -1   5  -9  124.86    9.47
   1  -5  -9   92.63    8.47
  -1  -5   9  116.00    9.39
   1  -5   9  120.98    9.05
  -1   5 -10    0.01    0.80
   1   5 -10    1.67    1.81
  -1   5  10   -0.65    1.52
  -1  -5  10   -0.23    2.16
   1  -5 -10    0.92    1.09
   1  -5  10    0.74    1.27
   1  -5  11   11.81    3.50
  -1   5 -11   12.18    3.34
  -1  -5  11   14.99    3.70
  -1   5  11   17.80    3.87
  -1   5  12   16.92    4.69
  -1  -5  12   25.05    5.11
   1  -5  12   22.74    4.83
  -1  -5  13   23.33    5.32
  -1   5  13   27.66    5.37
   1  -5  13   21.72    5.03
  -1   5  14   55.27    8.06
  -1  -5  14   54.75    8.20
   1  -5  14   50.31    7.66
  -1  -5  15    5.78    3.20
   1  -5  15    2.56    2.29
  -1   5  15    2.83    2.09
  -1  -5  16   -1.98    1.97
   1  -5  16   -2.33    2.70
  -1  -5  17   12.79    4.26
   1  -5  17    6.66    2.86
   1  -5  18    5.31    3.05
  -1  -5  18    4.74    3.71
   1  -5  19   -4.25    2.91
  -1  -5  19    4.87    3.49
   1  -5  20    0.01    1.52
  -1  -5  20    0.25    1.41
   1   6   0    0.37    1.57
   1  -6   0   -0.11    1.02
  -1  -6   0   -1.48    1.37
   1   6  -1  383.51   13.62
   1  -6  -1  387.76    7.25
  -1  -6   1  396.41   11.79
   1  -6  -1  361.95   14.04
   1   6   1  386.39   14.36
  -1  -6  -1  401.90   12.40
   1  -6   1  397.10    6.09
   1  -6   1  377.38   14.33
   1  -6   2  469.86   16.02
  -1  -6   2  420.65   14.35
   1   6  -2  445.95   14.51
  -1   6  -2  452.21    8.10
   1  -6  -2  421.09    9.35
  -1   6   2  453.29   15.87
   1  -6   2  452.01    7.90
   1   6  -2  434.57   12.86
  -1  -6   3  165.94    9.12
   1   6  -3  158.98    8.09
  -1   6   3  175.89   10.00
   1  -6   3  165.35    9.92
   1   6  -3  163.06    8.75
   1  -6  -3  152.99    6.53
   1  -6   3  163.44    5.87
   1   6  -4   10.46    2.24
  -1   6   4    9.89    2.71
  -1  -6   4   14.07    2.72
   1  -6  -4    9.64    1.97
   1  -6   4   11.32    2.00
  -1  -6   4   11.97    2.51
   1  -6   4   11.52    2.89
   1  -6   5  127.29    6.80
   1  -6   5  128.55    9.20
  -1   6  -5  135.09    7.07
  -1  -6   5  125.19    8.08
  -1  -6   5  121.92    7.88
   1  -6  -5  126.31    7.38
   1   6  -5  135.83    8.44
   1  -6   6   38.93    4.18
   1  -6  -6   36.52    4.23
  -1  -6   6   37.39    4.67
  -1  -6  -6   31.89    4.40
  -1   6  -6   34.60    3.94
  -1  -6   6   41.44    4.71
   1  -6   7    0.62    0.99
  -1  -6  -7    3.64    1.81
  -1   6  -7    0.29    0.77
  -1  -6   7    0.89    1.45
  -1  -6   7   -0.44    0.78
   1  -6  -7    3.15    1.62
   1  -6  -8    9.55    2.52
  -1  -6   8    9.26    2.48
  -1  -6   8    9.36    2.32
  -1  -6  -8    9.49    2.76
   1  -6   8    7.65    2.24
  -1   6  -8    9.05    2.35
  -1  -6  -9   27.47    4.88
  -1  -6   9   30.20    4.89
   1  -6  -9   20.72    4.11
  -1   6  -9   27.47    4.49
   1  -6   9   27.75    4.43
  -1  -6   9   31.14    4.75
   1  -6 -10   94.83    9.05
  -1   6 -10   67.93    7.41
   1  -6  10   95.49    8.46
  -1  -6  10   91.13    8.87
  -1  -6  11   17.93    4.29
  -1   6 -11   11.99    3.28
   1  -6  11    9.43    3.09
   1  -6  12   -3.42    2.57
  -1  -6  12    1.60    1.46
   1  -6  13    3.41    2.47
  -1  -6  13    3.29    2.19
   1  -6  14   73.90    9.15
  -1  -6  14   71.21    9.29
  -1  -6  15   -0.11    1.77
   1  -6  15    0.98    1.80
   1  -6  16   18.62    5.32
  -1  -6  16   16.74    4.78
   1  -6  17    1.70    1.56
  -1  -6  17   -0.80    1.45
  -1  -6  18    3.10    2.10
   1  -6  18    5.32    2.67
  -1  -6  19   -4.33    3.00
   1  -6  19    1.65    1.79
   1  -6  20    4.45    2.78
   1  -7   0   -0.17    1.08
  -1  -7   0    0.77    0.97
   1   7   0    0.84    1.36
   1  -7   1   -0.90    1.17
   1   7  -1    0.44    1.42
   1   7   1   -0.77    1.93
   1  -7  -1    0.05    0.41
  -1  -7  -1    0.08    0.96
  -1  -7   1    1.38    1.24
   1  -7   1    0.06    0.33
   1  -7  -1    0.66    0.38
   1  -7  -2    8.69    1.46
   1  -7   2    7.49    2.19
   1  -7   2    8.13    1.15
  -1  -7   2    8.72    2.33
  -1   7  -2    9.07    1.23
   1   7   2    7.94    2.07
  -1   7   2   -0.40    1.26
   1   7  -2    7.70    1.72
   1   7  -2    6.17    2.46
   1   7  -3   37.84    4.24
  -1  -7   3   41.92    5.10
   1   7  -3   41.75    4.92
   1  -7  -3   44.95    3.67
   1  -7   3   43.96    5.37
  -1   7  -3   44.43    3.20
  -1   7   3   47.25    5.77
   1  -7   3   43.31    3.10
   1  -7  -4   19.98    2.83
   1  -7   4   18.32    2.33
  -1  -7   4   23.27    3.84
   1   7  -4   18.99    3.09
  -1   7   4   22.18    3.89
   1  -7   4   19.33    3.77
  -1  -7   4   20.88    3.18
  -1  -7   5  185.97    9.98
   1   7  -5  204.46   10.63
  -1   7   5  192.74   11.80
   1  -7  -5  182.19    9.02
  -1  -7   5  198.58   11.03
   1  -7   5  201.59   12.31
   1  -7   5  188.17    8.31
  -1  -7   6   51.38    5.66
   1  -7  -6   47.67    5.08
   1  -7   6   46.02    4.55
   1   7  -6   49.80    5.59
  -1  -7  -6   47.83    5.43
  -1  -7   6   42.97    5.02
   1  -7   6   48.53    6.25
   1  -7   7  117.03    7.78
  -1  -7   7  121.60    8.98
  -1   7  -7  121.40    8.01
   1  -7  -7  123.47    8.84
   1  -7   7  126.77   10.20
  -1  -7   7  125.93    9.24
  -1  -7  -7  125.69    9.41
   1  -7   8   18.13    3.37
  -1  -7   8   25.76    4.32
  -1  -7  -8   13.69    3.35
  -1   7  -8   24.05    4.00
   1  -7  -8   18.76    3.54
  -1  -7   8   24.92    4.28
   1  -7  -9    7.23    2.44
  -1  -7  -9   10.23    2.88
  -1  -7   9   11.61    3.08
   1  -7   9    8.51    2.24
  -1  -7   9    7.24    2.31
  -1   7  -9    5.98    2.18
  -1  -7  10  143.21   11.40
  -1   7 -10  112.72    9.69
   1  -7 -10  161.09   11.87
  -1  -7  10  145.70   10.90
   1  -7  10  152.07   10.67
  -1   7 -11    6.58    2.34
  -1  -7  11    2.07    1.54
  -1  -7  11    4.96    2.83
   1  -7  11    4.81    2.18
  -1  -7  12   24.17    4.77
  -1  -7  12   16.15    4.07
   1  -7  12   28.20    5.48
  -1  -7  13    4.93    2.96
   1  -7  13    9.31    3.54
   1  -7  14    2.76    2.19
  -1  -7  14    2.30    2.11
  -1  -7  15    5.27    3.51
   1  -7  15    2.48    1.50
  -1  -7  16   12.30    4.18
   1  -7  16   15.06    4.41
   1  -7  17   -1.25    1.52
  -1  -7  17   -4.49    3.41
   1  -7  18   -0.32    1.08
  -1  -7  18   -2.12    2.36
   1  -7  19    9.26    4.16
  -1  -7  19   10.12    4.44
   1  -7  20    5.35    4.05
   1  -8   0   -0.66    0.75
   1   8   0   -1.08    1.82
  -1  -8   0   -1.45    1.09
  -1  -8  -1   14.93    2.65
   1   8  -1   14.74    3.03
   1  -8   1   18.91    3.75
   1  -8   1   15.97    1.48
  -1  -8   1   16.12    2.61
   1  -8  -1   15.96    1.78
  -1   8   1    4.40    2.19
   1  -8  -1   14.29    1.62
   1   8   1   14.12    3.29
   1   8   2    6.17    2.61
   1   8  -2    8.61    2.89
   1  -8   2    6.14    1.06
   1  -8  -2    4.99    1.12
  -1   8   2    5.32    2.11
   1  -8   2    4.30    2.05
   1  -8   3   50.27    3.36
   1   8  -3   51.21    4.99
   1  -8  -3   46.00    3.90
   1  -8   3   54.41    6.62
   1   8   3   50.42    6.53
   1   8  -3   53.63    5.98
  -1   8  -3   53.22    3.55
  -1   8   3   61.42    6.79
  -1  -8   3   49.37    5.85
  -1  -8   4   97.89    7.13
   1  -8   4   99.47    5.38
  -1   8  -4  100.46    5.65
   1  -8  -4   96.43    6.07
  -1  -8   4   91.74    8.22
   1   8  -4   90.12    6.88
  -1   8   4  105.56    9.20
   1  -8   4   97.40    8.74
   1   8  -5   91.05    7.19
   1  -8  -5   88.43    6.44
   1  -8   5   93.96    5.93
  -1  -8   5   89.96    7.04
   1  -8   5   92.86    8.74
  -1  -8   5   93.48    8.26
  -1   8   5   93.27    8.66
  -1  -8   6   14.74    3.34
   1  -8   6   16.76    3.92
  -1  -8  -6   17.23    3.35
   1   8  -6   16.01    3.16
  -1   8   6   14.26    3.24
  -1  -8   6   15.60    3.19
   1  -8  -6   14.64    2.78
   1  -8   6   13.43    2.50
  -1  -8  -7   15.16    3.31
   1  -8  -7   17.66    3.31
  -1   8   7   21.95    4.28
  -1  -8   7   19.55    3.86
   1  -8   7   20.09    4.22
   1   8  -7   12.42    2.95
   1  -8   7   17.23    2.97
  -1  -8   7   16.05    3.65
   1  -8  -8    5.77    2.03
  -1  -8  -8    3.50    1.85
  -1  -8   8    1.82    1.36
  -1  -8   8    4.87    2.08
   1  -8   8    4.20    1.70
  -1  -8   9   42.09    6.12
   1  -8  -9   27.10    4.70
   1  -8   9   35.90    5.08
  -1  -8   9   40.53    5.84
  -1  -8  10   40.20    6.12
   1  -8  10   40.96    5.52
  -1   8 -10   28.08    4.84
  -1  -8  10   44.28    6.23
  -1  -8  11   17.72    4.19
   1  -8  11   17.37    3.99
  -1   8 -11   16.74    3.97
  -1  -8  12    7.43    2.67
   1  -8  12    7.66    2.89
   1  -8  13    6.10    2.61
  -1  -8  13    5.51    2.59
   1  -8  14    6.71    3.06
  -1  -8  14    0.33    1.22
   1  -8  15    1.74    1.63
  -1  -8  15    3.68    2.30
   1  -8  16    0.55    1.72
  -1  -8  16    2.90    2.19
   1  -8  17   -1.55    2.55
  -1  -8  17   -0.46    1.37
   1  -8  18    3.80    2.87
  -1  -8  18    6.79    3.95
   1  -8  19    1.05    2.43
  -1  -8  19    7.73    4.18
   1  -8  20    6.08    3.77
  -1  -9   0   -0.56    0.82
  -1   9   0    1.53    1.81
   1   9   0   -0.61    2.00
   1  -9   0    0.94    0.82
   1  -9  -1   26.15    2.30
   1  -9   1   28.94    4.87
   1   9  -1   28.03    4.77
  -1  -9   1   22.02    3.41
  -1   9  -1   24.84    4.46
  -1   9   1   26.23    4.79
   1  -9   1   26.40    2.04
   1   9   1   23.14    4.38
  -1  -9  -1   23.81    3.53
   1  -9  -1   21.92    2.12
   1  -9  -2    9.33    1.59
   1   9   2    9.76    3.45
   1   9  -2   10.67    3.31
  -1   9   2   11.81    3.30
   1  -9   2   18.45    4.02
   1  -9   2   10.66    1.41
  -1  -9  -2   10.54    2.42
   1  -9  -2   11.86    1.87
   1  -9   3   21.87    4.35
   1  -9   3   16.39    1.92
   1   9  -3   20.68    3.55
   1  -9  -3   15.53    2.35
  -1   9   3   18.22    3.96
   1   9  -3   21.02    4.38
   1   9   3   15.34    3.83
  -1  -9   3   18.49    3.98
   1  -9  -4  142.57    7.60
   1  -9   4  149.85    6.68
   1   9  -4  147.33    9.07
  -1  -9   4  152.10   11.14
  -1   9  -4  142.25    6.74
  -1  -9   4  143.84    8.80
  -1   9   4  149.11   11.39
   1  -9   4  142.03   11.18
   1   9   4  160.32   11.89
  -1  -9   5   87.96    8.41
   1   9  -5   88.23    7.44
  -1   9   5   84.46    8.75
   1  -9  -5   75.03    5.98
  -1  -9   5   86.65    6.91
  -1   9  -5   83.52    5.78
   1  -9   5   86.31    5.75
  -1  -9   6   26.02    4.65
  -1  -9   6   27.35    4.27
  -1   9  -6   21.93    3.26
  -1  -9  -6   23.06    4.00
   1  -9  -6   26.17    3.92
   1   9  -6   18.27    3.52
  -1   9   6   29.46    5.18
   1  -9   6   25.15    3.29
  -1   9   7  368.58   19.10
   1  -9   7  350.67   13.46
   1   9  -7  263.71   14.07
  -1  -9   7  364.02   16.01
   1  -9  -7  338.21   14.79
  -1  -9   7  354.34   17.44
  -1  -9  -7  254.95   14.00
   1   9  -8    6.10    2.12
   1  -9  -8    4.83    1.97
   1  -9   8    7.84    2.64
  -1   9   8    4.36    2.93
  -1  -9   8    6.63    2.09
  -1  -9   8    9.37    2.83
  -1  -9  -8    7.65    2.60
   1   9  -9   66.18    7.71
   1  -9  -9   61.98    7.14
  -1  -9   9   60.71    7.19
   1  -9   9   65.71    6.66
  -1  -9  10   -0.32    1.66
   1  -9  10    1.81    1.07
  -1  -9  11  136.86   11.53
   1  -9  11  139.55   11.05
   1  -9  12    4.86    2.33
  -1  -9  12    5.35    3.01
   1  -9  13   -0.10    1.64
  -1  -9  13   -0.31    1.57
   1  -9  14    2.12    2.02
  -1  -9  14    3.61    2.64
   1  -9  15    1.48    1.72
  -1  -9  15   -0.34    1.12
   1  -9  16   11.76    4.17
  -1  -9  16   15.64    4.60
  -1  -9  17   -2.99    2.80
   1  -9  17   -1.36    1.98
   1  -9  18   -6.20    3.18
  -1  -9  18   -2.91    2.50
  -1  -9  19   -4.67    2.99
   1  -9  19   -2.28    2.12
  -1  10   0    0.48    1.75
   1  10   0    0.77    1.74
  -1 -10   0    0.31    0.92
   1 -10   0    0.37    0.39
  -1 -10   1  122.49    7.85
  -1 -10  -1  109.26    7.61
   1 -10  -1  120.05    4.97
  -1  10  -1  107.55   10.05
   1 -10   1  123.75    4.62
  -1  10   1  114.03   10.35
   1  10   1  119.99   10.55
   1 -10  -1  107.02    4.84
   1  10  -1  112.99    9.93
   1 -10  -2   34.50    3.06
  -1  10   2   42.47    6.53
   1 -10  -2   39.83    3.31
   1 -10   2   33.44    2.66
  -1 -10  -2   34.01    4.47
   1  10   2   37.82    5.92
   1  10  -2   35.10    5.66
   1 -10  -3    6.35    1.52
   1  10   3   10.51    3.27
  -1  10   3    4.49    2.30
   1 -10   3    5.55    1.16
  -1 -10  -3    8.78    2.93
   1  10  -3    8.49    2.88
  -1 -10   4  123.63   10.63
   1  10  -4   90.42    7.46
  -1 -10   4  127.41    8.49
  -1  10   4  139.49   11.67
   1  10   4  144.36   12.13
   1 -10   4  131.10    6.26
   1 -10  -4  129.36    7.33
  -1  10  -4   96.95    5.65
   1  10  -5   65.55    6.53
   1  10   5   97.33   10.31
  -1 -10   5   91.54    7.71
   1 -10  -5   78.24    6.29
  -1  10   5   85.50    9.35
  -1 -10  -5   79.21    7.28
  -1  10  -5   65.19    5.13
  -1 -10   5   83.59    8.71
   1 -10   5   95.33    5.94
  -1 -10   6    0.53    0.93
  -1  10   6    1.45    2.15
  -1 -10  -6   -2.55    1.61
   1  10  -6    0.41    1.04
  -1  10  -6   -0.20    0.66
   1 -10  -6   -0.28    0.61
   1 -10   6   -0.20    0.56
   1 -10   7   36.80    4.49
   1 -10  -7   19.74    3.55
  -1 -10  -7   32.95    5.13
  -1 -10   7   33.91    5.04
  -1  10  -7   26.02    3.82
   1  10  -7   24.74    4.36
  -1  10   7   27.91    5.35
   1  10  -8  166.81   12.05
  -1 -10   8  163.05   11.41
  -1  10   8  176.66   14.17
   1 -10  -8  113.90    9.24
   1 -10   8  163.68    9.85
  -1  10  -8  118.79    8.92
  -1  10   9   23.83    5.42
   1 -10   9   23.82    4.12
   1  10  -9   20.00    4.43
   1 -10  -9   20.14    4.11
  -1 -10   9   18.15    3.99
  -1 -10  10   50.05    6.72
  -1  10  10   41.79    7.26
   1 -10  10   41.53    5.59
   1 -10  11   60.71    7.18
  -1 -10  11   45.76    6.98
   1 -10  12    3.74    2.14
  -1 -10  12    2.90    1.85
   1 -10  13    8.39    3.13
  -1 -10  13   -1.46    2.03
   1 -10  14   -1.41    1.13
  -1 -10  14   -3.60    2.16
  -1 -10  15    0.38    1.59
   1 -10  15    3.57    2.21
  -1 -10  16   -2.85    2.91
   1 -10  16    0.02    1.41
  -1 -10  17    2.93    2.29
   1 -10  17    0.35    1.01
   1 -10  18   -2.34    2.13
  -1 -10  18    0.11    1.25
   1 -10  19    3.92    2.93
  -1  11   0    0.53    1.66
   1  11   0   -0.88    1.98
  -1 -11   0   -1.02    0.92
   1 -11   0   -0.53    0.45
  -1  11   1   87.94    9.62
   1  11  -1   90.71    9.50
  -1 -11  -1   81.86    6.77
   1 -11  -1   81.10    4.29
   1  11   1   83.66    9.22
   1 -11   1   84.64    3.87
  -1  11  -1   80.20    9.19
  -1  11   2   34.63    6.11
   1  11   2   49.36    7.15
   1 -11  -2   40.80    3.36
  -1 -11  -2   41.77    4.98
   1 -11   2   42.56    2.87
   1 -11  -2   36.01    3.23
   1  11  -2   39.76    6.07
   1 -11  -3   -0.37    0.62
   1 -11   3    1.14    0.65
   1  11   3    1.77    1.67
  -1 -11  -3    1.37    1.34
   1 -11  -3   -0.49    0.62
  -1  11   3   -1.03    1.72
   1 -11  -4    0.38    0.69
  -1 -11   4    0.33    0.96
  -1  11   4    1.54    2.51
   1 -11   4    0.43    0.73
   1  11   4   -0.85    2.10
  -1 -11  -5   13.28    3.09
   1  11   5   26.45    5.24
  -1 -11   5   18.09    3.67
   1 -11   5   19.96    2.80
  -1  11  -5   16.04    2.54
   1 -11  -5   19.91    3.17
   1  11  -5   14.74    3.23
  -1  11   5   19.39    4.75
   1 -11  -6   53.86    5.66
   1  11   6   80.93    9.97
  -1  11   6   90.27   10.22
  -1  11  -6   58.28    5.28
   1  11  -6   49.33    6.04
   1 -11   6   75.58    5.76
  -1 -11   6   76.27    7.29
  -1 -11  -6   71.21    7.37
   1  11   7   15.00    4.50
  -1 -11   7   12.09    3.18
   1 -11   7   18.13    3.13
  -1  11   7   11.63    3.40
  -1 -11  -7    9.91    2.82
   1 -11  -7    7.29    2.29
   1  11  -7   10.82    2.90
  -1  11  -7    8.80    2.31
  -1  11  -8  111.52    8.57
   1 -11  -8   98.47    8.66
   1  11  -8  105.26    9.59
  -1  11   8  128.96   12.53
   1 -11   8  119.67    8.34
  -1 -11   8  101.00    9.03
   1 -11  -9   21.88    4.38
   1 -11   9   21.69    3.77
  -1 -11   9   19.57    4.17
  -1  11   9   25.84    5.88
  -1  11  -9   21.65    4.03
   1 -11  10    1.94    1.17
  -1 -11  10    0.19    1.33
  -1  11  10   -1.75    1.88
  -1 -11  11   -0.70    1.56
   1 -11  11   -0.59    0.75
  -1  11  11   -1.24    2.31
  -1 -11  12   -0.08    1.13
  -1  11  12   -1.98    2.15
   1 -11  12    0.26    0.91
   1 -11  13    2.02    1.46
  -1  11  13    0.74    1.39
  -1 -11  13    2.26    1.97
   1 -11  14    2.62    1.98
  -1 -11  14    3.10    2.05
  -1  11  14    3.79    2.34
  -1 -11  15    4.55    2.64
   1 -11  15    9.30    3.61
  -1 -11  16   -1.92    2.02
   1 -11  16    3.30    2.41
  -1 -11  17    3.92    3.07
   1 -11  17    1.09    1.45
  -1 -11  18    0.82    1.42
   1 -12   0    0.14    0.41
  -1 -12   0   -0.03    0.68
   1  12   0    0.96    1.97
   1 -12   0   -0.58    0.42
  -1  12  -1   -3.09    2.61
  -1  12   1    2.56    2.24
   1  12  -1   -1.38    2.93
  -1 -12  -1    0.92    1.25
   1 -12   1    0.48    0.34
   1 -12  -1    1.47    0.66
   1  12   1   -2.42    2.07
   1 -12  -2   33.70    3.02
  -1  12   2   29.12    5.90
   1  12  -2   25.86    5.58
  -1 -12  -2   29.87    4.34
   1  12   2   35.02    6.47
   1 -12  -2   23.92    2.60
   1 -12   2   32.50    2.37
   1 -12  -3   81.30    5.44
   1  12   3   91.27   10.62
   1 -12  -3   93.14    5.75
  -1 -12   3   79.44    6.85
   1  12  -3   87.18    9.52
  -1 -12  -3   91.37    7.87
  -1  12   3   83.64    9.82
   1 -12   3   87.81    4.37
  -1 -12  -4    3.90    2.03
   1  12   4    3.90    3.15
  -1  12   4    1.83    2.45
   1 -12  -4    2.31    1.12
   1 -12   4    3.70    1.14
  -1 -12   4    2.68    1.41
   1 -12  -4    3.14    1.18
   1 -12   5  109.58    6.27
   1 -12  -5   79.18    6.38
  -1  12   5  129.34   12.47
   1  12   5  136.49   13.07
  -1 -12  -5  101.42    8.69
  -1 -12   5  121.94    8.97
   1  12   6    2.59    1.99
  -1  12   6    4.55    2.99
  -1 -12  -6   -0.50    1.03
   1 -12  -6    0.09    1.06
  -1 -12   6   -0.25    1.63
   1  12  -6   -0.34    1.15
  -1  12  -6    0.58    0.52
   1 -12   6    0.14    0.63
   1  12  -7   35.88    5.50
  -1 -12   7   34.89    5.21
   1  12   7   26.00    6.16
  -1  12  -7   33.17    4.33
   1 -12   7   37.07    4.35
  -1  12   7   45.43    7.68
   1 -12  -7   27.83    4.32
  -1 -12   8    0.41    1.36
  -1  12   8    0.38    1.81
   1 -12   8   -1.03    1.21
   1 -12  -8   -1.65    1.26
   1  12   8   -1.56    3.01
   1 -12   9  100.71    8.23
  -1 -12   9  102.25    9.59
   1  12   9   96.16   12.08
  -1  12   9  105.46   12.12
  -1  12  10    4.99    2.33
   1 -12  10    5.50    2.17
  -1 -12  10    7.88    3.03
  -1 -12  11    6.89    2.77
   1 -12  11    7.21    2.61
  -1  12  11    4.72    2.95
   1 -12  12    2.29    1.61
  -1  12  12    2.07    2.13
  -1 -12  12    2.37    1.51
  -1  12  13   11.00    4.76
   1 -12  13    8.98    2.97
  -1 -12  13   13.03    4.04
   1 -12  14   -1.68    1.58
  -1  12  14    1.14    1.44
  -1 -12  14    3.63    2.28
  -1  12  15    0.01    1.80
  -1 -12  15   -2.57    1.99
  -1  12  16   -3.20    3.02
  -1 -12  16   -4.69    2.74
  -1 -12  17   -1.32    1.66
  -1  13   0    0.62    1.54
   1  13   0    0.12    1.89
   1 -13   0   -0.37    0.44
   1 -13   0   -0.51    0.33
   1  13   1   -0.28    2.28
  -1  13  -1   -0.48    2.58
   1 -13  -1    0.76    0.38
  -1  13   1    1.77    2.72
   1  13  -1    0.74    1.92
   1 -13   1    0.05    0.26
  -1 -13  -1    1.05    1.07
   1 -13   1    0.06    0.46
  -1  13   2  142.71   13.75
  -1 -13  -2  139.58    9.51
   1  13  -2  145.52   12.96
   1 -13   2  136.93    4.35
   1 -13  -2  129.64    6.09
   1  13   2  156.09   13.92
   1 -13  -3   -0.71    0.76
   1  13   3    1.71    2.22
   1 -13  -3   -0.36    0.62
  -1 -13  -3    1.81    1.35
  -1 -13   3   -1.41    1.58
  -1  13   3   -1.56    2.38
   1 -13   3   -0.86    0.63
   1  13  -3   -2.48    2.83
   1 -13  -4   20.75    3.13
   1 -13   4   22.77    2.40
  -1 -13  -4   20.02    3.74
   1 -13  -4   24.19    3.31
   1  13   4   27.31    6.17
  -1  13   4   23.92    6.08
  -1 -13   4   19.24    3.51
  -1 -13  -4   27.39    4.60
   1 -13   5   40.62    3.71
   1 -13  -5   48.83    5.17
  -1 -13   5   37.65    5.04
  -1 -13  -5   35.19    5.25
  -1 -13  -5   47.08    6.30
   1 -13  -5   39.99    4.57
   1  13   5   45.51    7.94
  -1  13   5   56.74    9.03
  -1 -13  -6    6.65    2.44
  -1  13   6   10.82    3.50
   1 -13   6   10.15    2.12
   1 -13  -6   10.17    2.50
  -1 -13   6   10.74    2.80
   1  13   6    7.65    2.49
   1 -13   7   23.62    3.31
   1  13   7   18.32    4.90
  -1 -13   7   23.99    4.64
  -1  13   7   29.77    6.34
   1  13   8    1.14    1.97
   1 -13   8   -0.92    1.05
  -1 -13   8   -0.02    1.16
   1 -13   9    0.37    0.86
  -1 -13   9   -1.15    0.91
  -1  13   9    2.56    2.81
   1  13   9    0.27    2.67
   1  13  10    2.87    2.11
  -1 -13  10    6.00    2.44
   1 -13  10    4.70    1.97
  -1  13  10    4.06    3.18
  -1 -13  11    2.79    1.83
   1  13  11    2.42    1.73
  -1  13  12    0.35    2.09
  -1 -13  12    5.58    2.41
   1  13  12    3.02    2.35
  -1  13  13   -1.08    2.32
  -1 -13  13   -3.18    2.09
  -1  13  14   -1.21    1.77
  -1 -13  14   -4.20    2.45
  -1  13  15    1.50    2.83
   1  14   0   -2.57    3.05
  -1  14   0   -4.89    3.65
   1 -14  -1   17.50    1.73
   1  14   1   20.35    5.36
   1  14  -1   17.01    4.65
  -1  14   1   13.06    3.99
  -1 -14  -1   13.20    2.90
  -1  14   2    2.00    2.10
  -1 -14  -2    2.51    1.47
   1  14  -2    0.65    1.90
   1  14   2    4.97    3.35
   1 -14  -3    1.26    0.85
   1  14   3    4.30    2.64
  -1 -14  -3    2.76    1.46
  -1 -14   3    0.97    0.79
  -1  14   3   -0.29    2.94
  -1 -14  -4   49.55    6.22
  -1  14   4   58.46    9.25
   1 -14  -4   45.71    4.33
  -1 -14   4   45.80    5.50
   1  14   4   49.30    8.28
  -1 -14   5   56.55    6.40
   1 -14  -5   57.68    5.42
  -1  14   5   62.70    9.20
  -1 -14  -5   76.07    8.05
   1  14   5   59.58    9.32
   1  14   6   13.59    4.34
  -1  14   6   17.58    5.25
  -1 -14   6   16.89    3.64
   1 -14  -6   14.97    3.09
  -1 -14  -6   16.13    3.93
  -1  14   7    4.60    3.05
  -1 -14   7    2.04    1.30
   1  14   7   -1.77    1.95
   1  14   8    8.82    4.50
  -1  14   8    7.37    4.05
  -1 -14   8    7.23    2.51
  -1 -14   9    8.20    2.97
  -1  14   9    5.80    3.84
   1  14   9    8.03    3.84
  -1  14  10   -1.88    2.24
  -1 -14  10    2.39    2.11
   1  14  10    4.57    3.52
  -1  14  11    0.90    1.53
   1  14  11    2.83    2.47
  -1 -14  11   -1.75    1.61
  -1  14  12   -0.61    2.71
   1  14  12   -1.54    2.69
   1  14  13   11.09    4.47
  -1  14  13    4.33    2.85
  -1  15   0   -0.85    1.88
   1  15   0    6.32    3.42
  -1  15   1   11.71    4.49
   1  15   1    9.18    4.22
   1  15  -1   15.31    5.42
   1  15   2    4.08    2.81
  -1 -15   2   -0.16    0.65
  -1  15   2   -1.15    1.77
   1  15  -2   -3.02    3.35
  -1 -15  -2    0.23    0.71
  -1 -15   3    0.64    0.88
  -1  15   3    0.77    1.69
  -1 -15  -3    0.02    1.23
  -1 -15   4    3.55    1.81
   1  15   4    0.56    1.65
  -1 -15  -4   -1.24    1.89
  -1  15   4   -0.15    1.84
  -1  15   5    3.14    2.18
  -1 -15  -5    1.78    1.16
  -1 -15   5    4.48    2.07
   1  15   5    4.57    2.84
  -1  15   6   26.17    6.81
  -1 -15  -6   21.97    4.67
   1  15   6   34.96    7.82
   1  15   7   10.96    4.46
  -1  15   7   13.43    4.98
  -1 -15  -7    9.15    3.36
  -1  15   8   -2.21    2.45
   1  15   8   -1.72    2.52
  -1  15   9    4.62    3.07
   1  15   9    5.89    3.46
   1  15  10   -3.14    2.99
  -1  15  10    3.99    3.19
  -1  15  11   -1.24    1.72
   1  15  11    0.69    1.26
  -1  15  12   -3.49    3.79
   1  16   0   -3.55    3.55
   1  16   1    0.13    2.19
  -1  16   1   -0.50    2.45
   1  16  -1    0.73    1.58
   1  16  -2   -2.82    2.50
  -1  16   2    1.01    1.80
   1  16   3   -3.73    3.50
  -1  16   3    4.66    3.00
   1  16   4    4.37    3.52
  -1  16   4   -3.07    2.75
  -1  16   5   33.88    7.62
   1  16   5   28.38    7.13
   1  16   6   20.15    6.30
  -1  16   6   16.31    5.47
  -1  16   7    3.73    2.73
   1  16   7    2.15    2.82
  -1  16   8    2.83    2.75
   1  16   8    1.54    2.46
  -1  16   9   17.85    5.95
   1  16   9   17.43    5.85
   1  17   0   -0.83    1.60
   1  17   1    2.58    2.19
   1  17  -1   -1.30    1.77
  -1  17   1   -2.16    3.02
  -1  17   2    9.17    4.10
   1  17   2    1.28    1.50
   1  17   3   10.48    4.29
  -1  17   3    4.78    2.98
  -1  17   4    7.95    4.19
   1  17   4    8.40    4.13
   1  17   5    4.37    3.06
  -1  17   5   -1.84    2.37
  -1  17   6    2.34    2.09
   1  17   6    7.76    4.13
  -1  17   7    3.97    3.16
   1  18   0    2.41    1.99
   1  18   1    0.67    1.92
   1  18   2   25.65    7.15
   2   0   0  193.41    6.98
  -2   0   0  193.08    6.78
   2   0  -1   -0.26    0.75
  -2   0   1    0.56    1.04
   2   0  -2  873.48   15.63
  -2   0   3    3.27    1.85
  -2   0   4  419.39   12.85
  -2   0  -5   -0.21    0.93
  -2   0   5   -1.91    2.43
   2   0  -5    1.77    1.22
  -2   0  -6  303.14   12.34
  -2   0   6  291.66   12.40
   2   0  -6  290.65   12.47
   2   0  -7   -0.41    1.02
  -2   0   7    1.13    1.83
  -2   0  -7   -0.57    1.03
  -2   0   8   44.20    5.46
  -2   0  -8   45.20    5.57
  -2   0  -9   -0.34    0.98
  -2   0   9    0.45    1.39
   2   0  -9    1.60    1.23
  -2   0  10   15.03    3.96
   2   0 -10   11.30    3.27
  -2   0 -10   11.27    3.25
  -2   0  11    1.72    2.12
  -2   0  12  509.73   22.94
  -2   0  13    1.69    1.78
  -2   0  14  352.61   20.73
  -2   0  15   -1.65    2.46
  -2   0  16   19.80    5.27
  -2   0  17   -0.68    2.24
  -2   0  18    9.96    4.09
  -2   0  19    5.17    2.70
  -2   0  20    9.05    4.68
  -2  -1   0 2930.10   28.26
  -2   1   0 2864.64   23.82
  -2   1   1   17.78    2.04
   2  -1  -1   18.94    2.08
   2  -1  -2    4.69    0.94
  -2   1   3   58.91    4.30
  -2   1   3   59.57    2.90
  -2  -1   4  560.02   15.28
  -2   1  -4  535.09   13.56
  -2   1   4  567.41   14.75
   2  -1  -4  536.86   14.27
   2  -1  -5  322.43   12.05
  -2   1  -5  281.27   10.95
  -2   1   5  306.00   11.82
  -2  -1   5  300.59   12.00
  -2   1  -6   45.83    4.80
  -2  -1   6   48.92    5.36
  -2   1   6   49.47    5.01
   2  -1  -6   51.47    5.31
  -2   1   7   65.23    6.28
   2  -1  -7   56.76    5.94
  -2  -1   7   54.99    5.98
  -2   1  -7   60.65    5.95
  -2   1  -8  499.04   18.00
  -2   1   8  508.19   18.40
  -2  -1   8  517.86   18.70
   2  -1  -8  545.60   19.31
  -2  -1  -9   28.01    4.61
  -2   1   9   24.67    4.45
   2   1  -9   25.59    4.53
   2  -1  -9   25.36    4.51
  -2   1  -9   28.30    4.59
  -2  -1   9   28.08    4.56
  -2  -1  10   17.33    3.99
  -2   1 -10   19.57    4.15
   2   1 -10   22.22    4.46
  -2   1  10   17.69    3.91
   2  -1 -10   16.86    3.65
  -2  -1 -10   16.13    3.72
  -2   1 -11    4.64    2.21
  -2  -1  11    2.22    1.78
  -2   1  11    0.47    1.38
  -2   1  12  175.16   13.37
  -2  -1  12  178.80   13.48
  -2   1  13   -0.49    2.46
  -2  -1  13   -0.67    2.15
  -2   1  14    0.13    1.87
  -2  -1  14    2.89    2.38
  -2   1  15   -0.90    2.06
  -2  -1  15   -4.76    3.39
  -2   1  16   -1.01    2.09
  -2  -1  16   -0.68    1.81
  -2   1  17    1.05    1.96
  -2  -1  17    3.06    2.29
  -2   1  18    2.67    2.31
  -2  -1  18    6.99    2.99
  -2   1  19    1.16    1.81
  -2  -1  19    0.29    2.18
  -2  -1  20   38.26    8.83
  -2   1  20   32.75    8.12
  -2   2   0  389.68    7.81
  -2  -2   0  421.35   11.64
   2  -2  -1 9999.00   49.02
   2  -2  -1 9953.70   42.47
   2  -2  -2  315.49    8.25
   2   2  -2  308.64    6.09
  -2  -2   2  340.44   10.67
  -2   2   2  318.40    8.76
  -2   2   2  324.36    8.42
   2  -2  -3  392.48   10.62
  -2   2   3  388.14   10.85
  -2   2   3  377.54    9.23
  -2   2   4   36.74    3.05
  -2  -2   4   29.18    1.90
  -2   2  -4   29.89    3.16
  -2   2   4   35.04    3.74
   2  -2  -4   33.64    3.49
  -2  -2   4   35.39    4.07
  -2   2   5    0.20    1.16
   2  -2  -5    1.15    1.03
  -2  -2   5   -0.97    1.41
  -2   2  -5    1.51    1.34
  -2   2  -6  409.25   13.77
  -2  -2   6  406.07   15.06
   2  -2  -6  384.94   14.32
  -2   2   6  414.43   14.48
  -2  -2   7   36.99    4.89
  -2   2  -7   38.03    4.66
   2  -2  -7   43.87    5.27
  -2   2   7   42.58    5.16
   2  -2  -8    7.28    2.27
  -2  -2   8    4.87    2.04
  -2   2   8   13.27    3.52
  -2   2  -8    9.38    2.70
  -2   2   9   10.17    3.18
   2   2  -9   10.88    3.44
   2  -2  -9    9.09    2.88
  -2  -2  -9    8.09    2.83
  -2  -2   9    5.93    2.03
  -2   2  -9    8.40    2.65
  -2  -2  10  131.61   10.65
  -2   2 -10  103.56    9.17
   2   2 -10  144.92   11.45
  -2   2  10  138.27   10.85
   2  -2 -10  131.99   10.95
  -2  -2 -10  139.97   11.01
  -2   2 -11   23.88    4.61
  -2   2  11   18.44    4.34
  -2  -2  11   19.58    4.10
  -2  -2  12   29.63    5.68
  -2   2  12   22.07    4.61
  -2  -2  13   15.06    4.38
  -2   2  13   13.83    3.62
  -2   2  14   -0.42    2.09
  -2  -2  14   -2.06    1.93
  -2  -2  15   -0.10    1.98
  -2   2  15   -6.20    3.61
  -2   2  16   -1.19    2.71
  -2  -2  16   -1.27    1.74
  -2   2  17    1.80    1.68
  -2  -2  17   -2.01    2.23
  -2  -2  18    5.10    3.41
  -2   2  18    1.67    2.83
  -2  -2  19    9.53    3.75
  -2   2  19    5.57    3.14
  -2  -2  20    4.76    3.64
  -2   2  20    1.39    1.62
  -2  -3   0 6676.12   48.46
   2  -3   0 6685.14   46.77
  -2   3   1  863.26   16.35
  -2   3   1  851.79   11.33
   2  -3  -1  817.77   10.99
   2  -3  -1  836.74   15.86
   2   3  -1  830.37   17.39
  -2  -3   1  855.33   17.35
   2   3  -2   67.02    5.18
   2  -3  -2   63.06    4.41
  -2   3   2   73.75    4.72
   2   3  -2   67.10    3.66
  -2   3   2   61.17    3.70
  -2  -3   2   62.27    4.86
   2  -3  -3 1366.54   19.74
  -2   3  -3 1401.68   18.09
  -2   3   3 1380.38   19.61
  -2   3   3 1387.63   20.67
   2   3  -3 1382.52   16.01
   2   3  -3 1370.32   24.07
  -2   3   4  130.62    6.85
   2   3  -4  132.97    7.98
  -2  -3   4  127.84    7.67
  -2  -3   4  122.35    5.01
   2  -3  -4  115.66    6.60
  -2   3  -4  118.98    6.11
  -2   3   4  133.03    6.65
  -2  -3   5  211.64    6.99
  -2   3   5  215.59    9.55
  -2  -3   5  215.52   10.72
  -2   3  -5  218.67    9.14
   2  -3  -5  216.01    9.75
  -2   3  -6   13.82    2.69
   2  -3  -6   10.85    2.27
  -2  -3   6   11.22    1.89
  -2   3   6   10.78    2.68
  -2  -3   6   12.16    2.89
  -2   3   7  715.86   20.39
  -2  -3   7  693.22   21.27
  -2   3  -7  705.55   19.54
   2  -3   7  727.62   19.40
   2  -3  -7  716.42   20.69
  -2  -3   8   71.68    7.11
  -2  -3  -8   62.84    6.86
  -2   3  -8   73.26    6.96
   2  -3   8   69.44    6.53
   2  -3  -8   74.46    7.16
  -2   3   8   70.81    7.04
  -2   3  -9  336.46   15.38
  -2  -3   9  333.51   16.24
  -2  -3  -9  337.53   16.56
   2   3  -9  332.29   16.68
   2  -3   9  333.05   15.07
  -2   3   9  339.32   15.87
   2  -3 -10    0.80    1.05
   2  -3  10   -4.85    2.40
  -2   3 -10    0.27    0.83
  -2  -3 -10    0.75    1.11
   2   3 -10    0.10    1.01
  -2  -3  10   -0.46    1.25
  -2   3  10    5.23    2.72
   2  -3  11   24.10    4.58
  -2   3 -11   26.65    4.79
  -2   3  11   24.21    4.78
  -2  -3  11   23.78    4.98
  -2   3  12  121.64   11.33
   2  -3  12  112.46   10.51
  -2  -3  12  122.07   11.21
   2  -3  13  110.08   10.78
  -2  -3  13  115.75   11.55
  -2   3  13  127.37   12.12
  -2   3  14   50.51    7.53
  -2  -3  14   60.32    8.72
  -2   3  15   22.58    5.53
  -2  -3  15   24.50    5.79
  -2   3  16    3.38    2.07
  -2  -3  16    2.06    1.99
  -2   3  17    3.13    3.18
  -2  -3  17    5.73    3.13
  -2   3  18    2.32    2.77
  -2  -3  18   -3.21    2.34
  -2  -3  19   12.21    4.69
  -2   3  19    3.70    2.53
  -2  -3  20   12.37    5.54
  -2   3  20   19.02    6.67
  -2  -4   0  115.12    6.83
   2  -4   0  113.76    6.78
   2   4  -1   17.95    2.52
   2  -4   1   18.68    2.80
  -2   4   1   21.66    3.18
   2  -4  -1   13.95    2.30
   2  -4  -1   16.09    1.36
  -2   4   1   16.27    1.47
  -2  -4   1   16.47    2.55
   2   4  -1   19.94    2.91
   2   4  -2  402.04   10.66
  -2   4  -2  378.88    7.24
  -2  -4   2  387.68   12.58
   2   4  -2  379.69   12.76
   2  -4  -2  360.96    8.37
   2  -4  -2  374.41   12.23
  -2   4   2  386.25    8.67
  -2   4   2  389.13   12.22
  -2   4  -3  132.16    5.33
   2  -4  -3  130.97    5.82
   2   4  -3  137.33    6.20
  -2   4   3  132.30    7.41
   2   4  -3  133.54    7.86
  -2   4   3  127.89    5.80
   2  -4  -4   45.44    3.93
  -2   4   4   45.39    4.10
  -2   4   4   44.68    4.40
  -2   4  -4   44.10    3.64
   2   4  -4   45.44    4.78
  -2  -4   4   42.00    3.49
  -2   4   5   53.82    4.88
  -2  -4   5   48.43    3.82
  -2  -4   5   48.77    5.21
  -2   4  -5   49.09    4.34
  -2   4   5   53.90    4.81
   2  -4  -5   47.32    4.54
  -2   4   6  322.97   12.64
  -2   4  -6  299.15   11.60
   2  -4  -6  288.15   12.45
  -2  -4   6  297.55   13.40
   2  -4   6  311.55   11.57
  -2  -4   6  289.95    9.90
  -2  -4   7    0.60    1.74
  -2  -4   7    1.40    0.90
  -2   4  -7    2.44    1.21
  -2   4   7    3.46    2.00
  -2  -4  -7    2.72    1.59
   2  -4   7    0.79    1.15
   2  -4  -7    1.13    0.91
   2  -4   8   20.89    3.64
  -2  -4   8   18.46    3.82
  -2   4  -8   19.31    3.42
   2  -4  -8   14.72    3.42
  -2   4   8   21.91    3.94
  -2  -4  -8   16.63    3.51
  -2  -4  -9  173.38   12.01
  -2   4  -9  180.16   11.27
   2  -4   9  185.65   11.16
  -2   4   9  177.21   11.68
  -2  -4   9  191.65   12.31
   2  -4  10   -0.11    1.08
  -2   4  10   -1.16    1.81
  -2   4 -10    0.18    0.74
  -2  -4  10   -0.14    1.60
   2  -4 -10   -0.16    1.46
  -2  -4  11   87.23    9.31
  -2   4 -11   78.77    8.40
  -2   4  11  100.58    9.89
   2  -4  11   92.38    8.86
  -2  -4  12   69.06    8.84
  -2   4  12   70.54    8.54
   2  -4  12   62.10    7.90
  -2  -4  13  170.45   13.98
   2  -4  13  173.86   13.47
  -2   4  13  169.37   13.91
   2  -4  14  197.43   14.80
  -2  -4  14  195.82   15.52
  -2   4  14  203.71   15.99
  -2  -4  15   66.53    9.34
  -2   4  15   64.38    9.29
  -2   4  16    5.44    3.33
  -2  -4  16    1.25    2.29
  -2   4  17    7.31    3.17
  -2  -4  17   10.71    4.25
  -2  -4  18   19.62    5.90
  -2   4  18   23.16    6.47
  -2  -4  19    8.69    4.03
  -2   4  19   12.54    4.87
  -2   4  20    4.52    3.69
  -2  -5   0 3219.72   37.68
   2  -5   0 3211.82   39.51
   2  -5  -1   53.88    5.02
  -2  -5   1   54.10    4.76
   2   5  -1   50.97    5.12
  -2  -5  -1   48.60    4.75
  -2   5   1   57.10    5.25
   2  -5   1   46.51    5.09
   2   5  -1   60.71    4.93
   2  -5   2  772.51   20.25
  -2   5   2  775.27   11.66
   2   5  -2  750.93   16.49
  -2  -5   2  738.75   18.19
  -2   5   2  771.17   19.14
   2   5  -2  729.95   18.42
   2  -5  -2  732.25   11.41
   2  -5  -2  759.67   19.07
  -2   5   3    3.68    1.28
  -2   5   3    2.39    1.43
  -2   5  -3    3.29    0.94
   2  -5  -3    1.78    0.85
   2   5  -3    0.76    0.84
   2   5  -3    2.43    0.93
  -2   5   4   77.56    5.18
  -2   5   4   76.42    6.26
  -2   5  -4   71.87    4.41
   2   5  -4   74.20    6.37
  -2  -5   4   70.30    5.14
   2  -5  -4   70.69    4.93
   2  -5  -5    0.53    0.97
  -2   5   5   -0.20    1.30
  -2  -5   5    1.06    0.78
  -2  -5   5   -1.61    1.65
  -2   5   5    2.71    1.60
  -2   5  -5    1.68    0.91
   2  -5   5   -0.40    1.00
   2   5  -5    0.78    0.61
  -2  -5   6 1035.90   25.12
  -2   5   6 1045.98   23.00
  -2  -5   6  975.53   19.70
  -2   5  -6  997.65   20.87
   2  -5   6 1007.91   20.60
   2  -5  -6 1003.87   22.71
  -2   5   6 1001.93   23.70
  -2  -5   7   62.83    6.68
   2  -5  -7   70.41    6.53
  -2   5   7   64.48    6.47
  -2  -5   7   61.04    5.19
  -2   5  -7   63.67    5.78
  -2  -5  -7   60.14    6.49
   2  -5   7   60.59    5.68
   2  -5  -8    3.85    1.62
  -2  -5   8   -0.84    1.69
   2  -5   8    1.75    1.24
  -2  -5   8    1.48    1.04
  -2   5   8    0.85    1.12
  -2  -5  -8    0.32    0.95
  -2   5  -8   -0.30    1.39
  -2  -5  -9    3.17    1.93
  -2   5  -9    7.06    2.50
  -2   5   9    6.06    2.60
   2  -5  -9    2.25    1.26
  -2  -5   9    8.28    3.33
   2  -5   9    5.71    2.39
  -2  -5   9    4.94    1.74
  -2   5  10  357.13   17.48
   2  -5  10  334.08   15.93
  -2  -5  10  357.81   18.00
   2  -5 -10  363.12   17.87
  -2   5  11    1.56    1.40
  -2  -5  11   -0.18    2.03
  -2   5 -11    0.33    0.84
   2  -5  11    4.65    2.51
  -2  -5  12  401.14   20.43
  -2   5  12  406.36   20.47
   2  -5  12  383.17   19.10
  -2  -5  13   21.66    4.86
  -2   5  13   19.04    5.49
   2  -5  13   19.97    4.87
   2  -5  14    5.01    2.41
  -2   5  14   13.04    4.38
  -2  -5  14    7.81    3.55
  -2   5  15    9.37    4.18
   2  -5  15    6.29    2.88
  -2  -5  15   14.87    4.36
  -2  -5  16    2.52    2.66
  -2   5  16    2.78    2.41
  -2  -5  17   13.99    4.72
  -2   5  17    9.32    4.24
  -2   5  18   -0.17    1.74
  -2  -5  18   -1.37    1.43
  -2  -5  19    0.55    2.98
  -2   5  19    3.26    2.66
  -2  -6   0  649.42   17.72
  -2   6   0  662.07   19.57
   2  -6   0  656.77   19.57
   2   6   0  649.80   18.21
  -2   6   1  164.55    9.66
  -2  -6   1  155.19    8.61
  -2  -6  -1  157.83    8.89
   2  -6   1  153.32    9.38
   2  -6  -1  162.47    9.47
   2   6  -1  158.98    8.97
   2  -6  -2  902.88   12.31
   2  -6   2 1019.14   25.32
  -2   6   2 1001.24   23.61
  -2  -6   2  970.50   21.56
   2   6  -2  940.87   21.90
   2  -6  -2  990.06   23.70
   2   6  -2  972.72   21.12
   2   6  -3   12.81    2.58
   2  -6   3   13.34    2.96
  -2   6  -3   16.22    1.67
   2  -6  -3   15.81    2.05
   2   6  -3   13.71    2.66
  -2   6   3   15.47    2.07
  -2   6   3   17.32    3.24
  -2   6   4    0.69    1.25
   2  -6  -4   -0.11    0.57
  -2  -6   4    0.06    1.06
  -2   6   4    2.03    1.18
   2  -6   4    1.82    1.18
   2   6  -4    1.42    1.08
  -2   6  -4    1.08    0.55
   2   6  -4    1.49    1.09
   2  -6   5  144.05    6.81
   2   6  -5  158.56    9.91
  -2  -6   5  150.22    9.71
  -2  -6   5  143.28    8.37
   2  -6  -5  141.24    7.88
  -2   6  -5  149.57    7.25
  -2   6   5  161.68    9.95
  -2   6   5  146.60    7.97
  -2   6   6   33.18    4.27
  -2  -6   6   31.57    4.88
   2   6  -6   28.66    4.49
   2  -6  -6   24.37    3.75
  -2   6   6   34.51    4.58
  -2   6  -6   30.38    3.70
  -2  -6   6   28.29    3.72
   2  -6   6   30.24    3.64
  -2   6  -7   18.85    3.24
   2   6  -7   17.02    3.69
  -2   6   7   16.40    3.52
   2  -6  -7   24.31    3.90
  -2  -6   7   17.93    3.59
  -2   6   7   24.68    4.11
  -2  -6   7   18.20    2.99
   2  -6   7   20.42    3.38
  -2  -6  -7   13.34    3.12
  -2   6   8   26.25    4.46
  -2   6  -8   26.38    4.05
  -2  -6  -8   26.71    4.59
  -2  -6   8   23.80    4.45
   2  -6  -8   30.08    4.64
   2  -6   8   29.88    4.28
  -2  -6   8   26.58    3.76
   2  -6   9    6.44    2.22
  -2  -6   9    8.66    3.09
  -2  -6   9    6.23    1.94
  -2   6  -9    6.52    2.08
  -2   6   9   12.22    3.22
   2  -6  -9    6.13    2.20
  -2   6 -10    8.85    2.69
   2  -6 -10   19.42    4.21
  -2  -6  10   12.29    2.86
  -2   6  10   12.13    3.90
  -2  -6  10   10.36    3.08
   2  -6  10    8.71    2.80
  -2   6 -11   14.93    3.78
  -2   6  11   16.79    4.08
   2  -6  11    9.57    2.95
  -2  -6  11   15.49    3.19
  -2  -6  11   11.71    3.90
  -2  -6  12   20.61    3.84
   2  -6  12   22.42    4.71
  -2   6  12   14.97    3.75
  -2  -6  12   18.17    4.66
  -2   6  13    7.05    2.94
   2  -6  13    6.49    3.05
  -2  -6  13    7.45    2.57
  -2  -6  13    6.68    2.47
  -2   6  14    2.42    3.03
  -2  -6  14    3.65    3.28
   2  -6  14   -1.52    2.16
  -2   6  15   18.45    5.07
   2  -6  15   14.61    4.03
  -2  -6  15   17.25    4.79
  -2   6  16    1.40    1.96
  -2  -6  16    3.40    2.37
  -2   6  17   14.90    5.06
  -2  -6  17    9.08    3.47
  -2  -6  18   15.88    5.48
  -2  -6  19   13.33    5.38
   2   7   0   -0.05    1.54
   2  -7   0   -0.44    1.32
  -2   7   0   -0.77    1.41
  -2  -7   0   -1.88    1.93
   2  -7  -1  518.98   18.87
  -2  -7   1  528.71   16.61
  -2  -7  -1  536.87   16.89
  -2   7   1  526.15   18.56
   2  -7   1  528.87   18.92
   2   7  -1  502.81   17.04
  -2   7   2   12.93    3.24
  -2  -7   2    9.20    2.58
   2   7  -2   13.57    2.78
   2  -7  -2   11.47    1.43
   2  -7  -2   11.15    2.73
   2  -7   2   11.95    2.84
   2   7  -2   10.06    2.53
   2   7  -3  564.91   17.85
   2   7  -3  594.08   18.02
   2  -7   3  559.13   20.44
   2  -7  -3  545.20   11.72
   2   7  -4   82.30    7.15
  -2   7   4   69.15    6.97
   2  -7   4   73.66    7.55
  -2  -7   4   61.46    5.89
   2  -7  -4   64.28    4.87
   2   7  -4   74.53    6.35
   2   7  -5   28.61    4.37
  -2  -7   5   31.55    4.49
   2  -7  -5   28.67    3.50
  -2   7  -5   28.95    3.06
   2  -7   5   26.21    2.83
  -2   7   5   27.14    4.47
   2  -7   5   30.99    4.99
  -2  -7   5   28.17    3.97
  -2  -7   6  173.10   10.08
  -2   7  -6  183.90    8.80
  -2  -7   6  182.11   11.14
   2  -7  -6  172.75    9.45
  -2   7   6  168.14   11.28
   2  -7   6  167.91    8.19
   2   7  -6  180.51   11.47
  -2  -7  -7   16.30    3.54
  -2   7   7   21.90    3.73
   2   7  -7   17.16    3.78
   2  -7  -7   28.18    4.21
  -2  -7   7   28.57    4.15
   2  -7   7   27.26    3.83
  -2  -7   7   19.43    3.95
  -2   7  -7   25.57    3.59
  -2   7   7   22.04    4.24
  -2  -7   8  124.95   10.19
   2  -7  -8  125.98    9.41
  -2  -7   8  122.85    8.71
   2   7  -8   93.68    9.03
  -2   7   8  124.89    9.94
   2  -7   8  121.60    8.32
  -2  -7  -8  136.26   10.65
  -2   7  -8   99.16    7.73
  -2   7   8  136.74    9.84
  -2  -7   9    2.38    1.82
   2  -7   9    3.66    1.90
  -2  -7   9    2.56    1.45
  -2   7   9    2.05    1.53
  -2   7  -9    2.02    1.34
   2  -7  -9    2.21    1.22
  -2   7  10    0.82    1.24
  -2  -7  10   -0.13    1.10
   2  -7  10    2.46    1.61
   2  -7 -10    3.89    2.34
  -2   7 -10    0.11    0.97
  -2  -7  10   -1.16    1.64
  -2   7 -11   78.23    8.36
  -2  -7  11   84.77    9.26
   2  -7  11   75.84    7.99
  -2  -7  11   76.60    7.67
  -2   7  11   83.80    9.08
  -2   7  12   12.30    3.68
   2  -7  12    9.80    3.15
  -2  -7  12    8.07    2.60
  -2  -7  12   11.64    3.80
   2  -7  13   14.33    4.08
  -2   7  13   11.08    3.59
  -2  -7  13    8.53    2.96
  -2  -7  13   15.24    4.21
   2  -7  14   11.07    3.67
  -2  -7  14    8.45    3.64
  -2   7  14   12.20    4.39
   2  -7  15   27.39    5.91
  -2  -7  15   29.78    6.35
   2  -7  16    1.09    1.46
  -2  -7  16    3.45    2.25
  -2  -7  17    0.34    1.08
  -2  -7  18    9.43    4.18
  -2  -7  19    1.08    2.06
   2  -8   0  386.09   17.38
   2   8   0  377.47   16.13
  -2   8   0  383.89   17.29
  -2  -8   0  386.33   14.80
   2   8   1   21.51    4.43
   2  -8   1   21.49    4.18
  -2   8   1   26.99    4.73
   2   8  -1   22.38    4.11
  -2  -8   1   23.08    3.54
   2  -8  -1   15.69    3.56
  -2  -8  -1   19.34    3.26
   2  -8   2   11.37    2.88
   2  -8  -2   10.85    1.25
   2   8  -2   12.34    3.12
  -2  -8   2   10.99    2.47
  -2   8   2    8.87    2.69
  -2  -8  -2   10.09    2.56
   2   8  -3   34.21    4.89
   2  -8   3   42.59    5.95
   2  -8  -3   30.93    2.87
   2   8  -3   36.49    4.75
  -2   8   3   33.21    5.10
   2  -8   4   32.12    5.26
   2   8  -4   28.50    4.29
  -2   8  -4   32.79    2.75
   2  -8  -4   29.19    3.23
   2   8  -4   31.73    4.44
  -2   8   4   39.00    5.80
   2  -8   5    1.18    0.90
  -2  -8   5    3.09    1.85
   2  -8   5    3.75    2.29
   2   8  -5    1.57    0.82
  -2  -8   5    3.28    1.77
  -2   8   5   -1.80    2.53
   2  -8  -5    0.28    0.59
  -2  -8   6   32.24    4.89
   2  -8  -6   32.26    4.17
   2   8  -6   27.33    4.60
  -2  -8   6   32.30    4.86
   2  -8   6   30.13    3.45
  -2   8   6   33.02    5.34
   2  -8   7    4.63    1.56
  -2   8   7    8.58    2.93
   2   8  -7    4.78    2.19
  -2  -8  -7    5.08    2.01
  -2  -8   7    7.35    2.55
   2  -8  -7    7.54    2.26
  -2   8  -7    3.71    1.34
  -2  -8   7    7.66    2.28
  -2   8  -8  101.69    7.79
   2  -8  -8  136.02    9.98
  -2  -8   8  131.98    9.88
  -2   8   8  152.01   11.80
   2   8  -8  104.56    9.69
  -2  -8   8  138.34   10.93
   2  -8   8  145.61    8.96
  -2   8   9   25.84    5.10
  -2  -8   9   21.12    4.09
  -2  -8   9   20.30    4.34
   2  -8   9   18.80    3.48
  -2   8  -9   15.20    3.20
   2  -8  -9   11.96    3.10
  -2   8 -10   70.15    7.49
  -2  -8  10  105.49   10.05
  -2   8  10   96.96    9.69
   2  -8 -10  101.27    9.69
  -2  -8  10  104.00    9.12
   2  -8  10  108.22    8.95
  -2  -8  11   30.57    5.10
  -2  -8  11   28.06    5.51
   2  -8  11   33.83    5.20
  -2   8 -11   33.45    5.43
  -2  -8  12   16.38    4.20
  -2  -8  12   17.00    3.91
   2  -8  12   14.69    3.69
   2  -8  13   77.91    8.84
  -2  -8  13   87.89   10.31
  -2  -8  14   48.16    7.78
   2  -8  14   50.96    7.51
   2  -8  15   16.74    4.36
  -2  -8  15   10.30    3.85
   2  -8  16   21.55    5.23
  -2  -8  16   18.64    5.25
  -2  -8  17    3.13    2.56
  -2  -8  18   15.79    5.47
  -2  -8  19    0.48    1.69
   2  -9   0    9.26    3.05
   2   9   0   11.04    3.26
  -2   9   0   11.67    3.39
  -2  -9   0   12.20    3.01
   2  -9   1   30.23    5.13
   2  -9  -1   26.51    4.62
   2   9  -1   22.84    4.20
  -2   9   1   25.62    4.71
   2   9   1   29.25    5.20
  -2  -9   1   26.35    3.98
  -2  -9  -1   22.49    3.80
   2   9  -2   88.70    8.34
  -2   9   2   87.78    8.80
  -2  -9   2   99.44    7.76
   2  -9  -2   91.73    3.21
  -2  -9  -2   84.16    7.47
   2   9   2   94.23    9.10
   2  -9  -2   80.51    3.29
   2  -9   2   86.22    8.87
  -2   9   3  506.07   20.92
   2   9  -3  456.18   17.88
   2  -9  -3  454.87   10.56
   2   9  -3  464.80   18.53
   2  -9  -4  206.71    8.44
  -2   9  -4  211.76    6.36
   2   9  -4  189.21   11.71
  -2   9   4  221.46   13.72
   2   9  -4  189.44   11.49
  -2  -9   5   45.35    5.69
  -2   9  -5   38.59    3.42
   2  -9  -5   45.46    4.49
   2   9  -5   31.33    4.79
  -2  -9   5   55.93    6.62
  -2   9   5   56.00    7.26
   2  -9   5   49.77    3.69
  -2  -9   6   77.08    7.48
   2   9  -6   59.53    6.92
   2  -9  -6   66.76    6.02
  -2  -9   6   79.98    8.00
   2  -9   6   80.10    5.38
  -2   9   6   76.58    8.69
   2   9  -7   53.17    6.76
   2  -9  -7   70.46    6.68
  -2  -9  -7   82.16    8.25
   2  -9   7   74.20    5.85
  -2   9   7   78.14    8.76
  -2  -9   7   72.49    7.68
  -2  -9   7   69.29    7.57
   2  -9  -8   54.56    6.31
  -2  -9   8   83.79    8.38
  -2  -9   8   81.38    8.48
   2   9  -8   89.12    9.21
  -2   9   8   91.84    9.60
   2  -9   8   83.16    6.73
  -2  -9   9  121.97   10.29
  -2  -9   9  115.51   10.39
   2  -9   9  122.46    8.81
   2  -9  -9  118.53    9.83
  -2   9   9  120.53   11.36
  -2   9  10   -0.56    2.33
  -2  -9  10   -0.89    1.05
   2  -9  10    0.93    1.00
  -2  -9  10   -2.34    2.42
  -2   9 -10    0.66    0.81
   2  -9  11   -0.27    0.93
  -2   9 -11   -0.41    1.06
  -2  -9  11    0.19    1.35
  -2   9  11   -0.38    2.21
  -2   9  12    0.02    1.25
   2  -9  12    2.29    1.53
  -2  -9  12   -0.42    1.30
  -2   9  13   11.79    3.90
   2  -9  13   12.83    3.80
  -2  -9  13    9.48    3.47
   2  -9  14    6.51    2.46
  -2  -9  14    6.08    2.98
  -2  -9  15   14.57    4.46
   2  -9  15   26.57    5.69
  -2  -9  16    8.00    3.51
  -2  -9  17    0.43    1.75
  -2  -9  18   10.60    4.74
  -2  10   0  211.10   14.08
  -2 -10   0  186.15   10.87
   2  10   0  199.96   13.08
   2  10   1    4.39    2.69
  -2 -10  -1   -0.40    1.31
  -2 -10   1   -0.36    1.15
   2  10  -1    3.03    1.54
  -2  10   1    1.26    1.67
  -2  10   2    8.44    2.82
   2 -10  -2    7.65    0.95
   2  10  -2   11.60    3.35
  -2 -10  -2    9.58    2.64
   2  10   2   12.09    3.56
  -2  10   3  180.01   13.23
   2  10   3  187.03   13.68
  -2 -10  -3  181.79   11.82
   2 -10  -3  169.32    6.32
   2  10  -3  167.73   11.86
  -2  10   4   13.78    3.70
   2  10  -4   17.39    4.08
   2 -10  -4   13.64    2.17
   2  10  -4   10.44    2.91
  -2  10  -5  131.96    5.96
   2  10  -5  115.05    9.43
  -2 -10   5  174.38   11.44
  -2  10   5  178.64   13.34
   2 -10  -5  159.56    8.58
   2 -10   6    8.99    1.84
  -2 -10   6    6.74    2.43
  -2  10  -6    6.30    1.54
  -2 -10   6   12.90    3.61
   2  10  -6    5.13    2.01
   2 -10  -6    7.07    2.07
  -2  10   6   10.22    3.43
  -2 -10   7    2.09    1.35
  -2  10   7   -0.24    1.65
   2 -10  -7    1.43    0.97
  -2 -10   7    1.32    1.16
   2  10  -7    2.70    1.74
   2 -10   7    1.37    0.96
  -2  10   8   48.99    7.51
   2 -10  -8   27.04    4.47
  -2 -10   8   45.73    6.42
   2 -10   8   42.64    4.69
  -2  10   9   29.20    6.08
  -2 -10   9   37.68    6.13
   2 -10   9   30.53    4.32
   2 -10  -9   26.37    4.67
   2 -10  10   38.70    5.24
  -2 -10  10   35.04    5.93
  -2  10  10   45.75    7.34
  -2  10  11   15.07    4.27
  -2 -10  11   12.92    4.17
   2 -10  11   13.04    3.23
  -2 -10  12    0.06    2.00
  -2  10  12   -2.19    1.55
   2 -10  12   -0.89    0.94
   2 -10  13    2.81    1.81
  -2 -10  13    2.47    2.21
  -2  10  13    5.23    3.15
  -2  10  14    4.22    2.95
   2 -10  14    3.36    1.75
  -2 -10  14    6.43    3.03
  -2 -10  15   -0.82    1.27
   2 -10  15    1.11    1.19
  -2  10  16    3.45    2.83
  -2 -10  16    6.49    3.40
  -2 -10  17    0.90    2.23
  -2  10  17    2.66    2.32
  -2  10  18    8.02    4.74
  -2 -10  18    4.29    3.33
  -2  10  19    0.69    2.29
  -2 -11   0   82.92    7.65
  -2  11   0   74.28    8.98
   2  11   0   87.19    9.31
   2  11  -1    7.95    2.88
  -2 -11   1    6.19    2.32
  -2  11   1    4.22    2.06
  -2 -11  -1    3.44    1.91
   2  11   1    8.40    3.31
   2  11   2    8.69    3.10
   2  11  -2    8.22    3.23
  -2  11   2    9.95    3.21
  -2 -11  -2   11.04    2.86
  -2  11   3  100.45   10.47
   2  11  -3   93.13    9.43
   2 -11  -3  109.03    4.83
   2 -11  -3  113.39    4.54
  -2 -11  -3   96.38    8.66
   2  11   3  113.09   11.00
  -2  11   4   95.14   10.37
  -2 -11  -4  102.23    9.33
   2  11   4  100.23   10.87
   2  11  -4   94.75    9.54
   2 -11  -4   81.17    5.21
  -2 -11   5   30.11    4.77
  -2  11   5   33.54    6.13
   2 -11  -5   31.36    3.66
   2  11   5   28.34    5.46
   2  11  -5   20.70    4.19
  -2 -11   6   47.43    6.22
  -2  11  -6   35.68    3.47
   2  11  -6   52.34    6.72
   2 -11  -6   40.52    4.61
  -2  11   6   49.78    7.65
  -2  11   7   15.37    4.83
  -2  11  -7    9.44    2.12
  -2 -11   7   14.32    3.73
   2  11  -7   10.39    3.00
   2 -11   7   12.93    2.48
   2 -11  -7   14.74    3.09
  -2  11   8   11.75    3.88
  -2 -11   8    8.52    3.05
   2 -11   8    8.36    2.12
  -2  11  -8    9.51    2.39
   2 -11  -8    8.60    2.41
  -2  11   9   40.48    7.18
   2 -11   9   40.50    4.91
   2 -11  -9   36.17    5.47
  -2 -11   9   40.04    6.37
   2 -11  10   13.60    3.26
  -2  11  10   15.47    4.26
  -2 -11  10    9.39    3.51
   2 -11  11    3.25    1.81
  -2 -11  11    0.45    1.24
  -2  11  11    0.95    2.46
  -2  11  12   46.82    8.03
   2 -11  12   45.51    6.27
  -2 -11  12   45.90    7.45
  -2  11  13   14.84    4.97
  -2 -11  13    8.31    3.46
   2 -11  13   11.67    3.35
   2 -11  14   -1.90    1.69
  -2 -11  14    1.87    1.97
  -2  11  15    5.24    3.59
  -2 -11  15   -1.29    1.60
  -2  11  16   21.83    6.34
  -2 -11  16   26.14    6.82
  -2  11  17   -3.00    2.61
  -2 -11  17   -3.48    2.52
  -2 -11  18   -0.32    1.30
  -2  11  18    1.19    2.70
  -2 -12   0    3.41    1.97
   2  12   0    6.19    2.77
   2  12  -1   76.87    9.15
  -2 -12   1   80.93    7.83
  -2 -12  -1   70.13    7.22
  -2  12   1   81.91    9.77
   2  12   1   78.33    9.37
  -2 -12  -2    6.39    2.51
  -2  12   2    6.48    2.45
   2  12  -2    6.81    2.86
   2  12   2    5.84    2.18
   2  12   3   22.29    5.51
  -2  12   3   16.56    4.62
   2  12  -3   23.99    5.41
   2 -12  -3   25.59    1.75
   2 -12  -3   21.68    1.89
  -2 -12  -3   24.78    4.65
   2  12  -4    5.11    3.07
  -2  12   4    7.39    3.50
   2 -12  -4    9.11    1.67
  -2 -12   4   14.45    3.68
   2 -12  -4   10.76    1.67
  -2 -12  -4   12.51    3.50
   2  12   4    6.09    3.26
  -2  12   5   42.13    7.25
  -2 -12  -5   44.63    6.44
   2 -12  -5   27.81    3.48
   2  12   5   33.68    6.73
  -2 -12   5   30.97    4.94
  -2 -12   6   25.21    4.73
  -2  12   6   21.46    4.94
  -2  12  -6   27.90    2.85
   2 -12  -6   21.41    3.42
   2  12   6   16.66    4.42
   2  12  -6   19.75    4.32
  -2 -12   7   22.35    4.57
  -2  12   7   21.73    5.69
   2 -12  -7   16.14    3.15
  -2  12   8   41.93    7.64
   2 -12  -8   32.29    4.83
  -2 -12   8   37.91    6.12
   2 -12   8   30.54    3.80
   2 -12   9   22.93    3.60
  -2 -12   9   23.28    4.94
  -2  12   9   24.62    5.71
  -2  12  10   35.98    7.03
  -2 -12  10   26.36    5.36
   2 -12  10   30.36    4.43
  -2 -12  11    0.59    1.16
   2 -12  11    1.27    0.81
  -2  12  11    1.48    2.17
  -2  12  12   27.32    6.47
   2 -12  12   17.57    3.83
  -2 -12  12   28.35    5.79
  -2  12  13    5.63    3.02
  -2 -12  13   10.20    3.68
  -2  12  14    0.32    2.18
  -2 -12  14    2.73    2.55
  -2  12  15   15.45    5.45
  -2 -12  15   19.97    5.72
  -2  12  16   -1.26    2.17
  -2 -12  16    6.35    3.36
  -2 -12  17   11.47    4.82
  -2  12  17    6.69    4.37
  -2 -13   0   20.15    3.92
   2  13   0   20.32    5.02
   2  13  -1   12.58    3.95
  -2  13   1    7.70    2.98
  -2 -13  -1   11.24    2.80
   2  13   1   13.07    3.85
   2  13   2    0.11    1.53
   2  13  -2    4.04    2.88
  -2 -13  -2    1.53    1.54
   2  13  -3    3.39    1.80
   2  13   3    4.07    2.98
  -2 -13  -3    7.75    2.87
  -2  13   3    7.10    2.97
  -2 -13  -4   85.06    8.80
  -2 -13   4   73.76    7.64
  -2  13   4   87.05   10.99
   2  13   4   90.67   11.11
   2 -13  -4   73.85    4.40
   2 -13  -4   75.70    4.02
   2  13   5    9.57    3.03
  -2  13   5   14.41    5.02
  -2 -13   5   13.16    3.15
  -2 -13  -5   14.06    3.66
   2 -13  -5   14.47    2.36
   2  13   6   -0.26    1.91
  -2  13   6    0.34    2.31
  -2 -13   6    2.48    1.65
   2  13   7   14.68    4.73
  -2  13   7   13.53    4.21
  -2 -13   7   10.17    3.07
   2  13   8   24.83    5.57
  -2  13   8   24.35    5.48
  -2 -13   8   27.31    5.37
   2  13   9   13.31    3.63
  -2  13   9   17.83    4.76
  -2 -13   9   16.53    4.38
  -2 -13  10    0.79    1.50
  -2  13  10    1.70    2.49
  -2  13  11    6.24    2.77
  -2 -13  11    6.69    2.91
  -2 -13  12    7.29    3.13
  -2  13  12   -0.79    1.52
  -2  13  13    2.80    1.36
  -2 -13  13    6.57    3.00
  -2 -13  14    0.86    2.09
  -2  13  14    0.38    2.09
  -2  13  15   -1.05    1.68
  -2 -13  15    1.54    1.80
  -2 -13  16   23.51    6.37
   2  14   0    8.04    3.52
  -2 -14   0    2.56    1.90
   2  14   1    2.83    1.95
   2  14  -1    3.82    3.11
  -2  14   1   -1.07    2.77
  -2 -14  -1   -0.47    1.44
  -2  14   2   55.70    8.93
   2  14  -2   50.41    7.93
   2  14   2   60.55    9.33
  -2 -14  -2   52.06    6.64
  -2  14   3   43.24    8.08
   2  14  -3   42.15    7.53
  -2 -14  -3   37.46    5.79
   2  14   3   43.09    8.20
  -2  14   4   61.58    9.46
   2  14   4   55.17    8.95
  -2 -14  -4   60.13    7.62
  -2 -14   4   58.91    6.98
  -2 -14   5   10.74    2.84
   2  14   5   18.66    5.48
  -2  14   5   12.02    4.45
  -2 -14  -5   18.91    4.44
   2  14   6    1.37    1.73
  -2  14   6    2.08    1.88
  -2 -14   6    1.03    1.38
  -2 -14  -6    3.55    2.43
   2  14   7    9.20    4.34
  -2  14   7   13.82    4.65
  -2 -14   7    5.38    2.01
  -2 -14  -7    8.44    3.16
  -2  14   8   -0.12    2.14
   2  14   8    7.65    4.31
  -2 -14   8    3.83    2.09
  -2  14   9   -0.97    1.52
   2  14   9   -2.21    2.83
  -2 -14   9   -1.91    1.38
   2  14  10   -3.13    3.29
  -2 -14  10    3.32    2.06
  -2  14  10    1.68    2.74
   2  14  11    2.15    1.66
  -2  14  11   -2.16    2.28
  -2 -14  11    1.40    0.99
   2  14  12    1.27    2.10
  -2  14  12   -2.54    2.79
  -2 -14  12    0.51    0.85
  -2 -14  13    9.75    3.56
  -2  14  13    4.37    3.14
  -2  14  14    2.74    2.90
   2  15   0   13.42    4.68
  -2 -15  -1    0.67    1.11
   2  15   1    1.20    1.76
  -2  15   1    2.29    2.07
   2  15   2    3.22    3.05
   2  15  -2    5.91    3.32
  -2  15   2    0.82    1.86
  -2 -15  -2    4.20    2.11
  -2 -15  -3   -0.88    1.10
  -2 -15   3   -0.43    0.77
  -2  15   3   -3.32    2.18
  -2  15   4   47.75    8.59
  -2 -15  -4   42.37    6.42
   2  15   4   35.57    7.39
  -2 -15   4   42.66    6.08
   2  15   5   -1.15    1.48
  -2  15   5   -1.99    2.47
  -2 -15  -5    0.89    1.05
  -2 -15   5    1.08    1.02
   2  15   6   20.77    5.74
  -2  15   6   17.57    5.49
  -2 -15  -6   21.88    5.00
  -2 -15   6   16.20    3.96
   2  15   7    5.14    2.21
  -2 -15   7    3.40    1.73
  -2  15   7    1.77    2.75
  -2 -15  -7    2.28    1.78
  -2 -15  -8   21.86    5.49
  -2  15   8   15.47    5.41
  -2 -15   8   16.05    4.31
   2  15   8   14.40    5.42
   2  15   9   -5.60    4.09
  -2  15   9   -3.30    2.82
   2  15  10   14.21    5.40
  -2  15  10   14.23    5.35
  -2  15  11   -2.36    2.05
   2  15  11   -0.91    2.12
  -2  15  12    0.31    1.41
   2  16   0   44.09    8.40
   2  16   1    2.67    1.78
   2  16  -1   -4.36    3.47
   2  16   2    0.80    2.78
  -2 -16  -2    2.91    2.02
   2  16  -2    0.90    1.68
  -2  16   2    3.67    2.69
   2  16   3   -0.66    2.11
  -2 -16  -3   -1.87    1.97
  -2  16   3    2.16    2.11
   2  16   4    4.07    3.67
  -2  16   4   -2.65    3.06
   2  16   5   -2.62    3.54
  -2  16   5    0.66    2.19
   2  16   6   14.47    5.18
  -2  16   6   11.21    4.84
   2  16   7    2.28    1.82
  -2  16   7    3.34    1.86
   2  16   8   -3.51    2.04
  -2  16   8    0.89    2.65
  -2  16   9   10.92    4.29
   2  16   9   -1.70    2.37
   2  17   0    8.64    4.19
   2  17   1    7.98    4.41
   2  17  -1   12.56    4.60
   2  17   2   -0.01    1.68
   2  17  -2   -5.73    3.97
  -2  17   3   15.33    5.70
   2  17   3    6.10    3.35
   2  17   4   51.17    9.68
  -2  17   4   51.63    9.67
  -2  17   5    5.41    4.17
   2  17   5    7.25    3.82
   2  17   6   15.15    5.80
  -2  17   6   12.96    5.15
   2  18   0   -0.29    2.20
   2  18   1    2.87    2.03
   2  18  -1    3.55    3.29
   2  18   2   10.32    5.10
  -3   0   0    1.36    1.30
  -3   0   1    0.35    1.37
  -3   0  -1    0.65    1.14
   3   0  -1   -0.66    0.78
   3   0  -2  428.65   12.83
   3   0  -3   -0.14    1.01
  -3   0   4    9.07    3.24
  -3   0   5   -1.59    1.31
  -3   0   6  249.58   12.30
  -3   0  -7    0.99    1.75
  -3   0   7   -1.32    1.63
  -3   0   8  265.91   14.08
  -3   0  -8  259.42   13.64
   3   0  -8  267.05   14.34
  -3   0  -9    0.23    1.30
  -3   0   9    1.44    2.08
   3   0  -9    0.34    1.30
  -3   0  10  164.89   12.10
  -3   0 -10  152.37   11.58
  -3   0  11   -0.66    1.54
  -3   0  12  207.35   14.94
  -3   0  13    1.67    1.92
  -3   0  14  179.52   14.97
  -3   0  15   -4.43    3.58
  -3   0  16    3.30    2.46
  -3   0  17   -0.53    1.92
  -3   0  18   10.56    4.94
  -3   0  19    1.86    2.79
  -3   1   0   -0.56    1.26
  -3  -1   0    0.47    1.06
  -3   1   1   32.84    3.45
   3  -1  -1   27.67    2.98
   3   1  -1   32.63    3.57
  -3  -1   1   30.44    3.76
  -3  -1  -1   29.81    3.63
  -3   1  -1   32.36    3.51
   3  -1  -2  836.19   17.05
   3   1  -2  860.42   19.28
   3  -1  -2  836.57   12.49
   3  -1  -3  404.10   12.70
   3   1  -3  438.18   14.25
   3  -1  -3  396.58    7.99
   3   1  -4 1432.04   26.89
  -3   1   4 1426.95   25.65
  -3  -1   5  160.41    9.58
  -3   1   5  146.77    4.91
  -3   1   5  149.07    8.80
  -3   1   6    9.11    1.34
  -3   1   6   12.82    3.28
  -3   1  -6   11.30    2.50
  -3  -1   6    8.70    2.96
  -3   1  -7   40.47    5.11
  -3   1   7   43.37    5.45
  -3  -1  -7   48.22    5.67
   3  -1  -7   51.28    6.01
  -3  -1   7   49.70    5.89
  -3  -1  -8  166.27   10.92
  -3   1  -8  152.56   10.32
   3  -1  -8  160.36   10.98
  -3  -1   8  160.52   11.10
  -3   1   8  153.36   10.66
  -3  -1  -9   87.77    8.41
  -3   1  -9   63.10    6.88
  -3   1   9   73.70    7.84
   3  -1  -9   81.34    8.28
  -3  -1   9   94.00    9.01
  -3   1 -10   34.82    5.45
   3  -1 -10   34.61    5.85
  -3  -1  10   33.54    5.55
  -3   1  10   31.45    5.40
  -3  -1  11  133.09   11.59
  -3   1  11  137.66   11.49
  -3   1  12   11.27    3.89
  -3  -1  12   10.63    3.99
  -3  -1  13    1.10    1.71
  -3   1  13    1.87    1.80
  -3   1  14  106.46   11.77
  -3  -1  14   99.54   11.30
  -3   1  15   28.20    6.16
  -3  -1  15   19.89    5.52
  -3   1  16    3.17    2.04
  -3  -1  16    7.31    3.16
  -3   1  17   11.13    4.51
  -3  -1  17    3.60    2.85
  -3   1  18   22.75    6.35
  -3  -1  18   15.04    5.04
  -3  -1  19    5.83    2.67
  -3   1  19    9.74    4.56
  -3   2   0    4.56    1.31
  -3  -2   0   -0.02    1.44
  -3   2   1  129.30    6.22
   3  -2  -1  118.59    5.85
  -3   2  -1  127.13    6.05
  -3  -2  -1  142.77    8.22
   3  -2  -1  119.81    5.89
  -3  -2   1  126.18    7.58
   3  -2  -2    3.62    1.12
  -3  -2   2    5.92    2.15
   3  -2  -2    7.49    1.61
   3  -2  -3    9.19    1.72
   3   2  -3    3.26    0.55
  -3   2   3    9.67    2.13
   3  -2  -3   10.53    2.07
  -3   2   4  834.36   14.24
  -3   2   4  820.26   18.87
  -3  -2   5  308.92   13.47
  -3   2  -5  284.73   11.32
  -3   2   5  308.30   12.49
  -3   2   5  285.23    8.58
  -3  -2   6   53.22    5.83
  -3   2  -6   51.60    5.26
  -3   2   6   52.66    5.48
   3  -2  -6   55.76    5.47
  -3   2   6   54.26    4.01
  -3  -2   7    2.31    0.67
  -3   2  -7    0.81    1.14
  -3   2   7    1.80    1.39
   3  -2  -7    1.46    1.29
  -3   2  -8  107.83    8.50
  -3   2   8  107.57    8.77
   3  -2  -8   81.45    7.83
  -3  -2   8  117.25    9.56
  -3  -2  -8  111.87    9.28
  -3   2   9   12.15    2.74
  -3  -2  -9   13.19    3.14
  -3  -2   9   11.94    3.42
  -3   2  -9    6.91    2.48
   3  -2  -9   11.43    3.24
  -3   2  10    0.61    1.51
   3  -2 -10    6.61    2.55
  -3  -2  10    7.54    3.22
  -3   2 -10    1.04    1.52
  -3   2  11   46.07    6.72
  -3  -2  11   42.99    6.83
  -3   2  12   62.13    8.15
  -3  -2  12   56.57    7.80
  -3  -2  13   24.38    5.24
  -3   2  13   22.18    5.14
  -3  -2  14   14.91    4.50
  -3   2  14   11.10    3.50
  -3  -2  15   17.91    5.21
  -3   2  15   20.41    5.24
  -3   2  16    6.26    3.09
  -3  -2  16    3.75    2.11
  -3   2  17   -1.95    2.77
  -3  -2  17    3.33    2.65
  -3   2  18    6.70    3.87
  -3  -2  18    0.84    2.28
  -3   2  19   -0.91    1.51
  -3  -2  19   -2.64    2.48
  -3   3   0    0.40    0.67
  -3  -3   0    2.09    1.53
   3  -3  -1  363.79   11.51
  -3  -3   1  366.73   13.31
   3  -3  -1  333.99    9.12
  -3   3  -1  356.22    9.23
  -3  -3  -1  379.65   13.90
  -3  -3   2  172.90    9.38
   3  -3  -2  165.95    6.95
  -3   3   2  174.45    7.20
   3  -3  -2  160.59    7.41
   3  -3  -3    4.16    1.21
   3   3  -3    5.18    1.02
  -3   3   3    6.05    1.72
  -3   3   3    2.54    1.18
  -3   3  -4  409.88   12.08
  -3   3   4  392.58   12.86
  -3   3   4  423.53   11.87
  -3   3   5   47.72    4.10
  -3  -3   5   44.75    5.35
  -3   3   5   46.82    4.73
  -3   3  -5   45.36    4.40
  -3  -3   6  311.52   14.59
  -3   3   6  326.33   13.30
   3  -3  -6  309.01   13.15
  -3   3  -6  311.73   12.52
  -3  -3   6  308.49    7.17
  -3   3   6  303.72   10.67
  -3   3   7   18.92    2.82
  -3   3   7   17.83    3.56
  -3   3  -7   21.70    3.65
  -3  -3   7   18.69    1.91
  -3  -3   7   17.69    3.45
   3  -3  -7   21.67    3.62
   3  -3  -8   95.26    8.33
  -3   3  -8   97.97    8.14
  -3  -3  -8  107.14    9.02
  -3  -3   8  107.04    5.16
  -3  -3   8  109.52    9.43
  -3   3   8  111.08    8.76
  -3   3   9   59.53    6.92
   3  -3  -9   54.27    6.46
  -3  -3   9   54.95    6.96
  -3  -3  -9   55.19    6.94
  -3   3  -9   56.43    6.60
   3  -3 -10   78.63    8.44
  -3  -3  10   77.70    8.81
  -3   3 -10   54.91    6.78
  -3   3  10   71.38    7.81
  -3  -3  11    6.65    3.01
  -3   3  11    1.80    1.74
  -3   3  12    4.12    2.36
  -3  -3  12    3.70    2.26
  -3  -3  13   -1.71    2.10
  -3   3  13   -2.77    3.08
  -3  -3  14   -0.42    1.23
  -3   3  14   -1.76    2.75
  -3  -3  15   14.08    4.46
  -3   3  15    8.02    3.59
  -3   3  16    1.37    2.48
  -3  -3  16    0.96    1.26
  -3   3  17   -2.54    2.70
  -3  -3  17   -2.86    2.68
  -3   3  18    1.62    2.56
  -3  -3  18    4.59    3.11
  -3   3  19    3.77    2.96
  -3  -3  19   -2.23    2.31
   3  -4   0    1.37    1.14
  -3  -4   0   -0.62    1.99
   3  -4  -1  312.11   11.74
  -3   4   1  335.23    8.58
  -3  -4   1  342.52   13.41
  -3   4  -1  325.33    8.05
   3  -4  -1  304.42    8.07
  -3  -4  -1  343.62   13.80
   3   4  -1  336.37   13.46
  -3  -4   2  649.45   18.51
   3   4  -2  634.86   18.52
   3  -4  -2  603.62   12.53
   3   4  -2  610.84   13.45
  -3   4   2  636.04   12.97
   3  -4  -2  586.85   15.97
  -3   4   3    3.72    1.35
   3   4  -3    4.08    1.14
  -3   4  -3    4.69    1.31
  -3   4   3    4.89    1.74
   3   4  -3    5.44    1.77
   3  -4  -3    3.23    1.29
  -3   4   4   18.17    2.87
   3   4  -4   18.64    2.09
  -3   4  -4   18.84    2.54
   3   4  -4   19.74    3.35
  -3   4   4   17.82    2.77
  -3   4   5  190.44    9.59
   3   4  -5  211.14   11.77
   3  -4  -5  187.11    9.30
  -3   4  -5  188.57    8.75
  -3   4   5  188.63    9.13
  -3  -4   6    1.04    0.74
  -3  -4   6    1.11    2.05
   3  -4  -6    1.08    0.67
  -3   4   6   -1.73    1.71
   3   4  -6    1.19    1.18
  -3   4   6   -0.43    1.40
  -3   4  -6    0.68    0.89
  -3  -4   7  106.25    9.00
  -3   4   7   92.09    7.80
   3  -4  -7  112.17    8.30
  -3  -4   7  104.26    5.30
  -3   4   7  105.99    7.16
  -3   4  -7  106.93    7.74
  -3   4  -8  291.37   13.69
  -3   4   8  296.82   14.55
   3  -4  -8  278.20   14.20
  -3  -4   8  279.29   15.22
  -3   4   8  280.30   12.12
  -3  -4  -8  285.51   15.24
  -3  -4   8  275.37    9.11
  -3  -4   9   20.23    2.65
   3  -4  -9   12.45    3.16
  -3   4  -9   21.41    4.09
  -3   4   9   18.28    4.25
  -3  -4   9   18.26    4.06
   3  -4 -10    7.05    2.54
  -3   4 -10    6.48    2.40
  -3  -4  10    8.47    1.85
  -3   4  10    7.28    2.67
  -3  -4  10    6.13    2.57
  -3  -4  11  105.93    6.93
  -3   4  11   99.78    9.92
  -3   4 -11  101.38    9.61
  -3  -4  11  102.96   10.44
  -3  -4  12   27.06    5.68
  -3   4  12   30.35    5.49
  -3  -4  13   -2.31    2.80
  -3   4  13   -8.76    3.43
  -3   4  14    9.40    3.63
  -3  -4  14   14.10    4.57
  -3   4  15   26.79    6.04
  -3  -4  15   20.77    5.74
  -3   4  16   -0.60    2.36
  -3  -4  16    1.21    1.33
  -3   4  17    1.85    1.82
  -3  -4  17    2.30    2.93
  -3   4  18    6.48    4.29
  -3  -4  18    5.23    3.04
  -3   4  19   14.99    5.53
  -3  -4  19   12.69    5.00
   3  -5   0   -0.04    0.77
  -3  -5   0   -1.57    1.40
  -3   5   0   -0.40    0.45
  -3   5   1    0.04    0.46
   3  -5  -1   -1.77    1.36
   3  -5   1    0.78    0.88
  -3   5  -1    0.34    0.42
  -3  -5   1   -0.11    1.44
   3  -5  -1   -0.32    0.56
  -3  -5  -1    0.10    1.57
  -3   5   2   88.53    4.56
   3  -5  -2   85.42    4.40
   3   5  -2   88.29    7.24
  -3   5   2   96.84    7.13
  -3   5  -2   84.04    3.82
  -3  -5   2   89.49    7.17
   3   5  -2   86.30    5.67
   3  -5   2   88.94    7.20
   3  -5  -2   84.12    6.65
  -3   5  -3   26.81    2.55
   3  -5  -3   19.44    3.27
   3   5  -3   21.27    2.70
  -3   5   3   26.45    2.86
  -3   5   3   26.64    3.95
   3   5  -3   21.17    3.68
  -3   5   4   65.70    5.87
   3   5  -4   60.30    4.45
  -3   5   4   64.74    4.98
   3   5  -4   72.07    6.82
  -3   5  -4   62.34    4.45
  -3   5  -5  219.89    9.14
   3   5  -5  230.85   12.91
   3  -5  -5  215.68    9.84
  -3   5   5  221.05   10.14
  -3   5   5  227.63   10.92
  -3   5   6  207.74   10.65
   3  -5  -6  180.83   10.25
   3   5  -6  217.87   12.77
  -3  -5   6  216.75   12.68
  -3   5   6  200.37   10.60
  -3   5  -6  213.43    9.91
  -3  -5   6  200.26    8.26
  -3  -5   7   52.81    6.39
  -3   5   7   45.04    5.53
  -3  -5   7   51.14    4.27
   3  -5  -7   47.85    5.55
   3   5  -7   47.47    6.22
  -3   5  -7   47.61    5.06
  -3   5   7   51.73    5.62
   3  -5  -8   75.79    7.21
  -3   5   8   85.30    7.86
  -3   5  -8   83.82    7.16
   3   5  -8   89.17    9.04
  -3   5   8   81.70    7.14
  -3  -5   8   76.77    8.18
  -3  -5  -8   80.11    8.18
  -3  -5   8   81.97    5.61
  -3  -5   9    3.44    1.26
  -3  -5   9    5.98    2.23
  -3   5  -9    3.19    1.58
   3  -5  -9    4.17    2.18
  -3   5   9    3.20    1.70
  -3   5   9    6.05    2.31
  -3  -5  10    3.41    1.29
  -3  -5  10    3.15    1.30
  -3   5  10    2.33    2.22
  -3   5 -10    2.54    1.46
   3  -5 -10    2.74    1.45
  -3   5  11  330.32   17.79
  -3   5 -11  306.64   16.70
  -3  -5  11  306.99   12.62
  -3  -5  11  314.76   18.39
  -3  -5  12   68.85    6.26
  -3   5  12   62.94    8.25
  -3  -5  12   63.06    8.63
  -3  -5  13    4.63    1.60
  -3  -5  13    2.94    2.40
  -3   5  13    1.15    1.36
  -3  -5  14   41.98    7.34
  -3   5  14   54.61    8.35
  -3  -5  15   -0.58    1.70
  -3   5  15    3.40    2.28
  -3   5  16   -2.78    2.61
  -3  -5  16    0.84    1.28
  -3  -5  17   -2.59    2.27
  -3   5  17    1.47    3.24
  -3   5  18    8.37    4.01
  -3  -5  18    9.87    4.36
  -3   5  19    1.41    1.67
  -3  -5  19   -0.96    1.54
   3  -6   0   -0.89    1.05
  -3  -6   0    0.89    1.34
  -3   6   1   76.26    2.95
  -3  -6   1   72.20    6.74
  -3  -6  -1   76.29    6.88
   3   6  -1   72.09    6.11
   3  -6   1   78.99    7.29
   3  -6  -1   69.41    6.60
   3  -6   2  113.84    8.83
  -3   6   2  123.27    8.70
  -3   6   2  119.88    4.88
   3   6  -2  112.30    8.62
   3  -6  -2  108.55    4.52
  -3   6  -2  114.03    3.46
  -3  -6   2  117.41    8.37
  -3  -6  -2  124.67    9.12
   3  -6  -2  121.27    8.64
   3   6  -2  120.70    7.41
  -3   6  -3   56.77    3.25
   3  -6   3   53.54    6.21
   3   6  -3   58.91    6.33
   3  -6  -3   47.91    5.38
  -3   6   3   54.66    4.05
  -3   6   3   60.25    6.06
   3   6  -3   57.50    5.04
   3   6  -4  632.39   16.20
  -3   6   4  628.66   15.15
  -3   6  -4  635.89   12.99
  -3   6   4  652.54   19.65
   3   6  -4  630.78   21.12
  -3   6   5   68.48    5.54
  -3   6  -5   63.44    4.74
   3  -6  -5   66.94    5.48
   3   6  -5   58.46    6.44
  -3   6   5   61.63    6.14
  -3   6   6  111.32    7.70
   3  -6  -6  100.95    7.36
   3   6  -6   81.53    8.18
  -3  -6   6  104.42    8.90
  -3   6  -6  106.05    6.81
  -3   6   6  107.28    8.40
  -3   6  -7    9.17    2.19
  -3  -6   7    9.35    2.00
  -3  -6   7   10.48    3.30
   3   6  -7    8.76    2.97
  -3   6   7    8.42    2.43
  -3   6   7    8.44    2.57
   3  -6  -7    8.90    2.53
   3  -6  -8   76.81    7.42
  -3   6   8   75.94    7.29
   3   6  -8   83.78    8.69
  -3   6  -8   63.60    6.25
  -3   6   8   78.43    7.37
  -3  -6   8   74.49    5.91
  -3  -6   8   81.17    8.40
  -3   6   9    6.83    2.09
  -3  -6   9    8.32    1.97
  -3  -6   9    6.99    2.65
  -3   6   9    6.07    2.30
  -3   6  -9    6.23    2.01
   3  -6  -9    7.44    2.29
  -3   6  10    6.79    2.17
  -3  -6  10    3.02    1.52
  -3  -6  10    6.07    1.64
  -3   6  10    5.61    2.41
  -3   6 -10    3.64    1.66
   3  -6 -10    4.69    2.08
  -3  -6  11   20.73    3.49
  -3   6  11   21.19    4.76
  -3   6  11   19.20    4.13
  -3   6 -11   26.92    5.07
  -3  -6  11   22.13    4.94
  -3  -6  12    7.46    2.20
  -3  -6  12    1.39    1.69
  -3   6  12    3.89    2.02
  -3  -6  13  113.49    8.77
  -3   6  13  105.50   11.11
  -3  -6  13  110.90   11.47
  -3  -6  14    8.15    3.72
  -3   6  14   19.98    5.20
  -3  -6  15   23.54    6.01
  -3   6  15   26.60    6.50
  -3  -6  16   -2.92    2.22
  -3   6  16   -0.32    1.89
  -3   6  17   13.98    4.64
  -3  -6  17   13.91    5.03
  -3   6  18    3.83    3.49
  -3  -6  18    9.05    4.33
  -3   6  19    5.24    3.74
  -3  -6  19    5.46    3.58
   3  -7   0   -0.30    0.67
  -3  -7   0    0.50    1.89
  -3  -7   1  250.08   12.57
  -3  -7  -1  252.72   12.90
   3   7  -1  269.11   12.47
   3  -7   1  253.75   13.69
   3  -7  -1  257.20   13.74
   3  -7   2   52.78    6.35
  -3   7   2   45.25    5.70
  -3  -7   2   51.84    5.92
   3  -7  -2   44.80    2.50
  -3  -7  -2   47.52    5.84
   3   7  -2   51.92    6.09
   3   7  -2   49.63    5.31
   3  -7  -2   48.13    5.87
   3   7  -3  120.31    7.93
   3  -7   3  126.15   10.05
   3   7  -3  122.92    9.33
  -3   7   3  129.86    9.72
  -3   7   3  118.01    5.38
  -3   7   4    3.41    2.06
   3   7  -4    2.03    1.34
  -3   7  -4    1.51    0.58
  -3   7   4    1.29    0.91
   3   7  -4    0.48    0.90
  -3   7   5    5.50    2.20
   3  -7  -5    4.09    1.39
  -3   7  -5    3.76    1.08
   3  -7   5    2.99    1.67
  -3   7   5    5.47    1.70
   3   7  -5    2.35    1.49
  -3   7  -6    1.23    1.06
  -3   7   6    1.30    1.21
   3  -7  -6    0.80    1.11
  -3   7   6    1.46    1.63
   3   7  -6    1.13    1.35
  -3  -7   6   -0.37    1.38
  -3   7   7  171.38   10.08
  -3  -7   7  160.27   11.87
   3  -7  -7  158.20    9.91
  -3   7  -7  122.62    8.05
  -3  -7   7  153.40    9.14
  -3   7   7  173.12   11.51
   3   7  -7  167.19   12.43
   3  -7  -8  128.63    9.42
  -3   7   8  128.64    9.65
  -3  -7   8  125.33    8.48
  -3   7   8  135.02   10.34
  -3  -7   8  123.99   10.71
  -3   7  -9   19.50    3.76
  -3   7   9   32.15    5.12
  -3   7   9   31.62    5.01
   3  -7  -9   17.73    3.93
  -3  -7   9   29.58    5.55
  -3  -7   9   33.30    4.48
  -3   7 -10    9.31    2.74
  -3   7  10   13.99    3.85
  -3  -7  10    8.82    3.02
  -3  -7  10    9.16    2.39
   3  -7 -10   14.79    3.63
  -3   7  10    7.53    2.75
  -3   7  11   22.62    4.98
  -3  -7  11   18.20    3.32
  -3   7  11   20.06    4.19
  -3  -7  11   19.28    4.78
  -3   7 -11   20.13    4.27
  -3   7  12    3.84    2.38
  -3  -7  12    2.52    1.33
  -3  -7  12   -1.06    1.86
  -3   7  12   -0.09    1.18
  -3   7  13   18.88    4.72
  -3   7  13   21.68    5.11
  -3  -7  13   18.51    4.77
  -3   7  14   32.58    6.00
  -3   7  14   29.42    5.96
  -3  -7  14   31.24    6.71
  -3  -7  15    7.19    3.74
  -3   7  15    4.90    2.82
  -3  -7  16   -2.48    2.44
  -3   7  16   -0.89    1.57
  -3   7  17   22.29    6.09
  -3  -7  17   13.66    5.08
  -3   7  18    3.61    3.22
  -3  -7  18   11.41    4.48
   3  -8   0    0.92    1.36
   3   8   0    1.26    1.75
  -3  -8   0    1.09    1.14
   3   8  -1   19.41    4.09
   3  -8   1   16.39    3.79
  -3  -8   1   17.42    3.59
   3  -8  -1   15.49    3.60
  -3  -8  -1   15.50    3.48
   3  -8   2  132.46   10.68
  -3   8   2  137.29   10.27
  -3  -8  -2  131.48    9.85
  -3  -8   2  127.58    9.50
   3  -8  -2  127.49   10.15
   3   8  -2  127.70    8.99
   3  -8   3  118.36   10.35
   3   8  -3  105.77    9.16
  -3   8   3  117.52    9.70
   3   8  -3  119.54    8.57
  -3   8   4   93.91    8.71
   3   8  -4  100.76    7.77
   3  -8  -5   50.59    4.66
  -3   8  -5   53.03    3.81
   3   8  -5   37.26    5.61
  -3   8   5   52.87    6.59
  -3   8  -6   69.71    5.16
  -3  -8   6   79.55    8.12
   3  -8  -6   77.29    6.23
   3   8  -6   64.73    7.60
  -3   8   6   93.19    8.86
  -3   8   6   92.57    6.86
  -3  -8   7   97.49    9.34
   3   8  -7  103.80    9.86
   3  -8  -7   90.37    7.32
  -3   8  -7   76.70    6.04
  -3   8   7  108.44    8.18
  -3   8   7  104.19    9.58
  -3  -8   8  101.52    9.79
  -3  -8   8  102.69    8.32
  -3   8   8  106.73    9.90
  -3   8  -8   72.12    6.36
   3  -8  -8   82.50    7.80
  -3   8   8  113.72    8.73
  -3  -8   9  177.80   11.08
  -3  -8   9  174.50   13.28
  -3   8  -9  132.49    9.38
   3  -8  -9  141.19   10.56
  -3   8   9  187.85   13.28
  -3   8   9  175.87   11.60
  -3   8  10   24.41    4.99
  -3  -8  10   21.15    3.90
  -3  -8  10   28.24    5.81
  -3   8  10   25.30    4.58
  -3   8 -10   19.33    3.86
   3  -8 -10   19.85    4.07
  -3   8  11   -3.88    2.69
  -3  -8  11   -0.83    1.03
  -3   8  11    2.43    2.39
  -3   8 -11   -1.09    1.11
  -3  -8  11   -0.23    1.91
  -3  -8  12   57.58    8.49
  -3   8  12   58.21    8.23
  -3   8  12   64.78    8.13
  -3  -8  12   56.27    6.53
  -3   8  13   13.13    4.11
  -3   8  13   12.37    3.89
  -3  -8  13   14.48    4.01
  -3   8  14   -1.36    1.65
  -3   8  14    2.77    2.42
  -3  -8  14   -0.01    2.19
  -3   8  15   -0.83    1.61
  -3   8  15    1.71    1.79
  -3  -8  15    1.34    2.15
  -3  -8  16    7.37    3.70
  -3   8  16    2.60    1.81
  -3   8  17    2.14    1.92
  -3  -8  17   -4.98    3.07
  -3  -8  18    0.33    1.66
  -3   8  18   -2.02    1.97
   3   9   0   -2.73    2.16
  -3  -9   0    0.97    1.29
   3   9   1   37.17    5.90
   3   9  -1   32.40    5.05
  -3  -9  -1   44.92    5.97
  -3  -9   1   37.29    5.30
   3   9  -2   20.26    3.97
  -3   9   2   20.27    4.08
  -3  -9   2   21.23    4.03
  -3  -9  -2   22.05    4.30
   3   9  -3   45.14    5.84
  -3   9   3   44.88    6.38
   3  -9  -3   41.55    2.43
  -3  -9  -3   50.41    6.65
   3   9  -3   43.20    5.96
  -3   9   4   -0.19    1.72
   3   9  -4   -0.49    1.36
   3   9  -4   -2.73    1.88
  -3   9   5  126.92   10.77
   3  -9  -5  119.28    6.91
   3  -9  -6   18.29    3.07
   3   9  -6   20.89    4.49
  -3   9   6   20.48    4.19
  -3  -9   6   15.02    4.17
  -3  -9   7    4.95    2.11
  -3   9  -7    3.03    1.10
  -3   9   7    5.31    2.36
   3  -9  -7    5.12    1.86
  -3   9   8  300.52   17.36
  -3   9  -8  218.88   10.86
  -3  -9   8  288.21   14.88
   3  -9  -8  189.38   11.56
  -3  -9   8  276.36   16.34
  -3  -9   9   10.45    2.87
  -3   9   9   16.82    4.34
  -3  -9   9   11.33    3.78
   3  -9  -9   10.69    2.86
  -3   9  -9    7.66    2.30
  -3  -9  10   -0.70    1.37
  -3  -9  10    2.72    2.12
  -3   9  10   -1.28    1.64
  -3   9 -10    1.53    0.95
  -3   9  11    3.68    2.51
  -3   9 -11    4.09    2.12
  -3  -9  11    4.05    2.11
  -3  -9  11    1.14    1.55
  -3   9  12   -2.17    2.60
  -3  -9  12    1.73    2.64
  -3   9  13   -0.61    1.54
  -3  -9  13   -1.94    2.57
  -3   9  14   14.74    4.37
  -3  -9  14   17.85    5.05
  -3  -9  15   10.47    4.00
  -3   9  15    9.84    3.90
  -3  -9  16    0.01    1.69
  -3   9  16   -1.25    1.61
  -3   9  17   -2.47    2.25
  -3  -9  17   -5.41    3.17
  -3   9  18    4.80    3.45
  -3  -9  18    3.60    2.84
   3  10   0    0.73    1.57
  -3 -10   0    0.03    1.07
   3  10   1    5.74    2.42
   3  10  -1    4.35    2.44
  -3 -10   1    2.34    1.60
  -3 -10  -1    0.83    1.29
   3  10  -2   41.80    6.12
  -3  10   2   46.18    6.50
  -3 -10   2   36.48    5.51
  -3 -10  -2   40.26    5.76
   3  10   2   50.41    7.12
  -3  10   3   35.88    5.92
  -3 -10  -3   42.97    6.21
   3  10  -3   42.42    6.10
  -3  10   4   33.78    5.98
   3  10  -4   33.99    5.24
   3  10  -4   26.29    5.00
  -3 -10  -4   33.50    5.93
  -3  10   5   78.79    9.11
   3  10  -5   80.11    8.66
   3 -10  -5   73.23    5.36
   3 -10  -6   55.70    5.19
  -3  10   6   68.06    8.66
  -3  10  -6   42.65    3.61
  -3 -10   6   55.52    7.14
   3 -10  -7    2.27    1.27
  -3 -10   7    0.24    1.76
  -3  10   7    0.67    1.96
  -3  10   8    3.82    2.35
  -3 -10   8    2.34    1.49
   3 -10  -8    2.27    1.63
  -3 -10   9    6.47    2.55
  -3  10   9   10.82    3.61
  -3 -10   9    9.53    3.47
   3 -10  -9    6.49    2.15
  -3 -10  10   10.04    3.51
  -3  10  10   11.74    3.81
  -3  10  11   21.76    5.05
  -3 -10  11   17.51    4.92
  -3 -10  12    3.39    2.74
  -3  10  12    6.13    2.89
  -3  10  13   -3.32    2.62
  -3 -10  13    1.49    1.53
  -3  10  14    6.25    3.31
  -3 -10  14   14.37    5.03
  -3  10  15   -2.32    2.58
  -3 -10  15   -0.50    1.72
  -3 -10  16    6.97    3.37
  -3  10  16    0.58    1.43
  -3  10  17   -4.46    2.83
  -3 -10  17    2.63    2.98
  -3  10  18    0.83    1.77
   3  11   0    0.25    1.65
  -3 -11   0   -1.02    1.62
   3  11  -1    0.51    1.87
  -3 -11   1    7.07    2.57
  -3 -11  -1    2.72    1.76
   3  11   1    6.64    3.10
   3  11   2   24.03    5.19
  -3  11   2   21.36    4.52
   3  11  -2   25.73    5.03
  -3 -11  -2   26.60    4.82
   3  11   3   13.72    4.22
  -3  11   3   12.07    3.76
   3  11  -3   10.34    2.98
  -3 -11  -3   11.60    3.34
   3  11   4    1.64    1.30
  -3  11   4    1.81    1.96
   3  11  -4   -0.75    1.52
  -3 -11  -4    1.12    1.56
  -3  11   5    3.48    1.78
   3 -11  -5    4.78    1.39
   3 -11  -6   49.14    4.79
  -3  11   6   50.78    7.60
  -3 -11   6   48.91    6.76
  -3  11  -6   37.44    2.64
  -3  11   7    7.83    3.17
  -3 -11   7    8.84    3.32
  -3  11  -7    9.91    1.82
   3 -11  -7   11.51    2.61
  -3  11   8   16.35    4.49
  -3 -11   8   11.95    3.89
   3 -11  -8    9.54    2.44
  -3  11   9   -0.66    1.97
  -3 -11   9    4.34    2.09
   3 -11  -9    1.30    1.36
  -3  11  10    3.89    2.75
  -3 -11  10    2.26    2.18
  -3  11  11    6.32    3.58
  -3 -11  11    2.85    2.07
  -3 -11  12    2.90    2.47
  -3  11  12    0.44    1.87
  -3  11  13    7.07    3.47
  -3 -11  13    6.59    3.15
  -3  11  14    2.32    1.92
  -3 -11  14    1.59    2.37
  -3  11  15    0.63    1.18
  -3 -11  15    1.37    1.52
  -3 -11  16    0.22    0.98
  -3  11  16   -4.17    2.79
  -3  11  17    2.95    2.86
  -3 -11  17    4.39    3.66
   3  12   0   -1.60    2.15
  -3 -12   0   -1.07    1.83
   3  12  -1    9.70    3.64
  -3 -12   1    7.35    2.89
  -3 -12  -1    6.39    2.36
   3  12   1    7.70    3.12
  -3  12   2    5.44    2.81
  -3 -12  -2   11.28    3.26
   3  12  -2    8.89    3.53
   3  12   2   11.78    3.71
   3  12   3    8.16    3.13
   3  12  -3   14.10    4.00
  -3  12   3   13.71    3.96
  -3 -12  -3    9.04    3.16
   3  12   4   11.34    4.05
  -3  12   4    6.81    2.27
   3  12  -4    7.86    2.87
  -3 -12  -4    5.58    2.72
   3  12   5   40.67    7.18
  -3  12   5   50.01    8.15
  -3 -12   5   38.36    6.06
  -3 -12  -5   39.05    6.44
  -3 -12   6    4.11    1.93
  -3  12   6    4.98    3.04
   3 -12  -6    1.05    0.91
  -3 -12   7   -0.58    1.04
  -3  12   7    2.83    2.83
  -3  12   8    0.01    1.79
  -3 -12   8    2.25    2.35
  -3  12   9   14.39    4.39
  -3 -12   9    7.82    2.95
  -3  12  10    2.34    1.72
  -3 -12  10    1.78    1.81
  -3  12  11    7.38    3.48
  -3 -12  11    0.67    1.75
  -3  12  12    5.03    2.96
  -3 -12  12    5.39    2.82
  -3  12  13   -3.97    2.73
  -3 -12  13    0.10    1.61
  -3  12  14    1.33    1.76
  -3 -12  14   -0.06    1.80
  -3  12  15   -1.75    1.99
  -3 -12  15    0.01    1.09
  -3 -12  16    8.99    4.59
  -3  12  16    2.43    3.06
  -3  12  17   -2.24    2.23
   3  13   0    0.14    1.61
  -3 -13   0   -1.33    1.49
   3  13   1   20.01    4.83
  -3 -13   1   11.93    3.41
   3  13  -1   10.11    3.71
  -3 -13  -1   11.68    3.20
  -3  13   2   32.97    6.67
   3  13  -2   35.83    6.46
   3  13   2   35.66    6.59
  -3 -13  -2   40.02    6.17
   3  13   3    3.15    3.29
   3  13  -3    0.39    1.25
  -3  13   3    1.29    1.62
  -3 -13  -3    0.76    2.14
   3  13   4   23.21    5.83
  -3  13   4   15.91    4.66
   3  13  -4   23.77    5.26
  -3 -13  -4   23.09    5.20
   3  13   5    5.18    3.14
  -3 -13   5   -0.96    1.65
  -3  13   5    3.25    2.63
  -3 -13  -5    3.21    1.94
  -3  13   6   40.97    7.43
   3  13   6   26.10    6.55
  -3 -13   6   31.74    5.74
  -3 -13  -6   36.35    6.60
  -3  13   7   58.28    9.12
  -3 -13   7   51.41    7.19
   3  13   7   59.12    9.40
  -3  13   8   15.40    4.96
  -3 -13   8   12.98    4.03
  -3 -13   9    5.68    2.87
  -3  13   9   -0.70    1.45
  -3  13  10   18.58    5.67
  -3 -13  10    8.30    3.17
  -3 -13  11    3.74    2.00
  -3  13  11    9.08    3.69
  -3  13  12   -0.42    1.36
  -3 -13  12    0.04    1.02
  -3  13  13    1.44    2.27
  -3 -13  13   -0.83    1.44
  -3  13  14    2.29    3.14
  -3 -13  14    9.50    4.34
  -3 -13  15    0.36    1.41
  -3  13  15    2.35    2.64
   3  14   0   -3.47    1.96
  -3 -14   0    2.31    2.04
   3  14  -1   17.14    4.96
  -3 -14  -1   12.42    3.50
   3  14   1   19.06    5.35
   3  14   2    0.84    1.83
   3  14  -2    6.30    2.76
  -3 -14  -2    8.03    3.14
  -3  14   3   -1.69    2.47
  -3 -14  -3    0.39    1.29
   3  14  -3    3.55    2.57
   3  14   4   32.62    7.03
  -3  14   4   18.95    5.59
   3  14  -4   19.54    4.90
  -3 -14  -4   24.49    5.38
   3  14   5   -3.23    2.54
  -3  14   5    1.79    2.04
  -3 -14   5    2.93    1.83
  -3 -14  -5    3.62    2.54
   3  14   6    2.21    3.21
  -3  14   6    3.86    1.45
  -3 -14   6   -2.49    2.16
  -3 -14  -6    1.84    1.83
   3  14   7   24.28    7.03
  -3  14   7   22.62    6.17
  -3 -14   7   25.83    5.42
  -3 -14  -7   27.98    6.15
  -3  14   8   71.44   10.68
   3  14   8   62.85   10.91
  -3 -14   8   62.16    8.58
   3  14   9   -5.34    3.20
  -3 -14   9    3.25    2.25
  -3  14   9   -1.14    2.47
  -3  14  10   19.86    6.04
  -3 -14  10   19.07    5.23
  -3  14  11    7.13    3.57
  -3 -14  11    6.26    3.08
  -3  14  12    2.02    2.65
  -3 -14  12   -3.81    2.48
  -3  14  13    2.32    3.23
  -3 -14  13    1.09    1.45
  -3  14  14   -1.74    2.57
  -3 -14  14   -3.02    2.30
   3  15   0   -1.90    2.79
   3  15   1    5.04    3.38
   3  15  -1   -2.01    2.29
  -3 -15  -1    6.89    2.73
   3  15   2    6.17    3.19
   3  15  -2    6.07    3.26
  -3 -15  -2    4.07    1.93
   3  15   3   10.71    4.05
  -3  15   3   10.92    3.75
  -3 -15  -3    7.39    3.25
   3  15  -3    8.45    3.54
  -3  15   4    2.31    2.14
   3  15   4   -3.63    3.30
  -3 -15   4   -0.10    1.12
  -3 -15  -4   -0.63    1.16
   3  15   5   23.35    6.54
  -3  15   5   31.68    7.04
  -3 -15  -5   28.05    5.97
  -3 -15   5   27.19    5.30
  -3 -15   6   31.07    5.87
  -3  15   6   42.13    8.07
  -3 -15  -6   39.77    7.02
   3  15   6   39.10    8.12
   3  15   7    5.08    3.02
  -3  15   7    5.40    3.00
  -3 -15   7    7.00    3.05
  -3 -15  -7    2.23    1.31
   3  15   8    4.35    3.51
  -3 -15   8   -0.02    1.04
  -3  15   8    5.23    3.10
  -3 -15  -8   -1.01    1.20
  -3  15   9   -3.53    2.81
  -3 -15  -9    0.85    1.47
  -3 -15   9   -1.67    1.64
   3  15  10    8.28    4.71
  -3 -15  10    3.98    2.67
  -3  15  10    3.64    2.40
  -3  15  11   29.90    7.71
  -3  15  12   12.80    5.45
   3  16   0    2.65    2.54
   3  16   1    8.11    4.01
   3  16  -1    5.59    3.13
  -3 -16  -1   10.11    3.42
   3  16   2    2.69    3.08
  -3 -16  -2    0.44    0.98
   3  16  -2    0.17    2.49
   3  16   3   11.10    4.34
  -3 -16   3   13.22    3.78
   3  16  -3    9.27    3.90
  -3 -16  -3   15.85    4.28
   3  16   4   17.25    5.79
  -3 -16   4   16.93    4.28
  -3  16   4   28.45    7.91
  -3 -16  -4   16.12    4.32
   3  16   5    6.87    4.34
  -3  16   5    3.72    3.15
  -3 -16  -5    8.24    3.22
   3  16   6    1.17    2.06
  -3  16   6   -0.84    2.66
  -3 -16  -6    0.71    0.96
   3  16   7    3.94    3.10
  -3  16   7    0.87    1.91
  -3 -16  -7    0.49    1.99
   3  16   8   32.58    8.17
  -3  16   8   30.06    7.51
  -3 -16  -8   33.59    7.09
  -3  16   9    4.39    3.27
  -3 -16  -9    5.11    3.34
   3  17   0   -4.94    3.13
   3  17  -1   -4.24    2.93
   3  17   1    3.67    3.01
   3  17   2    0.49    1.53
   3  17  -2   10.54    4.68
   3  17   3   12.35    4.88
   3  17   4    4.56    2.89
  -3  17   5   10.30    4.07
   3  17   5    4.80    2.96
   3  18   0   -1.21    1.30
   3  18   1    0.50    2.40
   3  18  -1   -2.94    2.66
   3  18   2   29.57    7.97
   3  18  -2   12.01    5.29
  -4   0   0   23.66    3.61
  -4   0   1   -2.37    1.23
  -4   0  -1   -1.64    1.69
   4   0  -1   -0.31    1.22
  -4   0   2 1071.92   23.26
   4   0  -2 1062.51   23.27
   4   0  -3    0.32    0.45
   4   0  -3   -0.24    1.20
   4   0  -4   93.11    7.41
  -4   0   5    0.80    1.61
   4   0  -5    1.23    1.38
   4   0  -6  572.09   20.33
  -4   0   6  744.57   22.70
  -4   0   7    1.03    1.45
  -4   0   8  136.49   10.52
  -4   0  -8  124.29    9.83
  -4   0   9    1.36    0.51
  -4   0  -9    3.22    1.68
  -4   0   9   -0.53    2.89
  -4   0  10  205.42   14.18
  -4   0  11   -2.67    3.04
  -4   0  12  456.71   22.79
  -4   0  13   -4.19    2.68
  -4   0  14   89.22   10.83
  -4   0  15   -3.33    2.68
  -4   0  16   15.94    4.75
  -4   0  17    0.50    2.09
  -4   0  18    6.07    3.41
  -4   0  19   -1.93    2.28
  -4  -1   0  189.32   10.09
  -4   1   0  189.56    9.20
  -4   1   1   66.74    5.58
  -4  -1   1   62.48    5.83
  -4   1  -1   63.27    5.60
  -4  -1  -1   61.89    5.92
   4  -1  -1   57.95    5.21
   4   1  -1   62.36    5.94
   4  -1  -2   30.92    3.92
   4   1  -2   39.76    4.62
  -4  -1   2   31.66    4.25
   4  -1  -3   61.33    5.53
   4   1  -3   72.50    6.50
   4  -1  -3   66.06    3.65
  -4   1   4   36.20    4.67
   4   1  -4   39.19    4.86
   4  -1  -4   31.93    4.29
  -4  -1   5    2.89    1.69
   4  -1  -5    0.88    0.97
   4   1  -5    2.49    1.25
  -4   1   5    6.12    2.23
  -4  -1   6  562.51   20.15
   4   1  -6  565.25   20.42
  -4   1   6  539.75   19.00
  -4  -1   7   84.41    7.96
  -4   1   7   81.47    3.75
  -4   1   7   80.57    7.66
  -4   1  -7   68.16    6.95
  -4  -1  -8    1.71    1.78
  -4   1   8    0.04    0.40
  -4   1  -8   -0.09    0.95
  -4   1   8    1.24    1.22
  -4  -1   8    1.91    1.76
  -4  -1   9   17.40    4.40
  -4   1  -9   11.62    3.12
  -4   1   9   14.10    3.45
  -4   1   9   16.73    2.11
  -4   1  10   22.57    2.59
  -4   1  10   23.20    4.79
  -4  -1  10   24.87    4.97
  -4   1  11    5.18    2.92
  -4  -1  11   -5.11    3.08
  -4  -1  12   88.01   10.32
  -4   1  12   74.53    9.19
  -4   1  13   80.44    9.90
  -4  -1  13   71.86    9.54
  -4   1  14   -1.63    1.85
  -4  -1  14    5.04    3.03
  -4  -1  15   16.70    5.00
  -4   1  15    8.49    4.00
  -4   1  16   -0.61    2.18
  -4  -1  16   -0.90    2.21
  -4   1  17    6.82    3.83
  -4  -1  17   -0.57    2.06
  -4   1  18   -2.00    2.50
  -4  -1  18    3.08    2.50
  -4   1  19   -1.07    2.60
  -4  -1  19    6.45    3.47
  -4   2   0  498.13   14.05
  -4  -2   0  511.55   17.16
  -4   2   1  708.32   16.96
  -4  -2   1  692.63   19.79
  -4   2  -1  701.55   16.90
  -4  -2  -1  729.47   20.48
   4  -2  -1  658.72   16.66
   4  -2  -2  108.05    5.87
  -4  -2   2  101.74    7.61
   4  -2  -2  101.47    6.67
   4  -2  -3  434.49   14.19
   4  -2  -3  452.21   11.24
  -4   2   4  146.38    8.89
   4  -2  -4  150.18    8.79
   4  -2  -5   55.57    5.58
  -4   2   5   55.29    5.54
  -4   2   6   28.47    2.73
  -4   2   6   27.32    4.30
  -4  -2   6   26.15    4.66
   4   2  -6   26.36    4.90
  -4   2   7  108.81    5.52
  -4  -2   7   99.14    8.87
   4   2  -7  115.11    9.82
  -4   2   7  103.89    8.77
  -4   2  -7   92.63    7.94
  -4   2   8   69.01    7.28
  -4   2  -8   68.22    7.09
  -4  -2   8   77.98    8.14
  -4   2   8   61.27    4.28
  -4   2   9  236.62   14.24
  -4  -2   9  229.79   14.73
  -4   2   9  235.04    9.00
  -4  -2  10   44.35    2.44
  -4  -2  10   35.56    6.19
  -4   2  10   46.74    6.60
  -4   2 -10   42.38    6.23
  -4   2  10   45.69    4.27
  -4   2  11   61.20    7.80
  -4  -2  11   65.22    8.22
  -4   2  11   65.19    5.31
  -4   2  12   22.56    5.14
  -4  -2  12   24.58    5.46
  -4   2  13  375.90   21.26
  -4  -2  13  382.25   21.94
  -4   2  14   80.36   10.33
  -4  -2  14   80.68   10.34
  -4  -2  15   13.32    4.45
  -4   2  15    6.60    2.79
  -4  -2  16    2.12    2.68
  -4   2  16   -3.42    2.78
  -4   2  17    4.08    2.59
  -4  -2  17    4.80    2.87
  -4   2  18    3.16    2.69
  -4  -2  18   -0.64    3.32
  -4   2  19   -2.14    3.32
  -4  -2  19    1.28    1.63
  -4   3   0   20.80    2.96
  -4  -3   0   22.98    4.11
  -4  -3  -1  182.78   10.76
  -4  -3   1  185.08   10.71
  -4   3  -1  171.07    7.99
   4  -3  -1  154.96    7.65
   4  -3  -1  159.38    8.30
   4  -3  -2   53.27    4.61
  -4  -3   2   61.94    6.30
   4  -3  -2   59.73    4.92
  -4   3  -2   66.05    5.16
   4  -3  -3   38.60    4.18
  -4   3   3   40.30    4.37
  -4  -3   3   38.77    5.01
   4   3  -3   42.10    2.82
   4  -3  -3   37.16    3.73
   4   3  -4  174.43    4.54
  -4   3   4  175.67    9.32
   4  -3  -4  171.96    9.19
  -4   3   5   21.27    2.74
  -4   3   5   20.00    3.50
  -4   3   6   24.29    2.98
  -4   3  -6   24.13    3.74
  -4  -3   6   21.97    4.05
   4   3  -6   22.96    4.26
  -4   3   6   21.22    3.82
  -4   3   7    0.04    0.67
  -4   3  -7   -0.12    1.13
   4   3  -7   -0.20    0.92
  -4  -3   7    2.04    2.28
  -4   3   7   -0.06    1.91
  -4   3  -8   23.67    4.22
  -4   3   8   24.75    4.42
  -4  -3   8   28.32    5.30
  -4   3   8   27.65    3.38
  -4   3   9  195.29   12.90
  -4   3   9  211.08    9.60
  -4  -3   9  192.40   13.52
  -4   3  10    8.85    2.09
  -4  -3  10   10.02    1.21
  -4  -3  10    5.21    2.55
  -4   3  10    9.52    2.93
  -4   3 -10    5.95    2.33
  -4   3  11    2.31    1.16
  -4   3  11    4.77    2.53
  -4  -3  11    2.98    0.85
  -4  -3  11    1.33    1.90
  -4   3  12   21.35    5.07
  -4  -3  12   22.89    2.56
  -4   3  12   21.04    3.47
  -4  -3  12   21.12    5.41
  -4  -3  13    8.16    1.73
  -4  -3  13    6.08    2.92
  -4   3  13    5.56    2.62
  -4  -3  14   16.23    4.65
  -4   3  14   13.24    4.24
  -4  -3  15   11.34    4.38
  -4   3  15    1.26    1.99
  -4  -3  16    3.98    2.15
  -4   3  16   -2.65    2.59
  -4   3  17   12.75    4.79
  -4  -3  17   12.30    4.84
  -4   3  18   21.84    6.23
  -4  -3  18   10.54    4.52
  -4   3  19   20.74    6.64
  -4  -3  19   17.51    5.89
   4  -4   0 2583.85   36.97
  -4   4   0 2571.88   27.99
  -4  -4   0 2656.42   41.65
   4  -4  -1  383.98   13.85
  -4  -4   1  415.55   16.46
  -4   4  -1  394.11   11.11
  -4  -4  -1  416.45   16.67
   4  -4  -1  362.03   11.02
  -4  -4   2  276.62   13.53
   4  -4  -2  231.05    9.13
  -4   4   2  239.46    9.50
  -4   4  -2  249.32    9.28
  -4  -4  -2  263.86   13.81
   4  -4  -2  242.42   10.58
  -4  -4   3  497.13   18.58
   4  -4  -3  495.61   14.23
  -4   4   3  493.49   14.51
   4   4  -3  488.30   11.50
   4  -4  -3  484.30   14.89
   4   4  -4   12.41    1.66
  -4   4   4   13.45    2.73
   4  -4  -4   12.69    2.43
   4   4  -4   12.90    3.13
   4   4  -5  127.57   10.01
  -4   4   5  123.87    8.32
  -4   4   5  127.71    7.65
  -4   4  -5  130.76    7.73
  -4   4   6  219.21   10.07
  -4   4  -6  197.29   10.25
   4   4  -6  209.69   13.39
  -4   4   6  199.95   11.12
  -4  -4   6  208.25   13.02
  -4   4   7    0.21    1.04
  -4   4  -7    0.94    1.12
  -4   4   7   -1.02    1.57
   4   4  -7   -1.63    1.40
  -4  -4   7    3.78    2.51
  -4  -4   8   62.68    7.75
  -4   4   8   72.83    7.53
  -4   4  -8   58.22    6.27
  -4   4   8   65.75    5.76
  -4   4   9   20.22    4.26
  -4   4   9   17.96    3.08
  -4  -4   9   14.88    4.24
  -4   4  -9   18.07    3.82
  -4   4  10    9.24    2.95
  -4  -4  10    9.83    1.53
  -4   4  10    7.17    1.91
  -4  -4  10    7.31    2.82
  -4   4 -10    5.29    2.22
  -4   4  11    4.07    1.60
  -4  -4  11    1.74    0.81
  -4   4  11    6.24    2.62
  -4  -4  11    0.01    2.57
  -4   4  12   76.42    9.09
  -4   4  12   72.23    6.89
  -4  -4  12   58.05    8.66
  -4  -4  12   66.09    4.55
  -4   4  13    1.01    0.93
  -4  -4  13    2.22    0.89
  -4  -4  13    3.17    1.45
  -4   4  13    2.23    1.89
  -4   4  14   -0.68    1.23
  -4  -4  14    1.58    2.68
  -4   4  14   -2.76    2.53
  -4  -4  15    6.49    3.59
  -4   4  15    2.65    2.10
  -4  -4  16   -2.46    1.91
  -4   4  16    4.23    2.68
  -4  -4  17    2.44    2.23
  -4   4  17    6.69    3.69
  -4   4  18   10.51    4.34
  -4  -4  18    5.80    3.49
  -4   4  19    5.28    3.52
   4  -5   0  375.90   15.10
  -4  -5   0  373.06   16.48
   4  -5  -1  383.39   14.77
   4  -5   1  386.74   15.70
  -4   5  -1  371.62    9.99
  -4   5   1  374.01   10.42
  -4  -5   1  398.75   16.42
  -4  -5  -1  399.77   16.73
   4  -5  -2   -1.19    1.47
  -4  -5   2   -0.90    1.75
  -4   5   2   -0.36    0.92
   4  -5  -2   -0.47    0.66
  -4   5  -2   -0.12    0.57
   4   5  -2   -0.76    1.16
  -4  -5  -2    1.03    1.42
   4  -5  -3    5.13    1.78
   4   5  -3    6.30    1.66
  -4  -5   3    5.85    2.33
   4  -5  -3    6.13    1.58
  -4   5   3    4.13    1.38
   4   5  -3    7.79    2.45
   4   5  -4  174.89    7.38
  -4   5   4  177.89    9.82
   4  -5  -4  158.40    8.23
   4   5  -4  184.03   12.12
  -4   5   4  180.83    9.12
  -4   5  -4  172.79    7.99
  -4   5   5   84.37    6.65
  -4   5  -5   74.22    5.67
  -4   5   5   80.21    6.50
   4   5  -5   75.06    8.04
  -4   5   6   34.43    4.46
  -4   5   6   32.79    4.50
   4   5  -6   32.82    5.50
  -4  -5   6   40.03    5.98
  -4   5  -6   37.74    4.51
  -4  -5   7   -0.23    1.65
  -4   5   7    1.70    1.48
  -4   5   7    1.16    1.35
  -4   5  -7   -0.25    0.85
  -4   5   8    2.10    1.42
  -4   5   8    5.16    1.81
  -4  -5   8    5.19    2.43
  -4   5  -8    2.37    1.38
   4  -5  -9    3.08    1.79
  -4  -5   9    7.02    2.88
  -4   5   9    3.19    1.80
  -4   5  -9    4.09    2.00
  -4   5   9    5.31    2.50
  -4   5 -10   25.81    4.60
  -4  -5  10   40.75    6.64
  -4  -5  10   40.98    3.56
  -4   5  10   37.60    6.04
  -4   5  10   42.31    5.27
  -4  -5  11    4.32    2.64
  -4  -5  11    6.72    1.50
  -4   5  11    4.64    1.93
  -4   5  11    5.58    2.78
  -4   5  12  105.13   10.67
  -4  -5  12   87.86   10.45
  -4   5  12  108.19    8.94
  -4  -5  12   99.13    6.09
  -4   5  13    1.86    1.55
  -4   5  13   -3.73    3.38
  -4  -5  13   -0.08    1.82
  -4   5  14    6.61    2.52
  -4  -5  14   -0.97    2.81
  -4   5  14    1.71    1.42
  -4   5  15    2.87    0.97
  -4  -5  15    5.96    3.19
  -4   5  16   -0.01    1.27
  -4  -5  16    4.56    2.35
  -4   5  16    0.06    1.81
  -4  -5  17    0.54    1.23
  -4   5  17   -1.02    1.52
  -4   5  18    3.95    2.89
  -4  -5  18    9.22    4.01
  -4   5  19    9.31    4.46
   4  -6   0  792.08   23.34
  -4   6   0  785.93   12.38
  -4  -6   0  800.12   24.65
   4  -6   1  179.44   11.42
  -4  -6   1  180.53   11.38
  -4  -6  -1  187.47   12.03
  -4   6   1  175.09    6.42
   4  -6  -1  157.12   10.25
   4  -6   2   36.11    5.21
  -4   6  -2   31.11    2.60
  -4   6   2   34.26    3.16
   4  -6  -2   28.22    2.76
   4   6  -2   35.50    5.35
   4   6  -2   31.72    4.05
  -4  -6   2   40.39    5.54
  -4  -6  -2   32.77    4.98
  -4   6  -2   30.65    2.58
   4  -6  -2   35.16    4.78
  -4   6  -3   31.56    2.88
  -4   6   3   34.26    3.48
   4  -6  -3   28.70    3.04
   4   6  -3   33.76    5.34
  -4   6  -3   30.18    2.93
  -4  -6   3   31.10    4.94
   4  -6  -3   33.63    4.68
   4   6  -3   31.32    3.80
   4   6  -4    6.40    1.69
  -4   6   4    2.16    0.94
  -4   6   4    7.20    2.44
   4  -6  -4    3.72    1.40
  -4   6  -4    3.35    1.12
   4   6  -4    4.11    1.89
  -4   6   5   18.08    3.15
  -4   6  -5   24.60    3.03
  -4   6   5   21.61    3.91
   4   6  -5   20.00    4.28
  -4   6   6   -0.09    0.93
  -4   6   6   -0.28    1.00
   4   6  -6    1.84    1.80
  -4   6  -6    0.17    0.76
  -4   6  -7    4.82    1.69
  -4   6   7    7.74    2.13
  -4  -6   7    5.43    2.27
  -4   6   7    7.79    2.48
  -4   6   8  104.45    8.75
  -4  -6   8   90.35    9.65
  -4   6   8   96.66    8.19
  -4   6  -9  102.58    8.71
   4  -6  -9  123.33   10.28
  -4   6   9  146.52   10.95
  -4  -6   9  150.48   12.63
  -4   6   9  164.46   10.92
  -4   6 -10   23.38    4.54
  -4  -6  10   30.33    5.87
  -4   6  10   40.09    6.12
  -4   6  10   39.20    5.38
  -4  -6  11   19.34    5.26
  -4   6 -11   22.81    4.70
  -4   6  11   26.24    5.16
  -4  -6  11   21.39    2.98
  -4   6  11   23.03    4.29
  -4   6  12  190.92   14.47
  -4  -6  12  189.14   15.49
  -4  -6  12  180.00    9.07
  -4   6  12  206.84   13.10
  -4   6  13   71.15    9.27
  -4  -6  13   79.97   10.31
  -4   6  13   74.78    8.16
  -4   6  14   38.50    7.00
  -4  -6  14   33.74    6.63
  -4   6  14   31.62    5.42
  -4   6  15    9.33    2.94
  -4  -6  15   10.42    4.19
  -4   6  15    8.96    3.63
  -4   6  16    1.33    1.60
  -4  -6  16    3.64    2.83
  -4   6  16   -1.97    1.84
  -4  -6  17   12.00    5.05
  -4   6  17   17.25    5.20
  -4   6  18    2.93    2.74
  -4  -6  18    0.14    1.42
  -4   6  19    0.82    1.99
  -4  -7   0  197.51   12.62
   4  -7   0  210.70   12.74
   4   7  -1    4.85    1.79
   4  -7  -1    7.22    2.50
   4  -7   1    8.24    2.89
  -4  -7   1    6.17    2.78
  -4  -7  -1   13.92    3.56
  -4   7   1    6.74    1.00
   4  -7   2  100.62    9.21
  -4  -7   2   96.74    8.71
  -4  -7  -2   95.36    9.04
   4  -7  -2   92.46    4.56
  -4   7   2  105.25    4.87
   4   7  -2  103.25    7.78
   4  -7  -2   98.04    8.72
   4  -7   3  314.08   16.56
  -4   7   3  299.17    9.63
  -4  -7   3  295.23   15.44
   4  -7  -3  254.89    8.71
  -4   7  -3  291.55    7.60
   4   7  -3  285.95   15.75
  -4  -7  -3  314.70   16.75
  -4   7  -3  300.73    7.54
   4  -7  -3  284.72   14.61
   4   7  -3  292.51   12.26
  -4   7  -4   16.53    2.12
   4   7  -4   15.16    2.77
  -4   7   4   13.42    3.31
   4  -7  -4   16.71    2.54
  -4   7   4   16.24    2.68
   4   7  -4   14.43    3.68
   4   7  -5   31.51    3.82
  -4   7   5   32.79    3.90
  -4   7  -5   31.79    3.33
  -4   7   5   30.61    4.58
   4   7  -5   35.96    5.66
  -4   7  -6   17.34    2.79
  -4   7   6   30.12    4.73
  -4   7   6   25.20    3.77
  -4   7   7    5.75    2.53
  -4   7  -7    2.69    1.19
  -4  -7   7    4.44    2.71
  -4   7   7    2.23    0.91
   4  -7  -8   10.75    2.88
  -4   7   8   13.15    3.30
  -4  -7   8   11.95    3.51
  -4   7  -8   10.13    2.49
  -4   7   8   12.86    3.14
  -4   7  -9   53.40    6.13
   4  -7  -9   73.35    7.85
  -4  -7   9   80.24    9.34
  -4   7   9   75.64    7.97
  -4   7   9   84.05    8.36
  -4   7  10    6.74    2.78
  -4  -7  10    5.42    2.54
  -4   7  10    6.94    2.54
  -4   7 -10    4.21    1.94
  -4  -7  11    9.45    2.16
  -4   7  11   13.60    3.56
  -4  -7  11   14.25    4.23
  -4   7  11   13.45    3.91
  -4   7 -11   12.17    3.16
  -4   7  12   -1.73    1.86
  -4   7  12    2.00    2.33
  -4  -7  12   -3.16    2.82
  -4   7  13   22.77    4.77
  -4   7  13   20.65    5.21
  -4  -7  13   16.04    4.99
  -4   7  14   14.44    3.80
  -4   7  14   12.34    4.16
  -4  -7  14   16.09    4.95
  -4   7  15    3.84    1.52
  -4  -7  15    0.81    2.15
  -4  -7  16   20.36    5.85
  -4   7  16   28.52    5.75
  -4   7  16   20.83    5.97
  -4   7  17   -0.30    1.18
  -4  -7  17   -1.74    3.15
  -4   7  17    3.07    2.61
  -4  -7  18   -2.30    2.63
  -4   7  18    9.32    4.68
  -4   7  19    0.01    2.00
   4  -8   0   29.80    5.14
  -4  -8   0   26.63    4.82
  -4  -8   1  215.84   13.48
  -4  -8  -1  205.96   13.39
   4  -8  -1  196.39   12.98
   4   8  -1  213.95   12.18
   4  -8   1  198.76   13.32
   4  -8  -2   -0.38    1.60
   4   8  -2   -0.40    1.23
  -4  -8   2   -1.16    1.85
  -4  -8  -2    2.22    1.72
  -4   8   3   98.17    4.91
   4  -8  -3   86.03    4.54
  -4  -8  -3   94.25    9.35
   4   8  -3   99.72    9.47
   4  -8  -3   89.32    8.73
   4   8  -3   96.89    7.70
   4   8  -4  501.60   17.41
  -4   8   4  515.81   13.32
  -4   8   4  505.03   20.87
   4  -8  -4  442.10   12.04
  -4   8  -4  492.42    9.73
   4   8  -4  505.27   21.69
   4   8  -5   18.53    3.28
  -4   8   5   22.60    3.19
  -4   8  -5   14.66    2.08
  -4   8   5   16.68    4.09
  -4   8   6   68.77    7.71
  -4   8   6   62.32    5.75
  -4   8   7  186.12   12.74
  -4   8   7  192.04   10.81
  -4  -8   7  182.33   13.46
  -4   8   8   33.26    5.78
  -4   8   8   32.78    4.99
  -4  -8   8   30.17    5.82
   4  -8  -8   19.16    3.77
  -4   8  -8   20.03    3.46
  -4   8   9   49.77    6.26
   4  -8  -9   37.60    5.62
  -4   8  -9   29.45    4.58
  -4  -8   9   47.56    7.30
  -4   8   9   49.14    6.83
  -4   8 -10    3.72    1.69
  -4   8  10    5.48    2.69
  -4   8  10    3.24    1.62
  -4  -8  10    2.39    1.96
  -4   8 -11   -0.13    1.17
  -4   8  11   -1.71    1.76
  -4   8  11    1.70    1.97
  -4  -8  11    0.20    1.80
  -4   8  12    1.03    1.28
  -4   8  12    2.63    2.34
  -4  -8  12   -0.92    2.37
  -4   8  13   59.64    8.33
  -4  -8  13   41.56    7.45
  -4   8  13   56.14    7.73
  -4   8  14    3.17    1.90
  -4   8  14    2.02    2.04
  -4  -8  14    0.10    1.41
  -4   8  15    0.29    1.28
  -4  -8  15    0.57    2.31
  -4   8  15   -0.77    1.22
  -4   8  16    1.74    1.95
  -4   8  16    3.73    2.64
  -4  -8  16    3.25    2.52
  -4  -8  17   -0.41    1.46
  -4   8  17   -0.55    2.06
  -4   8  18    0.27    2.43
  -4  -9   0   54.38    6.93
   4   9   0   54.69    6.79
   4   9  -1    1.71    2.07
  -4  -9   1    5.11    2.14
  -4  -9  -1    3.55    1.74
  -4  -9   2   68.86    7.94
  -4  -9  -2   68.99    7.99
   4   9  -2   61.23    6.80
   4   9  -3    3.11    2.19
   4  -9  -3    1.47    0.29
  -4  -9  -3    1.37    1.68
   4   9  -4   21.45    3.82
  -4   9   4   21.61    4.74
   4  -9  -4   18.39    2.34
  -4  -9  -4   20.31    4.68
   4   9  -5  140.53    9.63
   4  -9  -5  120.55    6.81
  -4   9   5  133.15   11.25
  -4   9   6    0.83    1.18
  -4   9   6   -0.30    2.29
  -4   9  -6    2.13    1.05
  -4   9  -7    2.71    1.27
  -4   9   7    8.24    2.32
  -4   9   7    6.84    2.47
  -4  -9   7    3.11    2.78
  -4   9   8   -0.29    0.89
  -4   9   8    0.87    1.19
  -4   9  -8   -0.12    0.67
  -4   9   9    8.27    2.63
  -4   9   9    5.75    1.84
   4  -9  -9    7.46    2.49
  -4   9  -9    7.44    2.12
  -4  -9   9    7.90    3.33
  -4   9  10    9.51    3.50
  -4   9  10    9.57    3.01
  -4  -9  10   11.87    3.86
  -4   9  11    5.09    2.89
  -4   9  11    0.04    1.30
  -4  -9  11    5.20    3.06
  -4   9  12   16.62    4.65
  -4   9  12   13.43    3.60
  -4  -9  12   17.25    5.00
  -4   9  13   14.50    4.50
  -4   9  13    9.50    3.75
  -4  -9  13   13.89    4.59
  -4   9  14   -0.65    1.71
  -4   9  14    1.97    1.75
  -4  -9  14   -3.40    3.07
  -4   9  15   15.88    4.35
  -4   9  15   23.99    6.01
  -4  -9  15   25.44    6.55
  -4   9  16   -0.63    1.46
  -4  -9  16    3.35    3.08
  -4  -9  17    2.18    1.85
  -4 -10   0  128.86   11.02
   4  10   0  119.34   10.47
  -4 -10   1   49.14    6.75
  -4 -10  -1   53.79    7.30
   4  10   1   53.07    7.39
   4  10  -1   51.29    6.67
   4  10  -2   32.49    5.29
  -4 -10   2   37.55    6.01
  -4 -10  -2   44.67    6.73
   4  10  -3    6.64    2.43
  -4 -10  -3   10.78    3.28
   4  10  -4   21.44    4.07
  -4  10   4   23.14    5.24
   4 -10  -4   22.05    2.11
  -4 -10  -4   22.63    4.93
  -4  10   5    1.40    1.97
   4  10  -5   -0.06    1.45
   4 -10  -5    2.67    1.10
  -4  10   6   36.37    6.14
  -4 -10   6   38.80    6.38
  -4 -10   7  101.90   10.58
  -4  10   7  118.56   11.34
  -4  10   8    3.08    2.06
  -4 -10   8    8.63    3.24
  -4  10   9   12.99    3.94
  -4 -10   9    9.92    3.80
   4 -10  -9    4.00    1.98
  -4  10  10   17.13    4.45
  -4 -10  10   13.50    3.97
  -4  10  11    7.41    3.06
  -4 -10  11    5.14    2.75
  -4  10  12   14.61    4.42
  -4 -10  12    9.32    3.93
  -4  10  13    2.38    2.04
  -4 -10  13    1.62    1.55
  -4  10  14   11.32    4.10
  -4 -10  14    3.54    2.60
  -4  10  15   -1.57    1.84
  -4 -10  15    3.32    2.27
  -4  10  16    7.76    3.79
  -4 -10  16   12.12    4.90
   4  11   0    3.65    2.28
  -4 -11   0    1.44    1.29
   4  11   1   12.27    3.91
   4  11  -1   11.36    3.36
  -4 -11   1   13.34    3.64
  -4 -11  -1   15.49    3.94
   4  11   2   38.40    7.12
  -4 -11   2   52.24    7.18
   4  11  -2   47.49    6.70
  -4 -11  -2   38.31    6.45
   4  11   3    3.44    2.42
   4  11  -3    4.00    2.53
  -4 -11  -3    2.09    1.89
   4  11  -4   37.47    5.72
  -4  11   4   41.76    6.85
  -4 -11  -4   43.31    6.90
  -4  11   5   14.02    4.26
   4  11  -5   12.59    3.29
   4 -11  -5   13.69    1.90
  -4 -11  -5   14.30    4.39
  -4 -11   6   -0.10    1.50
  -4  11   6    5.08    2.76
  -4 -11   7    4.79    2.65
  -4  11   7    7.75    3.24
  -4  11   8    5.20    2.96
  -4 -11   8   -0.95    1.15
  -4  11   9   17.92    4.96
  -4 -11   9   14.02    3.95
  -4  11  10    6.11    3.37
  -4 -11  10   -0.37    1.62
  -4 -11  11    2.54    1.59
  -4  11  11    6.18    3.22
  -4  11  12    2.40    1.55
  -4 -11  12    1.09    2.13
  -4  11  13    5.34    3.01
  -4 -11  13    4.92    2.90
  -4  11  14    2.96    2.75
  -4 -11  14    3.77    2.75
  -4  11  15    9.75    4.60
  -4 -11  15   10.44    4.76
  -4  11  16    6.31    3.69
  -4 -11  16    1.69    2.12
   4  12   0   -1.59    2.04
  -4 -12   0   -0.27    1.74
   4  12   1   24.00    5.46
   4  12  -1   34.58    6.15
  -4 -12   1   25.55    5.11
  -4 -12  -1   27.77    5.36
   4  12   2    0.50    1.80
   4  12  -2    2.02    2.17
  -4 -12  -2   -2.19    2.17
   4  12  -3  138.62   12.12
  -4 -12  -3  139.97   12.65
   4  12   3  148.62   13.52
   4  12   4    6.52    3.47
   4  12  -4    8.25    3.07
  -4  12   4   13.77    4.69
  -4 -12  -4   10.20    3.79
  -4  12   5    3.51    2.50
  -4 -12  -5    9.84    3.61
  -4  12   6   43.67    7.38
  -4 -12  -6   50.89    8.27
  -4 -12   6   49.17    7.54
  -4  12   7    9.05    2.98
  -4 -12   7    2.88    1.43
  -4 -12   8   20.00    4.87
  -4  12   8   13.24    4.30
  -4  12   9    3.09    2.17
  -4 -12   9    8.57    3.49
  -4  12  10    0.03    2.03
  -4 -12  10   -2.55    2.15
  -4 -12  11    3.89    2.76
  -4  12  11    2.84    2.15
  -4  12  12   -1.10    1.74
  -4 -12  12   -3.49    2.53
  -4  12  13    5.25    3.05
  -4 -12  13    9.02    4.01
  -4  12  14   -0.01    1.51
  -4 -12  14    2.23    1.95
  -4  12  15    1.40    2.06
  -4 -12  15    0.63    1.42
  -4  12  16   27.38    7.07
   4  13   0    7.14    3.17
  -4 -13   0   10.37    3.25
   4  13   1    5.14    2.63
   4  13  -1    6.06    2.56
  -4 -13   1    4.00    2.33
  -4 -13  -1    3.80    2.57
   4  13   2   25.90    6.02
   4  13  -2   23.75    5.22
  -4 -13  -2   17.92    4.62
   4  13   3    4.31    1.89
   4  13  -3    5.42    2.82
  -4 -13  -3    7.66    3.22
   4  13   4    0.36    2.34
   4  13  -4    4.22    2.56
  -4  13   4   -4.81    3.04
  -4 -13  -4   -1.44    2.03
   4  13   5    2.59    1.49
  -4  13   5   -1.25    2.19
  -4 -13  -5   -0.55    1.47
   4  13   6   -3.84    3.54
  -4  13   6   -5.09    3.26
  -4 -13   6   -1.01    1.77
  -4 -13  -6   -2.51    2.24
  -4  13   7   -1.46    2.28
  -4 -13   7   -2.52    1.68
  -4 -13  -7   -0.96    1.82
  -4 -13   8   21.35    5.11
  -4  13   8   24.65    6.16
  -4  13   9    6.43    2.92
  -4 -13   9    2.65    1.69
  -4  13  10   14.86    5.22
  -4 -13  10    3.38    2.51
  -4 -13  11    8.27    3.56
  -4  13  11    8.21    4.16
  -4  13  12    3.90    2.80
  -4 -13  12    1.31    1.19
  -4  13  13    7.50    4.32
  -4 -13  13    6.80    4.10
  -4  13  14    1.99    2.51
  -4 -13  14    0.48    1.16
  -4  13  15   -1.60    2.05
  -4 -13  15    4.23    3.40
   4  14   0   -3.09    3.02
  -4 -14   0   -0.01    1.09
   4  14   1   -0.59    1.97
   4  14  -1    1.52    1.84
  -4 -14  -1   -3.91    2.49
   4  14   2    5.92    3.52
   4  14  -2    9.91    3.81
  -4 -14  -2    5.28    2.53
   4  14   3   13.19    4.41
   4  14  -3   14.48    4.10
  -4 -14  -3   13.88    4.31
   4  14   4   44.45    8.13
   4  14  -4   29.45    5.94
  -4 -14  -4   38.15    7.14
   4  14   5   13.27    4.89
  -4 -14   5    8.60    3.22
  -4  14   5    7.88    3.78
  -4 -14  -5   10.08    3.90
  -4 -14   6    3.47    2.32
  -4  14   6    5.62    3.23
   4  14   6    7.26    4.27
  -4 -14  -6    5.00    2.90
   4  14   7    3.89    2.93
  -4  14   7    3.86    2.82
  -4 -14   7    0.99    1.62
  -4 -14  -7    3.97    2.62
   4  14   8   16.14    5.53
  -4  14   8   10.07    3.85
  -4 -14   8   10.77    3.99
  -4 -14  -8   11.34    4.29
  -4  14   9   49.26    9.04
  -4 -14   9   46.05    8.10
  -4 -14  10    6.24    3.34
  -4  14  10    6.15    3.57
  -4  14  11    8.35    4.29
  -4 -14  11    1.38    1.35
  -4  14  12    1.99    2.98
  -4 -14  12   -3.26    2.43
  -4  14  13   -0.01    2.26
  -4 -14  13    5.64    3.11
  -4  14  14    2.25    2.74
  -4 -14  14    0.10    2.53
   4  15   0   44.13    8.07
  -4 -15   0   47.38    7.60
   4  15   1    3.89    2.72
  -4 -15  -1    7.73    3.13
   4  15  -1    9.34    3.68
   4  15   2    2.79    1.72
   4  15  -2   -0.35    1.19
  -4 -15  -2    0.66    1.19
   4  15  -3    0.42    1.21
  -4 -15  -3    2.89    1.42
   4  15   4    0.12    2.16
   4  15  -4   -1.05    1.56
  -4 -15  -4    3.87    2.53
  -4  15   5    0.46    1.29
  -4 -15  -5    0.47    1.64
  -4 -15   5    1.28    1.45
   4  15   6   -1.14    2.00
  -4 -15   6    0.48    1.08
  -4 -15  -6    1.80    1.66
   4  15   7    2.52    2.50
  -4 -15   7   -1.86    1.86
  -4  15   7    4.76    3.38
  -4 -15  -7    6.13    3.28
   4  15   8    1.38    2.46
  -4  15   8   -0.69    1.59
  -4 -15   8    1.09    1.55
  -4 -15  -8    3.68    2.65
   4  15   9   -4.26    4.05
  -4  15   9   -3.18    2.62
  -4 -15   9   -0.07    1.25
  -4 -15  -9   -0.78    1.21
  -4 -15  10    2.38    2.44
  -4  15  10    6.02    3.94
  -4 -15 -10   10.78    5.40
  -4  15  11    4.09    3.21
  -4 -15  11    4.44    3.19
   4  16   0   -3.54    1.63
   4  16   1    1.32    1.46
  -4 -16  -1    0.22    1.19
   4  16   2    0.11    1.81
   4  16  -2    0.88    1.72
  -4 -16  -2    0.10    1.32
   4  16   3   42.44    8.81
   4  16  -3   28.09    6.53
  -4 -16  -3   51.84    8.40
   4  16   4   14.05    5.34
  -4 -16   4   11.16    3.81
  -4 -16  -4   12.35    4.19
  -4 -16   5    3.60    2.24
  -4 -16  -5    1.93    1.84
   4  16   6    7.66    4.51
  -4 -16   6    3.21    1.81
  -4  16   6    1.68    2.07
  -4 -16  -6    8.91    3.87
   4  16   7    4.23    2.99
  -4  16   7    4.37    2.89
  -4 -16  -7   -1.21    1.43
  -4 -16   7    4.15    2.73
  -4  16   8    5.51    3.43
  -4 -16  -8   10.15    4.36
  -4 -16  -9   -2.59    2.30
  -4 -16 -10    6.52    3.58
   4  17   0    1.64    1.66
   4  17   1   -0.83    1.91
   4  17  -1    0.01    1.14
   4  17   2    3.57    3.33
   4  17  -2    0.81    1.11
   4  17  -3   -7.44    3.62
   4  17   3    0.72    1.60
   4  17   4    5.60    4.11
   4  17   5   13.97    5.82
   4  18   0    0.38    1.95
   4  18   1    4.14    3.27
   4  18  -1    3.47    3.58
   4  18  -2    0.01    2.09
  -5   0   0   -0.57    2.07
  -5   0   1    0.16    1.20
  -5   0  -1   -0.30    1.25
   5   0  -1   -0.17    0.98
  -5   0   2   28.83    4.68
   5   0  -2   20.95    3.76
  -5   0  -2   26.11    4.36
   5   0  -3    1.78    1.69
   5   0  -4  128.80    9.51
   5   0  -4  165.50    4.57
  -5   0   5   -0.38    1.61
   5   0  -5    2.45    1.80
  -5   0   6  330.23   16.24
   5   0  -6  332.90   16.41
   5   0  -7   -0.35    1.23
  -5   0   7    0.29    1.21
  -5   0   8    9.18    3.30
  -5   0   9   -1.08    1.65
  -5   0  10   47.43    7.38
  -5   0  11   -2.19    3.02
  -5   0  12   23.39    5.15
  -5   0  13   -0.21    0.20
  -5   0  13    1.12    2.06
  -5   0  14   34.17    6.74
  -5   0  15    2.15    2.00
  -5   0  16   15.43    4.91
  -5   0  17   -0.24    1.91
  -5   0  18    5.92    3.80
  -5   1   0   -0.46    1.66
  -5  -1   0   -1.71    1.83
  -5   1   1  281.31   12.65
  -5  -1   1  277.81   13.76
  -5   1  -1  257.28   12.14
  -5  -1  -1  273.00   13.35
   5  -1  -1  257.25   12.41
  -5   1   2  277.91   12.82
  -5  -1   2  272.28   13.47
   5  -1  -2  259.62   12.33
   5   1  -2  230.59   12.63
  -5   1  -2  265.07   12.83
  -5  -1  -2  276.86   13.95
   5  -1  -3   55.39    3.88
   5  -1  -3   61.63    6.28
   5   1  -3   52.93    6.15
   5  -1  -4   18.03    3.58
   5   1  -4   22.00    4.12
   5  -1  -4   16.09    1.90
   5   1  -5  573.87   21.12
  -5   1   5  607.29   20.79
   5   1  -6   29.35    5.01
  -5   1   6   27.42    4.59
   5  -1  -6   21.01    4.07
  -5  -1   6   34.12    5.41
  -5  -1   7    8.25    3.16
   5  -1  -7    7.21    2.47
   5   1  -7    4.94    2.35
  -5   1   7    7.29    2.65
  -5   1  -8    8.64    2.68
  -5  -1   8    8.63    2.83
  -5   1   9   -1.97    1.57
  -5  -1   9   -0.05    1.94
  -5  -1  10   40.33    6.97
  -5   1  10   46.51    7.26
  -5   1  11   46.77    2.78
  -5   1  11   42.67    6.77
  -5  -1  11   40.60    6.90
  -5   1  12    0.99    0.72
  -5  -1  12   -0.74    1.55
  -5   1  13   12.53    1.76
  -5   1  13    9.14    3.47
  -5  -1  13   15.20    4.88
  -5   1  14   61.81    9.11
  -5  -1  14   56.46    9.06
  -5   1  15   15.77    4.90
  -5  -1  15   16.05    5.11
  -5  -1  16   13.36    4.41
  -5   1  16   14.42    5.13
  -5  -1  17    9.45    4.49
  -5   1  17   12.75    4.95
  -5   1  18    4.94    2.99
  -5  -1  18    1.86    1.68
  -5   2   0   -0.68    1.26
  -5  -2   0   -0.62    1.96
  -5   2   1   31.70    4.26
  -5  -2   1   33.58    5.18
  -5   2  -1   31.76    4.08
  -5  -2  -1   32.45    4.89
   5  -2  -2  100.87    6.24
  -5  -2   2  113.16    9.02
   5  -2  -2  106.48    7.65
  -5   2  -2  115.38    7.96
   5   2  -2  107.89    8.90
  -5  -2  -2  110.56    9.23
   5  -2  -3    0.73    0.78
  -5  -2   3   -1.48    1.63
   5  -2  -3   -1.52    1.48
   5   2  -3    0.84    0.99
   5  -2  -4   39.83    5.06
   5   2  -4   35.36    5.28
  -5   2   4   43.62    5.23
   5  -2  -4   36.50    3.41
  -5   2   5  212.71   12.04
   5  -2  -5  211.02   12.12
   5   2  -5  220.34   13.53
  -5  -2   6    0.78    1.63
   5  -2  -6   -0.74    1.44
   5   2  -6   -0.04    0.96
  -5   2   6    1.41    1.36
  -5   2   7    2.00    1.40
   5  -2  -7    2.76    1.62
  -5  -2   7    2.11    1.56
  -5  -2   8   -0.29    1.70
  -5   2   8    1.57    1.78
  -5   2  -8    2.30    1.63
  -5   2  -9   36.19    5.45
  -5  -2   9   41.28    6.42
  -5   2   9   40.67    6.06
  -5   2  10    1.86    0.98
  -5  -2  10   -0.44    2.43
  -5   2  10    1.95    1.29
  -5   2  11   55.88    4.11
  -5   2  11   51.22    7.68
  -5  -2  11   62.60    8.81
  -5   2  12    1.67    1.09
  -5   2  12   -0.29    1.46
  -5  -2  12   -1.71    3.00
  -5   2  13   69.47    9.52
  -5  -2  13   76.39   10.20
  -5   2  13   78.29    5.48
  -5   2  14   37.07    7.10
  -5  -2  14   40.06    7.56
  -5   2  14   36.41    3.91
  -5  -2  15   -1.82    1.89
  -5   2  15    2.35    2.62
  -5  -2  16   -2.17    3.03
  -5   2  16    2.77    2.12
  -5  -2  17    5.26    3.00
  -5   2  17   -5.18    3.16
  -5   2  18   -1.39    2.53
  -5  -2  18    3.41    2.93
  -5   3   0   -0.26    1.25
  -5  -3   0   -1.92    2.10
   5  -3  -1   32.85    3.97
  -5   3  -1   36.03    4.35
  -5   3   1   26.66    3.81
  -5  -3   1   36.17    5.21
  -5  -3  -1   30.51    5.00
   5  -3  -2    1.07    0.93
  -5  -3   2    1.87    1.77
  -5   3  -2    1.08    1.33
   5  -3  -2    0.76    1.07
  -5  -3  -2    1.28    1.74
   5   3  -2    0.13    1.01
  -5  -3   3   64.39    7.34
   5  -3  -3   63.01    5.93
   5   3  -3   63.12    7.04
  -5   3  -3   70.30    6.41
   5  -3  -3   60.82    5.08
  -5   3   4  285.45   13.31
   5  -3  -4  257.68   12.41
   5   3  -4  278.13   15.25
   5  -3  -4  252.62   10.20
   5   3  -4  255.00    5.44
  -5   3   5   10.03    2.18
   5  -3  -5    9.58    2.55
   5   3  -5    9.90    3.23
  -5   3   6   -1.71    2.03
   5  -3  -6    0.78    1.41
  -5   3   7   27.97    4.65
  -5   3  -7   16.59    3.57
  -5  -3   7   20.80    4.41
   5  -3  -7   18.76    3.85
  -5  -3   8  111.90   10.83
  -5   3   8  108.75    9.77
  -5   3   9    4.35    1.60
  -5   3  -9    2.14    1.08
  -5   3   9    4.24    2.24
  -5  -3   9    2.09    2.17
  -5   3  10  199.17    8.96
  -5   3  10  179.66   13.69
  -5  -3  10  185.03   14.36
  -5  -3  11    0.27    1.68
  -5   3  11    2.15    0.72
  -5   3  11    0.75    1.48
  -5   3  12  129.41   12.45
  -5  -3  12  111.31   12.31
  -5   3  12  128.45    7.71
  -5   3  13    5.16    2.93
  -5   3  13    6.90    2.20
  -5  -3  13    6.52    3.61
  -5   3  14    5.44    1.90
  -5  -3  14    2.20    2.64
  -5   3  14    4.58    3.15
  -5  -3  15    3.62    1.82
  -5   3  15    3.25    2.23
  -5  -3  16   -1.38    2.22
  -5   3  16    0.85    1.95
  -5  -3  17    8.17    3.94
  -5   3  17   10.43    4.58
  -5  -3  18    4.22    2.98
  -5   3  18   -0.37    1.67
   5  -4   0   -0.80    1.26
  -5   4   0    0.16    0.82
  -5  -4   0   -3.50    2.94
   5  -4  -1   29.62    4.08
  -5   4  -1   30.45    3.65
  -5  -4   1   43.55    6.20
  -5  -4  -1   31.08    5.25
   5  -4  -2  407.76   14.69
  -5  -4   2  460.52   19.04
  -5   4  -2  415.79   13.94
   5  -4  -2  392.45   13.79
  -5  -4  -2  464.98   19.64
   5   4  -2  453.03   19.48
  -5   4   3  200.85   10.29
  -5  -4   3  200.77   12.85
   5  -4  -3  176.87    9.56
   5   4  -3  196.07   12.75
  -5   4  -3  181.47    9.59
  -5  -4  -3  208.49   13.55
   5  -4  -3  187.61    9.65
  -5   4   4  266.56   12.39
   5  -4  -4  260.73   12.08
   5   4  -4  266.42   15.34
   5  -4  -4  254.10   11.13
   5   4  -4  270.27    7.37
  -5   4   5    7.45    2.44
   5  -4  -5    7.71    2.23
   5   4  -5    9.91    3.33
  -5   4   6   14.73    3.53
  -5   4  -6    8.24    2.32
   5  -4  -6   13.63    3.10
  -5   4  -7   13.50    3.06
   5  -4  -7   13.85    3.39
  -5  -4   7   22.81    4.89
  -5   4   7   17.46    3.72
  -5   4   8  264.17   11.33
  -5  -4   8  254.64   16.31
  -5   4   8  248.85   14.48
  -5   4   9    0.41    1.03
  -5   4   9    2.28    1.21
  -5   4  -9    1.77    1.52
  -5  -4   9    1.48    2.15
  -5   4  10    9.41    2.27
  -5   4  10   10.00    3.09
  -5  -4  10    3.78    2.34
  -5   4  11   14.90    3.97
  -5   4  11   21.44    3.42
  -5  -4  11   16.38    4.30
  -5   4  12   19.89    4.85
  -5   4  12   23.92    3.68
  -5  -4  12   22.90    5.40
  -5  -4  13   36.91    7.21
  -5   4  13   32.47    6.40
  -5   4  13   43.47    5.21
  -5   4  14    9.06    2.41
  -5  -4  14   11.26    4.17
  -5   4  14    9.10    3.71
  -5  -4  15   -2.09    2.32
  -5   4  15    2.35    2.77
  -5  -4  16    0.72    1.42
  -5   4  16    1.28    1.93
  -5  -4  17    4.54    3.18
  -5   4  17    8.95    3.82
  -5  -4  18   -5.04    3.12
  -5   4  18    1.01    1.35
   5  -5   0   -0.77    1.17
  -5  -5   0    1.92    1.44
   5  -5  -1   56.13    6.12
   5  -5   1   56.85    6.40
  -5   5  -1   64.23    5.08
  -5  -5   1   58.65    6.97
  -5  -5  -1   66.67    7.56
  -5   5   2    3.62    1.53
   5  -5  -2    1.30    1.06
  -5  -5   2    4.03    2.41
  -5   5  -2    3.01    0.98
  -5  -5  -2    0.21    1.67
   5  -5  -2    4.75    1.62
   5   5  -2    0.59    1.02
  -5  -5   3   92.49    8.97
   5  -5  -3   83.32    6.31
  -5   5  -3   96.78    6.60
   5   5  -3  107.46    9.69
  -5  -5  -3  101.25    9.59
   5   5  -3   83.16    5.45
   5  -5  -3   83.58    7.08
  -5   5   3   93.36    6.68
   5  -5  -4   27.30    3.84
   5   5  -4   33.91    5.55
  -5   5   4   32.34    4.29
   5  -5  -4   27.72    3.99
   5   5  -4   29.43    2.97
   5  -5  -5   79.80    6.89
  -5   5   5   84.82    7.21
  -5   5  -5   85.32    6.57
   5  -5  -6   52.80    5.90
  -5   5   6   60.93    6.40
  -5  -5   7   28.24    5.54
  -5   5   7   19.42    3.43
  -5   5  -7   14.99    3.17
  -5   5   7   22.27    4.11
  -5   5   8    2.80    1.34
  -5   5   8   -0.02    1.66
  -5   5  -8    3.59    1.83
  -5  -5   8    3.95    2.90
  -5  -5   9   17.96    4.57
  -5   5   9   22.30    4.49
  -5   5   9   22.85    3.71
  -5   5  -9   13.63    3.31
  -5   5  10   -0.52    2.16
  -5   5  10    1.01    0.75
  -5  -5  10    2.14    2.04
  -5   5 -10   -0.03    0.87
  -5   5  11   24.92    5.51
  -5   5  11   21.39    3.69
  -5  -5  11   15.80    4.33
  -5   5  12    0.63    0.77
  -5   5  12   -1.19    1.38
  -5  -5  12   -0.86    2.00
  -5   5  13    1.86    1.65
  -5   5  13    2.67    2.16
  -5  -5  13    3.57    2.63
  -5   5  14    2.52    1.55
  -5  -5  14    4.24    2.46
  -5   5  14    1.59    2.09
  -5   5  15    0.46    1.15
  -5  -5  15   -1.51    2.65
  -5   5  15   -3.43    2.80
  -5  -5  16    5.68    3.47
  -5   5  16   -2.31    2.41
  -5  -5  17   -0.38    1.23
  -5   5  17    3.18    3.21
  -5   5  18    2.19    3.23
   5  -6   0   -0.83    1.10
  -5  -6   0   -0.11    1.32
   5  -6  -1   14.85    3.33
   5  -6   1   13.07    3.16
  -5   6  -1   15.39    2.43
  -5   6   1   16.42    2.36
  -5  -6   1   15.74    3.48
  -5  -6  -1   20.73    4.44
   5  -6   2   38.15    5.66
   5  -6  -2   31.05    4.58
  -5   6  -2   31.40    3.42
  -5  -6   2   33.52    5.43
  -5  -6  -2   42.16    6.19
  -5   6   2   26.04    3.21
   5  -6  -3   -0.67    0.67
   5   6  -3    0.88    1.01
  -5   6   3    0.01    0.83
  -5  -6   3    0.12    1.24
  -5   6  -3    0.01    0.75
   5  -6  -3   -0.35    0.81
  -5  -6  -3    0.01    1.34
   5  -6  -4   19.99    3.65
  -5   6  -4   16.93    2.60
   5  -6  -4   17.90    2.99
  -5   6   4   21.26    3.27
  -5   6  -4   19.61    2.99
   5   6  -4   22.94    3.03
   5   6  -5    0.44    0.94
  -5   6  -5    0.23    0.40
   5  -6  -5    0.56    0.58
  -5   6   5   -0.11    1.09
  -5   6   6    1.48    1.62
  -5   6  -6    0.82    0.96
   5  -6  -6    0.51    0.81
  -5   6   7    0.59    1.18
  -5   6   7    1.53    1.09
  -5   6  -7    2.41    1.45
  -5  -6   7    0.56    1.50
  -5   6   8  371.03   16.06
  -5   6   8  356.89   16.93
  -5  -6   8  349.02   19.98
  -5   6   9   36.25    5.51
  -5   6   9   39.80    5.38
  -5   6  -9   32.68    5.03
  -5  -6   9   34.07    6.06
  -5   6 -10   21.46    4.35
  -5   6  10   26.78    4.48
  -5  -6  10   30.71    6.19
  -5   6  10   26.01    5.00
  -5   6  11   27.93    4.59
  -5  -6  11   28.35    6.25
  -5   6  11   23.30    4.90
  -5  -6  12    0.90    1.89
  -5   6  12    0.92    1.06
  -5   6  12    2.68    2.83
  -5   6  13   18.06    3.86
  -5   6  13   18.37    4.68
  -5  -6  13   20.42    5.63
  -5   6  14   18.50    4.12
  -5   6  14   23.23    5.65
  -5  -6  14   19.32    5.60
  -5   6  15    1.76    1.74
  -5   6  15   -1.05    2.01
  -5  -6  15   -4.18    2.81
  -5  -6  16    8.22    4.25
  -5   6  16   -0.01    2.19
  -5  -6  17    3.59    2.76
  -5   6  17    1.07    2.21
  -5   6  18    2.54    2.93
   5  -7   0    0.48    0.97
  -5  -7   0   -0.69    1.68
  -5   7   0   -0.19    0.42
   5  -7   1   39.14    6.02
  -5  -7   1   39.71    6.43
  -5   7   1   37.19    3.23
  -5  -7  -1   38.08    6.04
   5  -7  -1   38.97    5.77
   5   7  -2    6.25    1.75
   5  -7  -2    6.33    2.29
  -5   7  -2    4.41    0.98
  -5   7  -2    8.72    1.63
  -5  -7   2    6.13    3.00
  -5   7   2    8.35    1.86
  -5  -7  -2    4.62    2.78
  -5   7  -3   36.75    3.31
  -5   7   3   49.21    4.40
  -5  -7   3   55.85    7.47
  -5   7  -3   54.36    4.13
   5  -7  -3   44.31    4.14
  -5  -7  -3   58.82    7.68
   5  -7  -3   52.85    6.56
   5   7  -3   52.47    5.31
   5   7  -4   80.62    6.11
  -5   7  -4   58.48    4.62
  -5   7   4   86.50    6.29
   5  -7  -4   68.80    5.60
  -5   7  -4   86.67    5.72
  -5  -7  -4   96.00   10.21
  -5   7   5    3.25    1.15
   5   7  -5    6.90    1.83
   5  -7  -5    6.04    1.80
  -5   7  -5    4.79    1.53
  -5   7   6    6.37    2.23
  -5   7   6    3.54    1.58
   5  -7  -6    4.22    1.76
  -5   7  -6    4.83    1.55
  -5   7   7  140.58   10.65
  -5   7   7  149.20   10.34
  -5   7  -7   98.02    7.48
   5  -7  -7   95.32    8.15
  -5  -7   7  152.55   12.84
  -5  -7   8    0.90    1.18
  -5   7  -8    1.61    1.16
  -5   7   8    0.51    1.01
  -5   7   8   -0.92    1.04
  -5   7   9   78.49    7.91
  -5   7   9   84.16    8.52
  -5  -7   9   74.87    9.38
  -5   7  -9   77.24    7.49
  -5   7  10   12.70    3.35
  -5   7 -10    7.85    2.59
  -5   7  10   13.45    3.73
  -5  -7  10   10.98    3.71
  -5   7  11    8.24    3.01
  -5  -7  11    6.08    3.02
  -5   7  11    4.43    2.52
  -5  -7  12   -0.29    1.70
  -5   7  12    0.49    1.09
  -5   7  12   -0.48    1.71
  -5   7  13   25.16    4.71
  -5   7  13   25.93    5.57
  -5  -7  13   31.43    6.99
  -5   7  14   -0.43    1.18
  -5   7  14   -0.14    1.65
  -5  -7  14    3.32    2.54
  -5   7  15   -1.05    1.93
  -5   7  15   -3.71    2.96
  -5  -7  15   -1.07    1.60
  -5   7  16    3.52    2.80
  -5  -7  16   -2.07    2.68
  -5  -7  17   -1.56    1.92
  -5   7  17    1.31    1.50
  -5   7  18    5.41    3.76
  -5  -8   0   -1.61    1.28
   5   8  -1   -1.91    1.64
  -5  -8   1   -1.24    1.64
  -5  -8  -1   -3.39    3.12
  -5   8   1    0.89    0.52
  -5   8   2   58.14    3.77
  -5  -8   2   52.19    7.29
  -5  -8  -2   41.84    6.63
   5   8  -2   48.71    5.69
  -5   8   3   54.05    4.16
  -5   8  -3   37.49    2.57
  -5  -8   3   51.34    7.30
  -5   8  -3   40.80    2.83
  -5  -8  -3   55.16    7.80
   5  -8  -3   42.81    3.73
   5  -8  -3   45.07    6.41
   5   8  -3   52.49    5.67
  -5   8  -4   18.94    2.22
   5   8  -4   25.77    3.79
  -5   8  -4   22.49    2.48
   5  -8  -4   23.02    3.14
  -5   8   4   20.99    2.81
  -5  -8  -4   27.16    5.59
   5   8  -5  124.18    8.24
  -5   8   5  128.93    7.99
  -5   8  -5   87.17    5.50
   5  -8  -5  102.15    6.91
  -5   8  -5  108.57    6.27
  -5   8   6   20.95    4.17
  -5   8  -6   14.21    2.45
   5  -8  -6   12.20    2.62
  -5   8   6   25.36    3.82
  -5   8   7   -1.88    2.22
  -5   8  -7    0.14    0.42
   5  -8  -7    0.35    0.82
  -5   8   7    0.50    1.05
  -5  -8   7    0.22    1.54
  -5  -8   8   13.97    4.37
  -5   8   8   15.69    3.56
  -5   8  -8   14.77    3.04
  -5   8   8   16.38    3.63
  -5  -8   9    7.94    3.24
  -5   8   9    5.07    2.56
  -5   8   9   10.07    3.05
  -5   8  -9    7.40    2.29
  -5   8  10    2.34    1.87
  -5   8  10    2.48    1.68
  -5  -8  10    1.32    1.62
  -5  -8  11    1.25    1.51
  -5   8  11    0.12    1.01
  -5  -8  12   24.81    6.08
  -5   8  12   24.88    5.10
  -5   8  12   23.34    5.29
  -5   8  13    1.30    1.74
  -5   8  13    2.57    2.26
  -5  -8  13    0.95    1.58
  -5   8  14   27.35    5.39
  -5   8  14   13.62    4.63
  -5  -8  14   25.81    6.36
  -5   8  15    2.33    2.25
  -5   8  15    2.60    3.20
  -5  -8  15   -3.93    3.16
  -5  -8  16    0.65    1.87
  -5   8  16    2.16    2.09
  -5   8  17    1.38    1.97
  -5   8  18   -1.80    2.09
   5   9   0   -1.95    2.33
  -5  -9   0    2.14    2.12
  -5  -9   1   65.68    8.37
  -5  -9  -1   67.76    8.63
   5   9  -1   72.94    7.70
   5   9  -2   22.67    4.31
  -5  -9   2   19.78    4.67
  -5  -9  -2   22.04    4.87
   5   9  -3   -0.90    1.24
  -5   9   3   -0.42    0.46
  -5  -9  -3   -2.06    2.29
   5   9  -4   16.28    3.35
  -5   9   4    8.76    1.72
   5  -9  -4   13.27    2.06
  -5  -9  -4   15.99    4.58
  -5   9   5   41.74    4.30
   5   9  -5   55.98    5.99
   5  -9  -5   41.32    4.17
  -5   9  -5   57.25    3.69
  -5  -9  -5   57.13    8.53
  -5   9  -5   40.50    2.89
  -5   9  -6    8.49    1.69
  -5   9   6   10.50    3.00
  -5   9   6    7.85    2.12
   5  -9  -6    6.03    1.82
  -5   9  -7   -0.29    0.80
  -5   9   7    0.34    1.83
  -5   9   7    0.86    1.33
   5  -9  -7    1.46    0.96
  -5  -9   7   -0.58    1.30
  -5  -9   8   37.57    6.84
  -5   9   8   38.90    5.22
  -5   9   8   45.23    6.67
  -5  -9   9    0.35    1.39
  -5   9   9   -2.11    2.23
  -5   9   9   -0.01    1.66
  -5   9  10    4.26    2.16
  -5   9  10    4.51    2.79
  -5  -9  10    6.07    3.22
  -5   9  11    1.17    1.92
  -5   9  11    1.40    1.68
  -5  -9  11    5.52    3.30
  -5  -9  12    0.70    1.10
  -5   9  12    0.93    1.20
  -5   9  12    0.38    1.14
  -5   9  13    9.15    3.16
  -5   9  13    6.67    2.84
  -5  -9  13    5.49    3.07
  -5   9  14   13.55    3.88
  -5   9  14    7.99    3.17
  -5  -9  14   10.03    4.46
  -5   9  15    7.22    3.24
  -5   9  15    0.71    1.83
  -5  -9  15    2.27    2.34
  -5   9  16    0.80    1.88
  -5  -9  16    1.55    1.81
  -5   9  17   -0.01    2.28
   5  10   0    1.83    1.86
  -5 -10   0    1.75    1.26
  -5 -10   1   93.07   10.04
  -5 -10  -1  101.99   10.74
   5  10   1   94.15    9.54
   5  10  -1   92.80    9.09
   5  10  -2   12.44    3.41
  -5 -10   2    6.19    2.71
  -5 -10  -2    9.02    3.74
   5  10  -3    0.13    1.00
  -5 -10  -3   -0.93    1.94
   5  10  -4   65.86    7.12
  -5 -10  -4   63.45    8.80
   5  10  -5   32.24    4.95
   5 -10  -5   26.82    3.13
  -5 -10  -5   30.58    6.43
  -5  10   6   21.82    5.06
   5 -10  -6   19.24    3.02
  -5  10  -6   17.88    1.82
  -5  10   7   42.71    6.88
   5 -10  -7   29.05    4.06
  -5 -10   7   36.72    6.77
  -5  10   7   41.57    4.89
  -5  10   8   15.15    3.32
  -5  10   8   19.85    4.99
  -5 -10   8   19.53    5.23
  -5  10   9    0.34    0.80
  -5 -10   9    1.62    2.14
  -5  10   9   -0.03    1.84
  -5  10  10    2.02    1.33
  -5  10  10    0.13    2.00
  -5 -10  10    4.54    2.89
  -5  10  11   -1.10    1.19
  -5  10  11    0.79    1.72
  -5 -10  11    0.28    1.92
  -5  10  12    1.55    1.06
  -5  10  12    4.17    2.33
  -5  10  13    3.82    2.60
  -5  10  13   11.90    4.05
  -5 -10  13   14.42    5.08
  -5  10  14   -1.30    1.56
  -5  10  14    4.09    2.54
  -5 -10  14   -1.28    2.66
  -5  10  15   -0.41    1.31
  -5 -10  15    1.90    2.42
   5  11   0   -0.62    1.36
  -5 -11   0   -2.69    2.22
   5  11   1   31.90    5.97
   5  11  -1   32.16    5.61
  -5 -11   1   30.90    5.88
  -5 -11  -1   28.73    5.82
   5  11   2    1.81    1.70
   5  11  -2   -2.90    2.22
  -5 -11   2   -1.55    2.15
  -5 -11  -2    3.12    2.72
   5  11  -3   10.98    3.00
  -5 -11  -3   12.93    4.05
   5  11  -4   35.39    5.60
  -5 -11  -4   41.98    7.32
   5  11  -5   44.34    6.10
  -5 -11  -5   61.00    9.04
  -5 -11  -6   11.54    3.87
  -5  11   7    6.25    2.72
  -5 -11   7   10.37    3.66
  -5  11   8    5.99    2.96
  -5 -11   8    5.53    2.63
  -5 -11   9    8.71    3.64
  -5  11   9   10.49    3.78
  -5  11  10    1.75    1.76
  -5 -11  10    2.92    2.72
  -5  11  11   12.02    3.97
  -5 -11  11   19.14    5.42
  -5 -11  12    4.89    2.40
  -5  11  12    2.72    2.83
  -5  11  13   23.95    5.67
  -5 -11  13   14.85    5.02
  -5  11  14    2.77    1.85
  -5 -11  14    0.74    1.77
  -5 -11  15    0.96    2.60
   5  12   0   -2.76    2.79
  -5 -12   0   -0.87    1.72
   5  12   1   25.03    5.73
   5  12  -1   26.76    5.55
  -5 -12   1   22.43    5.30
  -5 -12  -1   16.54    4.43
   5  12   2   33.17    6.18
   5  12  -2   37.99    6.32
  -5 -12   2   26.95    5.75
  -5 -12  -2   27.50    5.64
   5  12   3   -4.61    3.93
   5  12  -3    3.03    2.22
  -5 -12  -3   -2.26    2.25
   5  12  -4    1.06    1.68
  -5 -12  -4    5.15    2.79
   5  12  -5   -0.10    1.61
  -5 -12  -5    4.57    2.19
  -5 -12   6   21.93    5.61
  -5 -12  -6   22.74    5.81
  -5  12   7    7.22    3.23
  -5 -12   7    3.26    2.27
  -5  12   8    5.44    2.86
  -5 -12   8    6.69    3.16
  -5 -12   9   12.30    4.16
  -5  12   9   15.76    4.75
  -5  12  10    1.40    2.08
  -5 -12  10    1.97    2.01
  -5  12  11   28.08    6.59
  -5 -12  11   17.08    5.16
  -5 -12  12    2.41    2.48
  -5  12  12   -2.60    2.26
  -5  12  13   -2.25    2.12
  -5 -12  13   -0.45    1.97
  -5  12  14    0.13    1.18
  -5 -12  14    0.79    1.39
   5  13   0    0.24    1.49
  -5 -13   0    1.54    1.25
   5  13   1    3.62    1.87
   5  13  -1    4.31    2.58
  -5 -13   1    4.47    2.44
  -5 -13  -1    2.06    2.64
   5  13   2   11.71    4.02
   5  13  -2   12.74    3.97
  -5 -13  -2    9.27    3.33
   5  13   3   16.86    4.84
   5  13  -3   12.95    3.62
  -5 -13  -3   14.33    4.64
   5  13   4    8.61    3.29
   5  13  -4    4.05    2.28
  -5 -13  -4   10.07    3.63
   5  13   5   -1.04    2.24
  -5 -13  -5   11.39    4.30
  -5 -13   6    8.57    3.82
  -5 -13  -6    6.92    3.55
  -5 -13   7   17.92    4.93
  -5  13   7   17.65    5.20
  -5 -13  -7   19.75    5.69
  -5  13   8    2.92    2.21
  -5 -13   8   -2.12    1.92
  -5 -13  -8    4.36    2.57
  -5  13   9    2.75    2.33
  -5 -13   9   -1.80    1.93
  -5  13  10   32.71    7.33
  -5 -13  10   30.73    7.06
  -5 -13  11    7.34    3.99
  -5  13  11    3.00    2.49
  -5 -13  12    3.53    2.84
  -5  13  12    0.47    1.46
  -5  13  13   -1.27    1.70
  -5 -13  13   -3.23    2.53
  -5  13  14    3.59    2.92
   5  14   0   -2.29    1.64
  -5 -14   0   -2.25    1.98
   5  14   1    3.78    2.72
   5  14  -1    1.79    1.89
  -5 -14   1   -0.20    1.78
  -5 -14  -1    0.77    1.40
   5  14   2    3.32    2.21
   5  14  -2    0.17    1.61
   5  14  -3    0.97    1.61
  -5 -14  -3   -0.66    1.49
   5  14   4   18.15    5.42
   5  14  -4   14.41    4.33
  -5 -14  -4   29.13    6.55
   5  14   5    4.76    1.99
  -5 -14  -5   -2.15    2.09
   5  14   6    8.00    4.43
  -5 -14   6    0.13    1.64
  -5 -14  -6    6.18    3.21
   5  14   7   -1.01    2.42
  -5 -14   7    1.69    1.58
  -5 -14   8    0.22    1.23
  -5  14   8   -0.65    2.21
  -5 -14  -8    1.61    1.80
  -5  14   9    5.37    3.65
  -5 -14   9    4.45    3.33
  -5 -14  -9    8.32    4.18
  -5  14  10   14.48    5.15
  -5 -14  10    8.05    4.19
  -5 -14 -10   21.57    7.07
  -5 -14  11    3.38    3.25
  -5  14  11    0.22    1.61
  -5  14  12   -4.08    2.87
  -5 -14  12   -3.83    2.68
  -5  14  13    1.26    1.91
  -5 -14  13   -0.13    2.86
   5  15   0    1.32    1.71
  -5 -15   0   -0.25    1.60
   5  15   1    1.73    1.96
   5  15  -1    1.45    1.19
  -5 -15  -1    0.82    1.26
   5  15   2    0.64    1.90
   5  15  -2    0.70    1.24
  -5 -15  -2   -1.95    1.49
   5  15   3    1.44    2.44
   5  15  -3   -1.29    2.31
  -5 -15  -3    3.16    1.96
   5  15   4    7.41    4.66
   5  15  -4    4.39    2.62
  -5 -15  -4    6.34    3.33
   5  15   5   11.85    4.43
  -5 -15  -5   19.07    5.52
  -5 -15   5   19.06    5.40
   5  15   6   11.23    4.37
  -5 -15   6   20.31    5.79
  -5 -15  -6   21.64    6.11
   5  15   7    1.60    2.61
  -5 -15   7   -3.33    2.39
  -5 -15  -7    3.07    2.94
  -5 -15   8   17.67    5.19
   5  15   8   21.35    6.57
  -5 -15  -8   21.28    6.40
  -5  15   9    2.69    2.38
  -5 -15   9    3.28    2.69
  -5 -15  -9    1.09    1.42
  -5 -15  10   -4.74    2.89
  -5  15  10    4.70    3.40
  -5 -15 -10   -3.29    2.80
  -5 -15  11    0.04    1.67
  -5  15  11    0.58    1.70
  -5 -15 -11   -1.82    2.30
   5  16   0   -1.45    2.13
   5  16   1    0.84    1.63
   5  16  -1   -0.17    1.26
  -5 -16  -1   -1.43    1.24
   5  16   2   11.21    4.32
   5  16  -2    6.10    3.04
  -5 -16  -2    9.47    3.96
   5  16  -3    0.51    1.77
  -5 -16  -3   -4.47    2.74
   5  16   4    0.77    2.30
  -5 -16  -4   -0.02    1.17
   5  16   5    6.45    3.96
  -5 -16   5    8.77    4.18
  -5 -16  -5    2.97    2.78
   5  16   6    0.84    2.18
  -5 -16  -6    0.26    1.49
  -5 -16   6    3.39    2.61
  -5 -16   7    2.84    2.21
  -5 -16  -7    4.35    3.51
  -5 -16   8    0.84    1.48
  -5 -16  -8   -0.08    1.33
  -5 -16  -9    7.10    4.64
   5  17   0    2.82    2.46
   5  17   1    1.01    1.49
   5  17  -1   -0.80    1.57
   5  17   2    1.07    1.48
   5  17  -2   -0.95    1.69
   5  17   3    5.28    3.63
   5  17  -3   -6.75    3.51
   5  18   0   -0.01    2.59
   5  18  -1   -7.41    3.79
   5  18  -2    2.33    2.86
  -6   0   0  134.67   10.04
  -6   0   1   -0.23    1.38
  -6   0  -1   -0.25    1.23
  -6   0   2   -0.10    1.27
  -6   0  -2   -1.09    1.37
   6   0  -2   -0.34    0.74
   6   0  -3    0.67    1.59
  -6   0  -3    1.28    1.71
   6   0  -4   69.24    7.44
   6   0  -4   69.81    3.57
   6   0  -5    0.40    1.17
  -6   0   6   -1.79    2.52
  -6   0   7    0.93    1.51
  -6   0   8   43.46    6.82
  -6   0   9    3.24    2.55
  -6   0  10    5.71    2.49
  -6   0  11    2.35    2.96
  -6   0  12  113.95   12.32
  -6   0  13    3.02    2.69
  -6   0  14   25.46    6.26
  -6   0  15   -2.79    2.24
  -6   0  16    3.72    1.63
  -6   0  17   -3.88    3.87
  -6   1   0   41.76    5.43
  -6  -1   0   55.60    6.68
  -6   1   1   31.75    4.80
  -6  -1   1   32.68    5.25
  -6   1  -1   33.56    5.05
  -6  -1  -1   39.21    5.63
  -6   1   2   14.79    3.69
  -6  -1   2   14.85    3.80
  -6   1  -2   17.38    3.57
  -6  -1  -2   14.87    3.41
   6  -1  -2   12.54    3.02
   6   1  -2   13.79    3.31
   6  -1  -3   56.10    4.40
   6  -1  -3   42.94    5.74
   6   1  -3   54.53    6.76
  -6   1  -3   59.70    6.86
   6   1  -4   44.68    6.18
   6  -1  -4   41.49    3.33
   6   1  -4   42.03    2.25
  -6   1   5   42.52    5.88
   6  -1  -5   35.74    5.53
  -6   1   6   45.84    6.58
  -6  -1   6   39.87    6.58
   6  -1  -6   45.68    6.34
  -6  -1   7    9.17    3.07
  -6   1   7   14.31    4.27
  -6  -1   8    0.26    2.01
  -6   1   8   -0.12    1.20
  -6   1   9    1.56    1.54
  -6  -1   9    4.25    1.72
  -6   1  10   25.31    5.39
  -6  -1  10   29.44    5.91
  -6  -1  11    3.25    2.37
  -6   1  11    3.86    2.64
  -6   1  12   23.63    5.42
  -6  -1  12   14.64    4.65
  -6   1  13    0.51    1.63
  -6  -1  13    0.60    1.80
  -6   1  14   93.84   11.65
  -6  -1  14   83.86   11.66
  -6   1  15    5.50    2.92
  -6  -1  15    4.44    2.91
  -6   1  16    4.80    3.71
  -6  -1  16    1.57    1.75
  -6  -1  17    2.12    1.82
  -6   1  17    5.78    3.68
  -6   1  18   11.93    5.33
  -6   2   0   -0.40    1.09
  -6  -2   0    0.84    1.81
  -6   2   1  113.66    8.59
  -6  -2   1  115.18    9.92
  -6   2  -1  107.50    8.49
  -6  -2  -1   94.01    8.97
   6  -2  -2  118.50    7.30
  -6  -2   2  130.76   10.44
  -6   2  -2  125.27    9.30
  -6  -2  -2  133.57   10.79
   6  -2  -2  120.98    9.23
   6   2  -2  136.90   11.00
   6  -2  -3   69.78    5.26
  -6  -2   3   80.90    8.32
   6  -2  -3   81.26    7.67
   6   2  -3   68.33    7.88
  -6   2  -3   88.34    8.09
  -6  -2  -3   79.13    8.59
   6  -2  -4    0.69    0.83
   6  -2  -4   -0.55    0.96
  -6   2   5   43.31    6.07
   6  -2  -5   32.96    5.13
  -6   2   6  211.20   13.43
   6  -2  -6  196.10   12.84
  -6  -2   7   40.66    6.37
  -6   2   7   41.33    6.19
  -6   2   8    4.22    2.47
  -6  -2   8    1.11    2.12
  -6   2   9   30.80    5.82
  -6  -2   9   29.16    5.44
  -6  -2  10   48.10    8.03
  -6   2  10   27.94    5.48
  -6  -2  11   29.80    6.22
  -6   2  11   31.41    6.21
  -6   2  12    1.22    1.35
  -6  -2  12    4.44    2.57
  -6   2  13    0.84    1.74
  -6  -2  13   -0.85    3.33
  -6   2  14    9.10    3.92
  -6  -2  14    8.47    3.25
  -6   2  15   48.08    8.63
  -6  -2  15   45.79    8.68
  -6  -2  16    0.52    1.97
  -6   2  16    2.76    2.92
  -6  -2  17   -1.55    2.31
  -6   2  17    7.13    3.68
  -6   2  18    0.64    2.74
  -6   3   0   14.68    3.20
  -6  -3   0   11.09    3.12
   6  -3  -1    3.90    1.59
  -6   3   1    6.11    2.42
  -6  -3   1    9.88    3.29
  -6   3  -1    4.30    1.69
  -6  -3  -1    3.30    1.79
   6  -3  -2   26.20    3.77
   6   3  -2   30.48    5.41
  -6  -3   2   27.86    5.32
  -6   3  -2   26.26    4.34
  -6  -3  -2   22.85    4.78
   6  -3  -2   23.79    4.02
  -6  -3   3  150.96   11.76
   6  -3  -3  148.63   10.10
  -6   3  -3  156.21   10.32
  -6  -3  -3  160.20   12.48
   6  -3  -3  149.74    8.40
  -6   3   4   -0.32    1.29
   6   3  -4    0.51    0.30
   6  -3  -4    0.07    0.58
   6  -3  -4   -0.10    0.75
  -6   3  -4    1.45    1.58
  -6   3   5    8.22    2.59
   6  -3  -5    5.88    2.10
   6  -3  -6    0.18    1.04
  -6   3   6    1.87    1.22
  -6  -3   7    4.02    2.10
  -6   3   7    6.51    2.64
   6  -3  -7    3.76    1.79
  -6  -3   8  138.06   12.54
  -6   3   8  145.96   11.87
  -6   3  -8  142.25   10.94
  -6  -3   9   58.16    8.41
  -6   3   9   52.92    7.61
  -6  -3  10    1.34    1.38
  -6   3  10   -0.23    1.58
  -6   3  11   51.88    7.80
  -6  -3  11   65.26    9.50
  -6   3  12   92.44   10.70
  -6  -3  12   76.32   10.44
  -6   3  13   -3.13    3.06
  -6  -3  13    7.08    3.90
  -6   3  14   -1.01    1.78
  -6  -3  14    1.70    1.58
  -6  -3  15    0.84    2.05
  -6   3  15    0.88    2.63
  -6  -3  16   -1.05    1.61
  -6   3  16   -0.87    1.69
  -6  -3  17    0.21    1.57
  -6   3  17   -4.03    3.15
  -6   3  18    5.00    2.89
   6  -4   0  177.54   11.20
  -6   4   0  201.34   10.67
  -6  -4   0  205.00   13.92
   6  -4  -1    4.80    1.90
  -6   4  -1    2.38    1.27
  -6  -4   1    7.19    2.49
  -6  -4  -1    4.35    2.35
   6  -4  -2    0.54    1.00
  -6  -4   2   -3.20    2.49
  -6   4  -2    0.53    0.92
  -6  -4  -2   -0.14    1.78
  -6  -4   3   73.56    8.36
  -6   4  -3   74.58    6.81
   6  -4  -3   73.31    6.85
  -6  -4  -3   80.85    9.17
  -6   4   3   72.24    6.85
   6  -4  -3   65.72    6.12
   6  -4  -4    2.73    1.42
   6   4  -4    4.06    1.16
  -6   4   4    2.50    1.42
   6  -4  -4    6.83    2.37
  -6   4  -4   -0.71    1.39
  -6  -4  -4    3.54    2.11
   6  -4  -5   -0.64    0.77
  -6   4   5    0.12    1.07
   6  -4  -6   39.07    5.48
  -6   4   6   60.66    6.89
  -6   4   7    3.92    2.09
  -6   4  -7    0.92    0.90
   6  -4  -7    1.87    1.02
  -6   4  -8   38.58    5.52
  -6  -4   8   34.95    6.50
  -6   4   8   42.54    6.57
  -6  -4   9    7.21    2.73
  -6   4   9   15.80    4.12
  -6   4  10   49.33    7.50
  -6  -4  10   47.81    7.96
  -6   4  11    4.79    2.62
  -6  -4  11   -1.29    2.18
  -6   4  12   47.35    7.84
  -6  -4  12   49.71    8.52
  -6   4  13   15.67    4.71
  -6  -4  13   17.79    5.64
  -6  -4  14   35.25    7.94
  -6   4  14   28.66    6.40
  -6  -4  15    1.77    2.31
  -6   4  15    2.38    1.55
  -6  -4  16   -4.95    3.98
  -6   4  16    2.33    3.37
  -6  -4  17    4.11    2.81
  -6   4  17    1.88    2.15
  -6   4  18   -1.10    1.53
   6  -5   0 1247.27   30.80
  -6  -5   0 1333.04   36.31
   6  -5  -1   -0.11    0.98
   6  -5   1   -0.97    0.84
  -6   5  -1    2.09    1.53
  -6  -5   1   -2.31    2.29
  -6  -5  -1    3.90    4.43
   6  -5  -2    3.77    1.56
  -6  -5   2    2.33    2.00
  -6   5  -2    4.28    1.70
  -6  -5  -2    2.43    2.02
  -6   5   2    2.73    1.38
   6   5  -3    8.06    1.60
   6  -5  -3    6.35    2.09
  -6  -5   3    3.47    1.74
  -6   5   3    7.30    2.17
  -6   5  -3    6.02    2.05
   6  -5  -3    4.24    1.40
  -6  -5  -3    5.87    2.40
   6  -5  -4    0.06    0.91
   6   5  -4    1.04    0.71
   6  -5  -4   -0.37    0.85
  -6   5   4    0.54    1.30
  -6   5  -4    0.49    1.13
  -6  -5  -4   -1.30    3.06
   6  -5  -5   35.38    5.01
  -6   5   5   50.31    6.21
   6  -5  -6   42.14    5.61
  -6   5  -6   42.55    5.43
  -6   5  -7    1.62    0.88
   6  -5  -7    4.53    2.22
  -6   5   7    2.98    1.31
  -6   5  -8   98.06    8.80
  -6   5   8   92.51    9.10
  -6  -5   8   92.36   10.65
  -6  -5   9    7.92    2.66
  -6   5   9    5.55    2.52
  -6   5  -9    3.40    1.58
  -6   5  10    4.30    2.08
  -6  -5  10    5.67    2.45
  -6   5  11   13.71    3.70
  -6  -5  11   11.57    3.84
  -6   5  12   70.74    6.53
  -6   5  12   68.26    9.09
  -6  -5  12   70.31   10.33
  -6  -5  13    6.47    3.78
  -6   5  13    5.21    2.34
  -6  -5  14   -1.34    1.81
  -6   5  14   -2.96    1.89
  -6  -5  15    6.20    3.54
  -6   5  15    1.23    1.46
  -6  -5  16    7.52    3.92
  -6   5  16    4.16    3.43
  -6   5  17    6.19    3.44
  -6   5  18   -4.06    2.97
   6  -6   0   99.48    9.19
  -6  -6   0   96.98   10.22
   6  -6   1  211.01   13.62
  -6   6  -1  213.62    9.95
  -6  -6   1  237.84   15.78
  -6  -6  -1  224.89   15.61
  -6   6   1  218.15   10.24
  -6   6   2   32.82    4.16
  -6   6  -2   32.26    3.98
  -6  -6   2   36.45    5.95
  -6  -6  -2   42.01    6.85
   6  -6  -2   28.12    4.69
  -6  -6   3  118.32   11.10
  -6   6  -3  133.48    8.14
  -6  -6  -3  120.10   11.56
   6  -6  -3  116.10    8.04
  -6   6   3  120.07    8.18
   6   6  -3  127.67    7.65
   6  -6  -3  106.80    8.94
   6  -6  -4    4.48    1.95
   6   6  -4    3.83    1.31
  -6   6   4    2.34    1.40
   6  -6  -4    5.68    1.90
  -6   6  -4    3.73    1.48
  -6  -6  -4    5.28    2.51
   6   6  -5  169.53    7.16
   6  -6  -5  116.03    8.83
  -6   6  -5  192.82   10.97
  -6   6   5  184.57   11.18
  -6   6  -5  115.23    8.18
  -6   6  -6    0.55    0.76
   6  -6  -6    3.73    1.56
  -6   6   6    3.44    1.78
  -6  -6   7    8.53    3.57
  -6   6  -7    5.63    2.02
  -6   6   7    7.58    2.87
   6  -6  -7    5.98    2.17
  -6   6   8    5.62    2.21
  -6  -6   8    6.24    3.30
   6  -6  -8    4.90    2.00
  -6   6  -8    9.43    2.77
  -6   6   9    1.20    1.39
  -6  -6   9   -4.43    2.93
  -6   6  -9   -1.63    1.33
  -6   6  10    4.59    2.68
  -6  -6  10   -2.61    2.25
  -6   6  11    1.88    0.87
  -6  -6  11    0.27    1.17
  -6   6  11    2.63    2.39
  -6  -6  12    6.53    3.39
  -6   6  12    8.19    2.39
  -6   6  12   13.80    4.13
  -6   6  13   35.84    5.14
  -6  -6  13   36.88    7.61
  -6   6  13   28.03    6.03
  -6   6  14    1.10    1.77
  -6  -6  14   -0.39    1.41
  -6   6  15    8.26    3.89
  -6  -6  15    5.64    3.45
  -6  -6  16    5.23    3.37
  -6   6  16    2.37    2.57
  -6   6  17    3.08    2.40
  -6   6  18   -3.06    2.59
  -6   7   0  260.21    9.92
  -6  -7   0  251.41   16.65
  -6   7   1   23.41    3.03
   6  -7  -1   25.97    4.78
  -6  -7   1   25.16    5.26
  -6  -7  -1   21.01    4.79
   6   7  -2   10.09    2.85
   6  -7  -2    8.09    2.68
  -6   7   2    9.48    2.17
  -6   7  -2    9.27    1.97
  -6  -7   2    2.11    1.95
  -6  -7  -2    8.70    3.06
   6  -7  -3    0.26    1.00
   6   7  -3   -0.77    1.11
  -6  -7   3   -1.06    2.14
  -6   7  -3   -1.56    1.35
  -6  -7  -3    1.16    1.91
  -6   7   3    1.16    1.05
  -6   7   4  209.42   10.86
  -6   7  -4  206.94    9.84
   6  -7  -4  178.31    9.89
  -6  -7  -4  216.01   16.14
   6  -7  -4  185.14   12.39
   6   7  -4  208.03    9.74
   6   7  -5    0.31    0.86
  -6   7  -5    0.94    0.94
  -6   7   5   -0.76    0.82
   6  -7  -5   -0.49    0.76
  -6   7  -5    1.49    1.25
  -6   7   6    0.90    1.39
  -6   7  -6    2.34    1.28
   6  -7  -6    0.95    0.79
  -6   7   7    0.77    1.03
   6  -7  -7   -0.29    1.13
  -6   7  -7    0.63    1.30
  -6  -7   7   -0.67    1.56
  -6   7   8   12.28    3.31
   6  -7  -8   10.95    3.10
  -6  -7   8    5.28    2.72
  -6   7  -8    9.33    2.58
  -6  -7   9   25.49    5.92
  -6   7  -9   25.62    4.58
  -6   7   9   24.17    4.64
  -6  -7  10    0.70    1.40
  -6   7  10    4.73    2.57
  -6   7  11    9.90    2.72
  -6  -7  11    8.95    4.00
  -6   7  11    7.60    3.30
  -6   7  12   18.47    3.80
  -6  -7  12   14.76    4.82
  -6   7  12   18.52    4.82
  -6   7  13    0.49    0.96
  -6   7  13    1.02    1.77
  -6   7  14    2.61    1.97
  -6  -7  14    9.46    4.61
  -6   7  15    9.03    3.80
  -6  -7  15   10.46    4.66
  -6   7  16    5.26    3.41
  -6  -7  16    7.86    4.09
  -6   7  17   -4.66    2.96
  -6  -8   0   37.64    6.58
  -6   8   0   22.51    2.43
  -6   8  -1   24.08    2.42
  -6   8   1   24.40    2.76
  -6  -8   1   26.42    5.54
  -6  -8  -1   34.08    6.21
   6   8  -2    8.82    2.41
  -6   8  -2    7.07    1.37
  -6   8   2    5.55    1.37
  -6  -8  -2    1.75    1.82
  -6   8  -3   20.79    2.58
  -6   8   3   21.20    3.08
  -6   8  -3   17.40    2.46
  -6  -8   3   32.70    6.24
  -6  -8  -3   30.74    6.20
   6   8  -3   29.36    4.40
  -6   8   4    3.30    1.43
   6   8  -4    2.20    1.20
  -6   8  -4    3.58    1.19
  -6   8  -4    2.31    1.07
  -6  -8  -4    4.18    2.29
   6  -8  -4    2.81    1.22
  -6   8   5   11.08    2.57
   6   8  -5    5.69    1.48
   6  -8  -5   11.39    2.57
  -6   8  -5    8.53    2.11
  -6   8  -5    8.20    1.93
  -6  -8  -5   12.78    3.82
  -6   8  -6   24.38    3.49
   6  -8  -6   23.55    3.90
  -6   8  -6   27.65    3.83
  -6   8   6   29.70    4.36
  -6   8  -7   -0.41    0.84
  -6  -8   7   -0.96    2.28
   6  -8  -7    0.72    0.64
  -6   8   7   -0.19    1.13
  -6   8   8   42.17    5.79
   6  -8  -8   38.69    5.55
  -6  -8   8   48.70    8.12
  -6  -8   9    1.80    1.65
  -6   8   9   -1.89    1.20
  -6  -8  10   -0.97    2.11
  -6   8  10   -2.36    1.90
  -6   8  10   -0.82    1.20
  -6   8  11    1.66    1.30
  -6   8  11    3.01    1.64
  -6  -8  11    3.71    2.27
  -6   8  12    3.63    1.90
  -6  -8  12   -0.28    1.57
  -6   8  12    4.42    2.38
  -6  -8  13   26.37    7.01
  -6   8  13   24.03    4.93
  -6   8  13   22.36    5.49
  -6   8  14   -1.21    1.20
  -6  -8  14    1.62    1.75
  -6   8  15    3.30    2.86
  -6  -8  15    2.90    2.66
  -6   8  16   -0.14    1.59
  -6   8  17   13.05    5.65
  -6  -9   0    4.30    2.43
  -6   9   1   25.40    1.88
   6   9  -1   26.69    4.98
  -6  -9   1   29.13    5.81
  -6  -9  -1   30.82    6.28
  -6   9   2   17.34    1.97
   6   9  -2   17.73    3.75
  -6  -9   2   22.20    5.26
  -6  -9  -2   12.73    4.05
   6   9  -3    3.94    1.73
  -6  -9   3    6.78    3.36
  -6   9   3    3.17    1.07
  -6  -9  -3    1.46    1.82
  -6   9   4   95.16    6.21
  -6   9  -4   95.44    4.37
  -6  -9  -4   98.70   11.32
   6   9  -5    8.03    2.27
  -6   9  -5   10.96    1.93
  -6   9   5   12.82    2.53
   6  -9  -5   10.87    2.37
  -6  -9  -5   10.62    4.06
  -6   9   6   11.42    2.69
   6  -9  -6    7.78    2.32
  -6   9  -6    5.85    1.70
  -6  -9  -6    6.66    3.24
  -6  -9   7   29.47    6.26
   6  -9  -7   25.51    4.14
  -6   9  -7   28.73    4.05
  -6   9   7   19.37    3.67
  -6  -9   8    6.76    3.10
  -6   9   8    3.92    1.95
  -6   9   9   12.56    3.47
  -6  -9   9   16.70    4.89
  -6  -9  10   10.47    3.84
  -6   9  10   11.48    3.23
  -6   9  10   10.08    3.30
  -6   9  11   -2.53    2.48
  -6   9  11    0.17    1.19
  -6  -9  11   -1.38    2.16
  -6   9  12    9.16    3.30
  -6  -9  12    2.00    2.04
  -6   9  12    4.91    2.70
  -6  -9  13   19.10    5.99
  -6   9  13   22.55    4.98
  -6   9  13   14.57    4.37
  -6   9  14    2.17    1.83
  -6  -9  14    4.11    3.11
  -6   9  15    1.71    1.85
   6  10   0   21.18    4.74
  -6 -10   0   20.26    5.20
   6  10  -1    5.57    2.70
  -6 -10   1    0.79    1.69
  -6 -10  -1    2.76    2.54
   6  10  -2   22.23    4.64
  -6 -10   2   23.99    5.51
  -6 -10  -2   23.67    5.62
   6  10  -3   -0.10    1.11
  -6 -10  -3   -0.61    1.57
   6  10  -4   21.10    3.99
  -6 -10  -4   30.50    6.49
  -6  10   4   27.15    2.74
   6  10  -5   35.79    5.00
  -6 -10  -5   44.37    7.96
  -6  10   5   42.76    4.18
  -6  10   6   25.62    3.80
  -6 -10  -6   30.30    6.77
  -6  10   7    0.97    1.14
  -6 -10   7    1.36    1.43
  -6  10   8    0.89    1.22
  -6 -10   8   -1.43    1.46
  -6  10   9   10.16    2.90
  -6 -10   9   10.22    4.10
  -6 -10  10    3.21    2.66
  -6  10  10    5.11    2.68
  -6  10  10    4.37    2.36
  -6  10  11    0.93    1.55
  -6 -10  11   -4.28    2.79
  -6  10  12    3.68    2.08
  -6 -10  12    7.28    3.28
  -6 -10  13   -1.11    1.67
  -6  10  13    1.75    1.66
  -6 -10  14    6.26    3.68
   6  11   0    2.06    1.10
  -6 -11   0    4.54    2.64
   6  11   1   -1.44    2.55
   6  11  -1    4.89    2.28
  -6 -11   1   -2.30    2.02
  -6 -11  -1    2.38    1.51
   6  11  -2    2.32    1.59
  -6 -11   2    1.16    1.18
  -6 -11  -2   -2.48    2.78
   6  11  -3    6.00    2.49
  -6 -11  -3    5.46    3.03
   6  11  -4    8.96    2.86
  -6 -11  -4   11.01    4.10
   6  11  -5    4.49    2.00
  -6 -11  -5    4.85    2.98
  -6 -11  -6    2.74    2.47
  -6 -11   7   36.24    7.04
  -6 -11  -7   31.15    7.14
  -6 -11   8   18.48    5.51
  -6 -11  -8   30.71    7.22
  -6 -11   9    2.54    2.75
  -6 -11  10    3.25    2.45
  -6  11  11   -1.51    1.96
  -6 -11  11   -0.32    1.37
  -6 -11  12   -4.76    3.07
  -6  11  12    0.60    1.69
  -6 -11  13    0.60    1.51
  -6  11  13   -3.85    2.47
   6  12   0   10.99    3.74
  -6 -12   0    9.72    3.07
   6  12   1    2.19    1.45
   6  12  -1    6.24    2.54
  -6 -12   1    9.14    3.65
  -6 -12  -1    8.39    3.38
   6  12   2    1.09    1.58
   6  12  -2   -0.14    1.57
  -6 -12   2    1.63    2.15
  -6 -12  -2   -2.16    2.30
   6  12   3   39.63    7.96
   6  12  -3   35.45    5.92
  -6 -12  -3   39.86    7.65
   6  12  -4    0.87    1.13
  -6 -12  -4    1.34    1.85
   6  12  -5   -3.24    1.83
  -6 -12  -5   -0.60    1.60
  -6 -12  -6    1.36    1.94
  -6 -12   7    1.31    1.57
  -6 -12  -7   -4.34    2.92
  -6 -12   8   16.17    5.03
  -6 -12  -8   15.43    5.53
  -6 -12   9    1.99    2.62
  -6 -12  -9    0.93    2.34
  -6 -12  10    0.23    1.25
  -6  12  11    2.85    1.59
  -6 -12  11    7.82    4.27
  -6 -12  12   -0.21    1.67
  -6  12  12    1.56    2.18
   6  13   0   -1.29    1.30
  -6 -13   0   -2.00    1.96
   6  13   1   27.78    6.13
   6  13  -1   21.41    5.25
  -6 -13   1   21.55    5.67
  -6 -13  -1   21.46    5.78
   6  13   2   -0.02    1.99
   6  13  -2    2.67    1.86
  -6 -13  -2    0.87    1.65
   6  13   3    6.47    3.24
   6  13  -3   11.77    3.71
  -6 -13  -3    8.91    3.76
   6  13   4   -0.54    2.20
   6  13  -4    4.61    2.08
  -6 -13  -4    7.37    3.56
  -6 -13  -5    2.60    2.47
  -6 -13  -6    4.63    2.74
  -6 -13   7    5.93    3.12
  -6 -13  -7   16.44    5.65
  -6 -13   8    3.37    2.49
  -6 -13  -8    1.79    2.46
  -6 -13   9    1.95    2.58
  -6 -13  -9    6.62    4.03
  -6 -13  10   15.00    5.33
  -6 -13 -10   15.01    5.96
  -6 -13  11    4.61    3.62
  -6 -13  12    3.03    3.18
  -6  13  12    0.21    1.76
   6  14   0    1.35    1.92
  -6 -14   0    2.72    2.29
   6  14   1   -1.60    2.04
   6  14  -1    3.36    1.81
  -6 -14   1    2.31    2.03
  -6 -14  -1    3.37    3.13
   6  14   2    8.56    3.46
   6  14  -2    7.78    3.28
  -6 -14  -2    3.30    2.65
   6  14   3   -4.91    3.02
   6  14  -3    0.17    1.59
  -6 -14  -3   -2.84    1.96
   6  14   4    3.43    2.44
   6  14  -4   10.90    3.62
  -6 -14  -4    7.01    3.63
   6  14   5    8.39    3.82
  -6 -14  -5    4.51    3.34
   6  14   6   -0.60    1.42
  -6 -14   6   -1.90    2.07
  -6 -14  -6   -2.17    2.91
  -6 -14   7    0.35    1.01
  -6 -14  -7    3.23    2.91
  -6 -14   8   -0.01    1.45
  -6 -14  -8    3.17    3.31
  -6 -14   9   -5.50    3.20
  -6 -14  -9    1.37    1.98
  -6 -14  10    7.25    4.23
  -6 -14 -10    5.70    4.02
  -6 -14  11    1.83    2.91
   6  15   0    3.81    2.67
  -6 -15   0    5.02    3.10
   6  15   1    1.22    1.31
   6  15  -1   -1.16    1.58
  -6 -15  -1    0.74    1.30
   6  15   2    0.14    1.51
   6  15  -2   -1.81    1.47
  -6 -15  -2   -2.36    2.16
   6  15   3   -0.43    1.41
   6  15  -3   -0.48    1.18
  -6 -15  -3    2.34    2.32
   6  15   4    0.01    1.08
   6  15  -4   -0.71    2.12
  -6 -15  -4   -1.08    2.12
   6  15   5    1.03    2.20
  -6 -15  -5   -2.01    2.06
   6  15   6    0.77    2.11
  -6 -15   6    1.40    2.85
  -6 -15  -6   -2.59    2.38
   6  15   7    5.68    3.63
  -6 -15   7    2.73    2.70
  -6 -15   8    0.30    1.73
  -6 -15  -8    1.97    2.34
  -6 -15  -9   10.63    5.28
  -6 -15   9    3.70    3.60
   6  16   0    5.51    3.47
   6  16   1   -3.27    2.54
   6  16  -1    0.34    2.09
  -6 -16  -1   -3.92    2.65
   6  16   2    4.14    3.64
   6  16  -2    6.32    3.84
  -6 -16  -2    5.88    3.83
   6  16   3    0.69    2.03
   6  16  -3    5.48    3.36
  -6 -16  -3    0.01    1.32
   6  16   4    0.73    1.96
  -6 -16  -4    0.69    1.52
  -6 -16   5    0.30    1.92
  -6 -16  -5    1.50    2.37
  -6 -16   6   10.75    5.42
  -6 -16  -6   17.56    6.41
  -6 -16   7    3.51    2.56
  -6 -16  -7    0.01    1.43
   6  17   0    0.97    2.73
   6  17   1    2.24    3.44
   6  17  -1   -1.27    1.94
  -6 -17  -1    0.59    1.98
   6  17   2    1.71    2.63
   6  17  -2   -5.59    3.23
  -6 -17  -2    2.26    3.31
  -6 -17  -3   -3.17    2.48
  -7   0   0    0.61    1.30
  -7   0   1   -0.81    2.06
  -7   0  -1    2.59    1.76
  -7   0   2   58.84    7.54
  -7   0  -2   53.20    7.15
  -7   0  -3   -2.79    2.82
  -7   0  -4   69.80    8.31
   7   0  -4   57.58    3.69
  -7   0  -5   -2.88    2.79
  -7   0   6   20.23    4.84
  -7   0   7   -2.65    2.41
  -7   0   8    9.41    3.53
  -7   0   9    1.40    1.66
  -7   0  10   73.68    9.86
  -7   0  11   -1.68    2.31
  -7   0  12    0.61    2.26
  -7   0  13   -0.81    1.83
  -7   0  14    5.59    3.62
  -7   0  15   -1.12    1.78
  -7   0  16    0.88    2.59
  -7   1   0   -0.64    1.59
  -7  -1   0   -3.34    2.79
  -7   1   1    1.95    1.92
  -7  -1   1    5.12    2.69
  -7   1  -1    2.61    1.60
  -7  -1  -1    3.05    2.05
  -7   1   2  123.28   10.49
  -7  -1   2  144.52   11.78
  -7   1  -2  133.00   10.82
  -7  -1  -2  134.09   11.51
   7  -1  -3    1.39    0.76
  -7   1  -3   -0.54    1.52
   7  -1  -4    0.02    0.44
   7   1  -4   -0.10    0.31
  -7   1  -4   -0.70    1.95
  -7  -1  -4   -0.65    1.40
  -7   1  -5   14.36    3.90
  -7  -1  -5   27.72    5.75
  -7   1   6   -3.44    2.32
  -7  -1   6    0.79    1.34
  -7  -1   7    3.26    2.60
  -7   1   7    2.93    1.82
  -7  -1   8   48.99    7.45
  -7   1   8   47.18    7.41
  -7   1   9   19.43    4.91
  -7  -1   9   26.14    5.89
  -7   1  10    7.94    3.41
  -7  -1  10    5.40    3.16
  -7  -1  11   10.59    4.30
  -7   1  11    2.16    1.70
  -7  -1  12    1.38    1.99
  -7   1  12    3.10    2.05
  -7   1  13    4.98    2.93
  -7  -1  13    0.08    2.28
  -7   1  14   23.85    6.21
  -7  -1  14   18.56    5.50
  -7   1  15    9.27    4.06
  -7  -1  15    7.62    4.05
  -7   1  16   -1.37    2.48
  -7  -1  16   -2.65    2.18
  -7   1  17   -0.03    1.63
  -7   2   0   -0.99    1.79
  -7  -2   0    0.75    1.42
  -7   2   1   16.43    4.07
  -7  -2   1    8.08    2.65
  -7   2  -1   14.47    3.42
  -7  -2  -1    9.92    3.35
   7  -2  -2   27.83    3.94
  -7  -2   2   26.91    5.12
  -7   2  -2   29.78    5.13
  -7  -2  -2   34.27    6.11
   7  -2  -3    0.80    1.05
  -7   2  -3   -1.90    1.24
  -7  -2  -3    0.95    2.35
   7  -2  -3   -1.40    1.50
   7  -2  -4    5.02    1.43
  -7   2  -4    4.70    2.37
  -7  -2  -4    3.72    1.78
  -7   2  -5  125.65   11.15
  -7  -2  -5  137.15   12.62
  -7   2   5  131.69   11.08
  -7   2   6   -1.96    2.87
  -7   2   7   -0.52    1.91
  -7  -2   7   -0.28    1.37
  -7  -2   8   68.21    9.24
  -7   2   8   77.73    9.36
  -7  -2   9    6.58    3.07
  -7   2   9    4.69    2.92
  -7   2  10   10.46    3.53
  -7  -2  10   13.19    4.03
  -7  -2  11   10.49    3.62
  -7   2  11   18.23    4.79
  -7  -2  12    5.47    3.22
  -7   2  12    6.00    3.46
  -7   2  13    0.75    1.89
  -7  -2  13    2.94    1.92
  -7   2  14   -1.06    1.74
  -7  -2  14   -1.88    3.16
  -7   2  15    3.68    2.66
  -7  -2  15    8.97    3.79
  -7   2  16    9.86    4.32
  -7  -2  16    6.63    3.64
  -7   2  17    4.39    3.24
  -7   3   0    0.44    1.40
  -7  -3   0   -1.17    2.04
   7  -3  -1   -1.01    1.08
  -7   3   1    2.07    1.82
  -7  -3   1    1.43    1.75
  -7   3  -1    1.23    1.25
  -7  -3  -1    3.98    2.14
   7  -3  -2    9.33    2.51
  -7  -3   2   12.17    3.92
  -7   3  -2    9.98    2.98
  -7  -3  -2    6.28    2.75
   7  -3  -3    1.12    0.64
  -7  -3   3   -0.09    2.15
  -7   3  -3    3.02    1.47
  -7  -3  -3    4.43    2.82
   7  -3  -3   -1.11    1.51
  -7   3  -4   43.64    6.15
   7  -3  -4   46.40    6.27
  -7   3   4   43.12    6.31
  -7  -3  -4   52.84    7.97
   7  -3  -4   39.37    4.44
  -7   3   5   97.18    9.51
  -7   3  -5   97.80    9.44
  -7  -3  -5  100.80   11.11
  -7   3   6    0.74    1.43
  -7  -3   7    3.97    3.20
  -7   3   7    2.00    1.62
  -7  -3   8   39.04    6.86
  -7   3   8   44.60    6.94
  -7   3   9   18.72    5.28
  -7  -3   9   25.27    6.10
  -7  -3  10    5.51    2.71
  -7   3  10    2.11    1.61
  -7  -3  11    1.92    2.53
  -7   3  11    1.03    1.50
  -7  -3  12    1.87    2.20
  -7   3  12   -1.73    1.29
  -7  -3  13    1.21    1.89
  -7   3  13   -1.38    1.68
  -7   3  14   23.71    6.17
  -7  -3  14   21.12    6.52
  -7   3  15    2.25    1.65
  -7  -3  15   -1.28    2.38
  -7  -3  16   -0.34    2.07
  -7   3  16    0.69    1.27
  -7   3  17    0.17    2.16
   7  -4   0   -0.01    0.61
  -7   4   0   -0.64    1.28
  -7  -4   0   -2.33    3.12
   7  -4  -1    1.77    1.20
  -7   4  -1    0.22    1.34
  -7  -4   1   -1.05    2.06
  -7  -4  -1    0.12    2.20
   7  -4  -2   40.84    5.22
  -7   4  -2   42.51    5.65
  -7  -4   2   41.58    6.65
  -7  -4  -2   40.94    6.62
   7  -4  -3    0.43    0.80
  -7  -4   3   -1.60    1.72
  -7   4  -3   -0.23    1.00
  -7  -4  -3    1.68    2.12
   7  -4  -3    0.13    1.07
   7   4  -4    3.14    0.97
   7  -4  -4    2.67    1.45
  -7   4   4    1.86    1.59
  -7   4  -4    4.66    1.94
   7  -4  -4    3.58    1.96
  -7  -4  -4    4.45    2.53
  -7   4   5   17.22    4.08
   7  -4  -5   19.46    4.18
  -7   4  -5   21.22    4.25
  -7  -4  -5   30.50    6.18
  -7   4   6    4.32    2.33
  -7  -4   7  138.47   12.92
  -7   4   7  130.01   11.23
  -7   4   8    5.80    2.72
  -7  -4   8    7.22    3.30
  -7  -4   9  112.62   12.50
  -7   4   9  109.84   11.04
  -7   4  10   17.18    4.53
  -7  -4  10   16.68    5.09
  -7   4  11   18.70    4.89
  -7  -4  11   27.77    6.60
  -7  -4  12   30.45    6.91
  -7   4  12   37.59    7.16
  -7  -4  13   -0.30    2.79
  -7   4  13   -3.01    3.02
  -7   4  14   13.19    4.53
  -7  -4  14   19.65    6.19
  -7  -4  15   -0.36    2.11
  -7   4  15    1.12    1.86
  -7   4  16    3.84    3.36
  -7   4  17    0.83    2.25
   7  -5   0    1.43    1.24
  -7  -5   0   -3.08    2.99
   7  -5  -1   30.81    5.09
  -7   5  -1   42.13    5.29
  -7  -5   1   44.40    7.31
  -7  -5  -1   48.99    7.79
   7  -5  -2   19.72    3.86
  -7   5  -2   30.91    4.76
  -7  -5   2   32.34    6.05
  -7  -5  -2   24.77    5.71
   7  -5  -3   -0.39    0.65
  -7   5   3    0.64    1.62
  -7  -5   3    3.21    3.02
  -7   5  -3    0.37    1.35
  -7  -5  -3    1.12    2.18
   7  -5  -4    2.29    1.33
   7   5  -4    0.20    0.56
  -7   5   4   -0.59    1.49
  -7   5  -4   -0.80    1.19
   7  -5  -4    0.21    0.74
   7  -5  -5   38.57    5.67
  -7   5  -5   43.55    5.84
  -7   5   5   46.19    6.22
  -7  -5  -5   56.79    8.67
  -7   5   6   24.36    4.79
   7  -5  -6   27.54    4.98
  -7   5  -6   26.59    4.82
  -7   5   7    2.32    1.45
  -7   5  -7    1.21    1.35
  -7  -5   8   17.35    4.93
  -7   5   8   15.64    3.82
  -7   5   9    4.54    2.59
  -7  -5   9    4.96    1.62
  -7  -5  10   19.24    4.96
  -7   5  10   25.27    5.45
  -7   5  11    3.80    2.27
  -7  -5  11    3.22    2.32
  -7   5  12   -3.75    2.70
  -7  -5  12    1.66    2.71
  -7   5  13    2.04    1.87
  -7  -5  13   -0.19    1.95
  -7  -5  14    1.16    1.98
  -7   5  14    4.08    2.98
  -7  -5  15   -4.28    3.59
  -7   5  15   -1.81    2.05
  -7   5  16   -0.76    2.17
  -7   5  17   10.55    5.16
  -7  -6   0    0.68    2.11
   7  -6  -1  226.66   14.05
  -7  -6   1  257.13   17.93
  -7  -6  -1  256.87   17.86
  -7   6   2   57.97    6.13
  -7   6  -2   45.57    5.16
  -7  -6   2   52.01    7.83
  -7  -6  -2   56.06    8.23
   7  -6  -2   54.05    6.71
   7   6  -3    4.95    1.47
  -7   6   3    8.09    1.97
   7  -6  -3    7.07    2.49
  -7  -6   3    5.31    1.84
  -7   6  -3    7.60    2.18
  -7  -6  -3    7.45    3.33
  -7   6  -4   66.13    6.63
  -7  -6  -4   62.71    9.14
   7  -6  -4   55.54    6.39
  -7   6   4   65.54    7.02
   7  -6  -4   59.64    6.83
   7   6  -4   56.28    4.58
   7   6  -5   83.81    4.60
  -7   6  -5   82.81    7.68
   7  -6  -5   73.21    7.49
  -7  -6  -5   88.76   10.95
  -7   6   5   83.02    8.12
  -7   6  -6    1.82    1.06
   7  -6  -6    3.73    1.93
  -7   6  -6    4.15    2.00
  -7   6   6    1.22    1.17
  -7  -6  -6    7.04    3.61
  -7   6  -7   42.09    5.78
  -7   6   7   57.03    7.10
  -7   6   8    9.33    3.01
  -7  -6   8   -0.23    2.24
  -7   6   9    4.43    1.72
  -7  -6   9    3.46    2.20
  -7  -6  10   11.36    3.50
  -7   6  10    5.04    2.44
  -7   6  11   35.90    6.59
  -7  -6  11   26.96    6.65
  -7   6  12   12.67    4.26
  -7  -6  12   12.37    5.13
  -7  -6  13   -1.49    1.99
  -7   6  13   -0.77    1.43
  -7   6  14   11.75    4.46
  -7  -6  14   13.88    5.33
  -7   6  15    0.28    1.00
  -7  -6  15    1.36    2.11
  -7   6  16    1.72    2.26
  -7   6  17    4.32    3.28
  -7   7   0   -0.57    0.96
  -7  -7   0    0.15    2.34
  -7   7   1   56.04    5.48
  -7  -7   1   57.05    8.59
  -7  -7  -1   70.89    9.71
  -7   7  -2   61.28    5.75
  -7  -7   2   69.50    9.42
  -7  -7  -2   71.32    9.84
  -7   7   2   77.29    6.60
   7   7  -3   -0.09    0.78
  -7   7   3    1.23    0.95
  -7  -7   3    0.32    1.71
  -7   7  -3    2.37    1.36
  -7  -7  -3   -0.09    2.22
  -7   7   4    4.87    2.29
   7  -7  -4    5.74    2.28
  -7   7  -4    4.59    1.53
   7   7  -4    3.43    1.37
  -7   7  -4    3.40    1.05
  -7  -7  -4    3.78    1.83
   7  -7  -4    4.41    1.81
   7   7  -5  145.82    7.33
  -7   7   5  164.72   10.97
  -7   7  -5  119.23    8.70
   7  -7  -5  130.08    9.74
  -7  -7  -5  161.57   15.21
  -7   7  -5  140.49    9.17
  -7   7  -6    0.78    0.85
  -7   7   6   -0.21    1.18
   7  -7  -6    2.18    1.37
  -7   7  -6   -0.17    0.64
  -7  -7  -6    2.46    2.61
  -7   7   7    1.60    1.59
  -7   7  -7    1.58    1.37
  -7  -7   8    4.73    2.71
  -7   7   8    0.64    1.54
  -7   7   9    4.18    2.95
  -7  -7   9    3.05    2.47
  -7   7  10   -0.63    1.80
  -7  -7  10    6.33    3.64
  -7  -7  11   17.01    5.31
  -7   7  11   17.32    4.52
  -7  -7  12   -4.46    3.78
  -7   7  12    0.25    1.18
  -7  -7  13    1.86    2.02
  -7   7  13    0.58    2.04
  -7  -7  14   -2.35    1.42
  -7   7  14   -3.02    2.30
  -7   7  15   -0.46    2.10
  -7   7  16    0.29    1.72
  -7   7  17    8.54    4.49
  -7  -8   0   -4.47    2.53
  -7   8   0   -0.05    0.76
  -7   8  -1   17.51    2.63
  -7   8   1   18.48    2.94
  -7  -8   1   24.91    5.80
  -7  -8  -1   21.91    5.79
  -7  -8   2  128.59   12.93
  -7  -8  -2  127.44   13.37
  -7   8   2  121.94    7.86
   7   8  -2   93.34    8.30
   7   8  -3    7.29    2.33
  -7   8  -3    4.97    1.75
  -7  -8   3    4.73    2.83
  -7   8   3    6.37    1.81
  -7  -8  -3   10.02    3.60
  -7   8   4   50.07    5.50
  -7   8  -4   47.76    4.94
  -7  -8  -4   39.94    7.64
   7   8  -4   44.90    4.97
   7   8  -5   16.42    2.82
  -7   8   5   15.31    3.19
  -7   8  -5   19.23    3.37
  -7  -8  -5   20.27    5.49
   7  -8  -5   16.20    3.40
  -7   8   6    0.60    0.74
  -7   8  -6    0.76    0.88
   7  -8  -6   -1.65    1.17
  -7  -8  -6    0.63    2.18
  -7   8   7    1.40    1.45
  -7   8  -7    2.96    1.36
  -7  -8  -7    1.79    1.74
  -7   8   8    2.07    1.16
  -7  -8   8    1.42    1.50
  -7  -8   9   22.32    5.54
  -7   8   9   15.01    3.87
  -7  -8  10    0.77    1.77
  -7   8  10    0.45    1.13
  -7   8  11    2.59    2.21
  -7  -8  11    0.16    1.77
  -7  -8  12    0.08    1.56
  -7   8  12    0.91    1.11
  -7  -8  13   10.62    4.84
  -7   8  13    0.62    0.91
  -7  -8  14    0.75    3.08
  -7   8  14    7.46    3.64
  -7   8  15    0.03    1.16
  -7  -9   0   -2.53    1.65
  -7   9   0   -0.35    0.39
   7   9  -1    0.82    1.90
  -7   9   1    0.45    0.67
  -7  -9   1   -0.53    2.41
  -7  -9  -1    4.32    2.94
   7   9  -2   18.56    3.86
  -7   9   2   29.71    3.20
  -7  -9   2   36.42    7.12
  -7  -9  -2   36.42    7.29
  -7   9   3    8.30    2.04
   7   9  -3    4.88    1.94
  -7  -9  -3   10.34    3.81
  -7   9   4   -0.49    0.68
   7   9  -4   -1.84    1.64
  -7  -9  -4   -1.29    1.87
   7   9  -5    3.75    1.64
  -7  -9  -5    3.26    2.64
  -7   9   5    2.74    1.40
  -7   9   6    1.54    1.27
  -7  -9  -6    2.85    3.49
  -7   9   7   10.70    3.00
  -7  -9  -7    5.01    2.88
  -7  -9   8    6.13    3.74
  -7   9   8    1.13    1.35
  -7  -9  -8    2.00    2.52
  -7   9   9    1.57    1.21
  -7  -9   9    2.68    3.10
  -7  -9  10   -1.28    3.18
  -7   9  10    1.02    1.17
  -7   9  11   21.66    4.91
  -7  -9  11   19.58    6.07
  -7  -9  12    3.31    2.83
  -7  -9  13   -0.60    3.07
   7  10   0    1.97    1.96
  -7 -10   0    2.64    2.69
   7  10  -1   11.68    3.21
  -7 -10   1   26.46    6.28
  -7 -10  -1   25.28    6.28
   7  10  -2   -0.79    1.64
  -7 -10   2   -1.56    2.60
  -7 -10  -2    1.74    1.93
   7  10  -3    0.01    1.20
  -7 -10  -3   -0.58    2.54
   7  10  -4    5.52    1.90
  -7 -10  -4    7.11    3.64
   7  10  -5    3.10    1.83
  -7 -10  -5    0.84    2.63
  -7 -10  -6   14.52    4.85
  -7 -10   7   56.75    9.40
  -7 -10  -7   57.31    9.99
  -7 -10   8   17.97    5.45
  -7 -10  -8   16.23    5.42
  -7 -10   9    3.21    2.76
  -7 -10  10    7.30    3.83
  -7 -10  11   -1.25    2.23
  -7 -10  12    1.83    3.06
   7  11   0   -1.47    1.68
  -7 -11   0   -0.25    1.89
   7  11   1   -0.32    0.98
   7  11  -1    1.97    1.79
  -7 -11   1    2.75    2.23
  -7 -11  -1   -2.58    2.13
   7  11  -2    5.61    2.49
  -7 -11   2   13.03    4.82
  -7 -11  -2    7.97    3.55
   7  11  -3    3.32    1.64
  -7 -11  -3    3.77    2.56
   7  11  -4    1.45    1.38
  -7 -11  -4    1.45    1.70
  -7 -11  -5    5.32    3.38
  -7 -11  -6    7.40    3.76
  -7 -11   7    2.93    1.85
  -7 -11  -7   -0.68    2.20
  -7 -11   8    6.69    3.15
  -7 -11  -8    2.80    2.65
  -7 -11   9    4.39    2.30
  -7 -11  -9    6.24    4.09
  -7 -11  10    7.45    4.02
  -7 -11  11    8.15    4.22
   7  12   0   -0.48    0.95
  -7 -12   0   -1.78    1.83
   7  12   1   -1.71    1.41
   7  12  -1    2.09    2.22
  -7 -12   1   -1.08    2.24
  -7 -12  -1   -5.91    3.38
   7  12   2   -0.61    1.25
   7  12  -2    1.68    1.63
  -7 -12   2   -1.24    1.76
  -7 -12  -2   -1.43    1.98
   7  12  -3   11.85    3.24
  -7 -12  -3   16.81    5.52
  -7 -12  -4    3.90    2.19
  -7 -12  -5    2.56    3.40
  -7 -12  -6    7.60    3.56
  -7 -12   7    2.25    2.24
  -7 -12  -7    0.95    2.44
  -7 -12   8   20.43    6.11
  -7 -12  -8   30.13    7.79
  -7 -12   9    0.07    1.89
  -7 -12  -9    1.60    1.97
  -7 -12  10   -0.59    1.56
  -7 -12 -10    1.17    2.10
   7  13   0    0.08    1.25
  -7 -13   0   -4.03    2.80
   7  13   1   -2.08    1.72
   7  13  -1    3.68    2.37
  -7 -13   1    0.90    2.06
  -7 -13  -1   -2.56    2.97
   7  13   2    6.56    3.53
   7  13  -2    5.47    2.69
  -7 -13  -2    5.83    3.77
   7  13   3    1.21    2.03
   7  13  -3    0.22    1.43
  -7 -13  -3    3.06    2.86
   7  13   4   -0.70    1.31
  -7 -13  -4    0.43    1.34
  -7 -13  -5    7.49    4.56
  -7 -13  -6    2.19    1.15
  -7 -13   7    6.28    3.66
  -7 -13  -7    2.07    1.95
  -7 -13   8   -3.20    2.53
  -7 -13  -8   -3.39    2.79
  -7 -13   9   -5.48    3.32
  -7 -13  -9   10.17    5.00
   7  14   0   -0.67    1.12
  -7 -14   0   -2.51    3.04
   7  14   1    0.48    1.01
   7  14  -1   -0.29    1.42
  -7 -14   1    1.97    2.71
  -7 -14  -1    1.35    2.58
   7  14   2    2.73    2.96
   7  14  -2   -0.13    1.17
  -7 -14  -2    1.57    2.09
   7  14   3    3.83    2.73
  -7 -14  -3    9.94    4.28
   7  14   4    3.08    2.80
  -7 -14  -4   -1.01    2.01
   7  14   5   -3.34    2.62
  -7 -14  -5    3.94    2.77
   7  14   6    4.44    2.99
  -7 -14  -6   11.12    5.10
  -7 -14   6    2.80    2.20
  -7 -14   7   -4.54    3.00
  -7 -14  -7   -0.51    2.24
  -7 -14   8   -3.73    2.75
   7  15   0    1.36    2.12
  -7 -15   0    2.95    2.88
   7  15   1    4.54    3.56
   7  15  -1    6.96    3.74
  -7 -15  -1    3.43    3.44
   7  15   2   -0.62    2.06
  -7 -15  -2   -0.19    1.89
   7  15   3    4.69    3.41
  -7 -15  -3   -0.59    1.52
   7  15   4    0.01    2.22
  -7 -15  -4   11.49    5.36
   7  15   5    0.13    1.54
  -7 -15  -5    6.79    4.04
   7  15   6    4.06    3.27
  -7 -15   6    1.33    1.01
   7  16   0    1.33    1.89
   7  16   1   -3.72    2.74
  -7 -16  -1    2.76    3.33
   7  16   2    0.01    2.07
  -7 -16  -2    2.07    3.00
   7  16   3    0.01    1.93
  -7 -16  -3    4.26    3.91
  -8   0   0  421.71   21.47
  -8   0   1   -2.89    1.86
  -8   0  -1    2.52    2.91
  -8   0   2   -2.41    2.69
  -8   0  -2    2.54    2.25
   8   0  -3   -0.40    0.65
  -8   0  -3   -1.90    2.76
   8   0  -4    4.59    1.15
  -8   0  -4    3.66    1.81
  -8   0  -5   -2.95    2.75
  -8   0   6   -3.00    2.42
  -8   0  -6   -0.67    1.62
  -8   0   7   -1.63    2.19
  -8   0   8   10.87    3.96
  -8   0   9   -0.85    1.62
  -8   0  10   33.59    6.93
  -8   0  11   -0.32    1.16
  -8   0  12   11.29    4.09
  -8   0  13   -3.61    3.61
  -8   0  14    7.83    4.04
  -8   0  15   -0.30    2.17
  -8   1   0    1.68    2.26
  -8  -1   0    4.07    1.88
  -8   1   1   13.69    4.12
  -8  -1   1   12.03    3.83
  -8   1  -1   12.36    3.58
  -8  -1  -1   12.20    4.36
  -8  -1   2   65.06    8.59
  -8   1  -2   66.70    8.39
  -8  -1  -2   64.21    8.59
   8  -1  -3    0.39    0.36
  -8   1  -3    1.71    1.46
  -8  -1  -3   -1.50    2.36
   8  -1  -4    0.06    0.38
   8   1  -4    0.45    0.43
  -8   1  -4    2.41    2.06
  -8  -1  -4    0.34    1.34
  -8   1  -5   -0.08    1.79
  -8  -1  -5    2.83    1.51
  -8   1   6    4.25    2.38
  -8   1  -6    6.64    2.89
  -8  -1  -6    5.28    2.99
  -8   1   7   -1.96    2.73
  -8  -1   7   -0.07    1.61
  -8   1   8   19.98    5.18
  -8  -1   8   16.47    5.14
  -8  -1   9   55.61    8.84
  -8   1   9   60.04    8.82
  -8   1  10   10.70    4.16
  -8  -1  10   15.37    4.75
  -8   1  11    6.05    3.14
  -8  -1  11    4.71    2.24
  -8  -1  12   10.46    4.29
  -8   1  12    4.54    2.93
  -8   1  13    1.50    1.95
  -8  -1  13   -2.41    3.40
  -8   1  14    1.12    2.42
  -8  -1  14    2.59    2.58
  -8   1  15    1.24    2.25
  -8  -1  15    5.69    3.65
  -8   2   0  101.27    9.86
  -8  -2   0  104.28   11.16
  -8   2   1    2.90    1.72
  -8  -2   1    3.57    2.60
  -8   2  -1    5.32    2.64
  -8  -2  -1    3.29    1.49
   8  -2  -2    2.91    1.39
  -8  -2   2   -1.43    2.59
  -8   2  -2    4.24    2.12
  -8  -2  -2   -0.69    1.99
   8  -2  -3    6.50    1.87
  -8   2  -3   13.47    3.80
  -8  -2  -3   10.37    3.67
   8  -2  -4    1.99    1.05
   8   2  -4    2.52    0.66
  -8   2  -4    3.55    1.66
  -8   2   5   -1.45    2.08
  -8   2  -5    1.00    1.22
  -8  -2  -5    1.30    1.83
  -8   2   6    4.62    2.62
  -8  -2  -6    0.84    1.94
  -8   2   7   14.38    4.26
  -8  -2   7   17.36    5.25
  -8   2   8   22.54    5.29
  -8  -2   8   23.02    5.73
  -8  -2   9   14.66    4.72
  -8   2   9   10.92    3.83
  -8   2  10    4.38    2.55
  -8  -2  10    7.01    3.71
  -8  -2  11   -1.50    1.85
  -8   2  11   -5.06    3.20
  -8  -2  12   14.67    4.74
  -8   2  12   15.95    5.08
  -8  -2  13    4.02    2.80
  -8   2  13    8.75    3.91
  -8   2  14    6.02    3.90
  -8  -2  14   -0.91    1.46
  -8   2  15    6.25    3.04
  -8  -2  15   11.37    5.05
  -8   3   0   79.17    8.50
  -8  -3   0   66.31    9.11
   8  -3  -1   16.29    3.51
  -8  -3   1   18.42    4.84
  -8   3  -1   17.87    4.29
  -8  -3  -1   18.50    4.99
   8  -3  -2    3.57    1.67
  -8  -3   2    3.35    1.98
  -8   3  -2    0.75    1.21
  -8  -3  -2    2.46    1.84
   8  -3  -3    0.31    0.53
  -8   3  -3    2.73    1.86
  -8  -3  -3   -0.44    1.69
   8  -3  -4    1.21    1.02
  -8   3  -4    3.56    2.86
  -8   3   4   -0.61    2.00
  -8  -3  -4    3.53    2.24
  -8   3   5   40.42    6.64
  -8   3  -5   45.00    6.80
  -8  -3  -5   46.67    8.06
  -8   3   6   92.72   10.14
  -8   3  -6  102.92   10.68
  -8  -3  -6   97.29   11.78
  -8  -3   7    8.07    3.65
  -8   3   7    9.23    3.87
  -8   3  -7    4.93    2.60
  -8  -3   8   -1.90    2.34
  -8   3   8   -1.49    1.62
  -8   3   9   13.38    4.29
  -8  -3   9   16.86    5.00
  -8   3  10   20.96    5.15
  -8  -3  10   32.49    7.15
  -8  -3  11   -0.65    2.05
  -8   3  11    2.04    2.30
  -8  -3  12    4.37    3.49
  -8   3  12    0.65    1.07
  -8  -3  13   -0.01    1.39
  -8   3  13    0.01    1.14
  -8   3  14    2.22    2.02
  -8  -3  14   -1.55    2.21
  -8   3  15    1.43    2.52
  -8   3  16   18.07    6.15
   8  -4   0    8.59    2.82
  -8   4   0    6.87    2.40
  -8  -4   0    9.17    3.59
   8  -4  -1    7.59    2.46
  -8   4  -1    8.03    2.84
  -8  -4   1    9.52    3.61
  -8  -4  -1    9.83    3.70
   8  -4  -2    0.17    0.96
  -8  -4   2    0.81    1.97
  -8   4  -2    0.26    1.09
  -8  -4  -2    1.12    2.45
   8  -4  -3    2.09    1.43
  -8   4  -3    2.22    2.07
  -8  -4  -3    4.07    3.02
  -8   4   4  149.34   11.81
  -8   4  -4  142.85   11.57
  -8  -4  -4  141.44   13.66
   8   4  -4  144.51    5.54
   8  -4  -4  142.56    9.52
  -8   4   5   10.49    3.19
  -8   4  -5    6.69    2.92
  -8  -4  -5   11.95    4.81
  -8   4   6    1.53    1.63
  -8   4  -6   -2.00    1.90
  -8  -4  -6    1.13    2.66
  -8   4   7   -1.56    2.19
  -8  -4   7   -3.02    2.94
  -8   4  -7    2.04    1.49
  -8  -4  -7   -4.88    4.38
  -8   4   8    7.72    3.35
  -8  -4   8    7.69    3.39
  -8  -4   9   -3.14    3.05
  -8   4   9   -0.32    1.51
  -8  -4  10    4.07    2.63
  -8   4  10    6.75    3.08
  -8   4  11   -0.66    1.60
  -8  -4  11    4.51    2.64
  -8  -4  12    6.52    3.83
  -8   4  12    8.09    3.86
  -8  -4  13    5.43    3.40
  -8   4  13    2.48    1.93
  -8   4  14    9.56    4.22
  -8  -4  14   17.61    6.07
  -8   4  15    0.59    2.14
  -8   4  16    5.94    4.02
  -8  -5   0    6.96    3.00
   8  -5  -1    4.40    2.03
  -8   5  -1    1.72    1.25
  -8  -5   1   -0.13    1.73
  -8  -5  -1    1.93    2.21
   8  -5  -2    2.74    1.73
  -8  -5   2   -2.15    2.21
  -8   5  -2    1.53    1.56
  -8  -5  -2   -1.09    2.41
  -8   5  -3   39.40    5.78
  -8  -5   3   36.51    7.34
  -8   5   3   38.29    5.64
  -8  -5  -3   39.09    7.52
   8  -5  -3   32.50    5.06
   8  -5  -4    2.08    1.39
   8   5  -4    2.31    0.86
  -8   5   4    3.09    1.57
  -8   5  -4    1.34    1.87
  -8  -5  -4    2.16    1.80
  -8   5  -5   56.62    7.21
  -8  -5  -5   52.37    8.74
  -8   5   5   53.63    7.24
  -8   5   6   21.97    4.80
  -8   5  -6   25.34    5.15
  -8  -5  -6   19.33    5.34
  -8   5   7    5.13    1.92
  -8   5  -7   10.75    3.43
  -8  -5  -7    7.48    3.00
  -8  -5   8   21.99    6.40
  -8   5   8   20.27    4.68
  -8   5   9   -0.73    1.74
  -8  -5   9    0.90    1.51
  -8  -5  10    4.23    3.63
  -8   5  10    0.01    1.63
  -8   5  11    3.98    2.11
  -8  -5  11    3.09    2.69
  -8   5  12   12.75    4.18
  -8  -5  12   13.26    5.02
  -8   5  13    1.02    1.22
  -8  -5  13    4.64    3.44
  -8   5  14    9.27    4.19
  -8   5  15   23.93    6.90
  -8   5  16   -0.01    1.79
  -8  -6   0    1.49    1.69
  -8  -6   1   13.23    4.03
  -8  -6  -1   16.44    5.07
  -8   6   2    2.97    1.66
  -8   6  -2    2.08    1.42
  -8  -6   2    1.60    1.69
  -8  -6  -2    3.93    2.73
   8   6  -3    1.62    1.15
  -8   6   3   -1.36    1.95
  -8  -6   3   -0.12    2.46
  -8   6  -3    1.28    1.32
  -8  -6  -3    2.31    2.04
  -8   6  -4   64.89    7.18
  -8  -6  -4   69.79   10.05
  -8   6   4   62.13    7.21
   8   6  -4   61.42    4.59
  -8   6   5   -1.11    0.95
  -8   6  -5    0.89    1.17
  -8  -6  -5    0.72    2.07
  -8   6   6   -1.83    1.06
  -8   6  -6    1.51    1.63
  -8  -6  -6    3.06    3.07
  -8   6  -7   13.22    3.48
  -8   6   7   14.04    4.00
  -8  -6  -7   15.80    5.48
  -8  -6   8    8.26    3.57
  -8   6   8   11.23    3.69
  -8   6  -8    4.58    2.33
  -8  -6  -8    9.56    4.19
  -8   6   9    4.42    2.26
  -8  -6   9    5.97    2.91
  -8  -6  10   -1.75    3.17
  -8   6  10   -0.63    1.32
  -8   6  11    0.23    0.96
  -8  -6  11    4.54    3.76
  -8   6  12    8.29    3.31
  -8  -6  12    6.45    4.00
  -8   6  13    0.04    1.33
  -8  -6  13   -4.48    3.63
  -8   6  14    6.71    3.59
  -8   6  15    1.55    2.41
  -8   6  16   10.96    4.91
  -8  -7   0   35.89    7.24
  -8   7   1   69.61    6.81
  -8  -7   1  100.82   11.80
  -8  -7  -1   97.93   11.92
  -8   7   2   13.27    3.07
  -8  -7   2   10.74    3.39
  -8  -7  -2   16.10    4.95
  -8   7  -3   21.79    3.95
  -8   7   3   21.31    3.97
  -8  -7  -3   24.05    6.30
   8   7  -3   25.57    3.88
  -8   7   4   -0.74    1.03
  -8   7  -4    3.39    1.70
  -8  -7  -4    1.04    2.02
  -8   7  -5    0.97    1.11
  -8  -7  -5    3.34    3.17
  -8   7   5    1.26    1.23
  -8   7  -6    9.37    2.79
  -8   7   6    9.45    2.94
  -8   7   7    9.29    3.01
  -8   7  -7   12.53    3.56
  -8  -7   8    2.60    2.96
  -8   7   8    3.53    2.02
  -8   7  -8   -0.19    1.08
  -8  -7  -8    1.67    2.33
  -8  -7   9    9.77    4.17
  -8   7   9    8.88    3.39
  -8   7  -9    5.21    2.44
  -8   7  10    2.54    1.71
  -8  -7  10    3.43    2.96
  -8   7  11    1.36    1.55
  -8  -7  11    1.50    1.74
  -8  -7  12   14.34    5.17
  -8   7  12   14.22    4.62
  -8   7  13    2.89    1.99
  -8   7  14    0.92    1.54
  -8   7  15   13.27    5.44
  -8   8   0   67.30    6.08
  -8  -8   0   83.31   11.35
  -8  -8   1    0.44    1.96
  -8   8   1    0.06    0.73
  -8   8  -1   -0.30    0.90
   8   8  -2    0.60    0.72
  -8   8   2    0.06    0.82
  -8  -8   2   -1.54    1.32
  -8  -8  -2   -0.07    1.37
  -8   8   3    1.43    0.87
   8   8  -3    0.76    0.86
  -8  -8  -3    0.67    2.38
  -8   8   4    3.01    2.02
  -8  -8  -4   -1.98    2.13
  -8   8   5   10.13    3.02
  -8  -8  -5   20.31    5.80
  -8   8   6    6.77    2.65
  -8  -8  -6   13.55    4.90
  -8   8   7   -0.80    1.52
  -8  -8  -7   -2.22    2.53
  -8   8   8   35.60    5.95
  -8  -8   8   50.80    9.05
  -8  -8  -8   52.19   10.11
  -8   8   9    1.49    1.25
  -8  -8   9    4.62    2.90
  -8  -8  -9    4.93    3.34
  -8  -8  10   -3.38    3.39
  -8   8  10   -0.38    0.87
  -8   8  11    1.63    1.92
  -8  -8  11   -2.62    2.53
  -8  -8  12    8.97    4.63
  -8  -9   0   -0.59    1.75
   8   9  -1   17.64    4.06
  -8  -9   1   27.94    6.77
  -8  -9  -1   23.26    6.10
   8   9  -2   10.16    2.78
  -8  -9   2   15.84    4.97
  -8  -9  -2   15.66    5.24
   8   9  -3   -0.63    1.15
  -8  -9  -3    1.49    1.75
  -8  -9  -4    1.28    1.43
  -8  -9  -5   -1.58    3.04
  -8  -9  -6    4.60    4.19
  -8  -9  -7    0.36    2.44
  -8  -9   8    1.70    1.71
  -8  -9  -8    1.92    3.15
  -8  -9   9    3.23    2.68
  -8  -9  -9   -1.12    1.80
  -8  -9  10   -3.87    3.55
  -8  -9 -10   -0.38    1.81
  -8  -9  11   10.62    5.47
   8  10   0   30.36    5.70
  -8 -10   0   41.21    8.07
   8  10  -1    0.23    1.32
  -8 -10   1    4.29    3.20
  -8 -10  -1   -0.38    2.08
   8  10  -2    1.25    1.41
  -8 -10   2    0.92    1.86
  -8 -10  -2    3.08    3.00
  -8 -10  -3   -4.31    3.25
  -8 -10  -4    1.83    1.56
  -8 -10  -5   14.38    5.06
  -8 -10  -6    9.85    5.26
  -8 -10  -7    1.05    2.55
  -8 -10   8    6.41    3.24
  -8 -10  -8    5.14    3.73
  -8 -10  -9    7.94    4.44
  -8 -10   9    0.51    1.86
  -8 -10  10   17.96    5.98
  -8 -10 -10   11.47    5.34
   8  11   0   29.94    6.01
  -8 -11   0   42.96    8.65
   8  11   1    1.19    1.73
   8  11  -1    4.71    1.95
  -8 -11   1    4.33    3.11
  -8 -11  -1    6.28    3.91
  -8 -11   2    3.26    2.78
  -8 -11  -2   12.52    4.77
  -8 -11  -3   18.73    6.16
  -8 -11  -4    2.85    2.55
  -8 -11  -5   -2.14    2.45
  -8 -11  -6    3.98    2.77
  -8 -11   7   -4.66    3.15
  -8 -11  -7    5.88    3.62
  -8 -11   8   -0.78    1.34
  -8 -11  -8   -5.74    3.67
  -8 -11   9   -0.33    1.39
   8  12   0   -1.38    1.67
  -8 -12   0    3.24    2.61
   8  12   1    5.43    3.00
   8  12  -1    4.42    2.55
  -8 -12   1    4.64    3.18
  -8 -12  -1    0.47    2.33
   8  12   2   -0.71    1.21
  -8 -12  -2    0.53    1.68
  -8 -12  -3    6.46    3.63
  -8 -12  -4   17.83    6.23
  -8 -12  -5   -0.48    2.71
  -8 -12  -6   -1.29    2.38
  -8 -12   7    1.88    2.25
  -8 -12  -7   -7.54    4.12
  -8 -12   8    0.58    1.29
   8  13   0    3.70    2.41
  -8 -13   0   12.75    5.34
   8  13   1   -0.38    1.43
  -8 -13   1    0.18    1.34
  -8 -13  -1    1.02    1.93
   8  13   2   -0.44    1.10
  -8 -13  -2    0.92    1.51
   8  13   3    3.31    3.03
  -8 -13  -3    7.63    3.85
   8  13   4   -1.68    1.98
  -8 -13  -4    5.47    4.17
  -8 -13  -5   -1.70    2.09
  -8 -14   0    1.19    2.36
   8  14   1    0.80    1.26
  -8 -14  -1    0.63    1.67
   8  14   2   -3.29    2.51
  -8 -14  -2    2.79    1.55
   8  14   3   -4.14    2.94
  -8 -14  -3    0.23    1.41
   8  14   4   11.13    5.33
   8  14   5    0.11    1.35
   8  15   3    8.67    4.06
   8  15   4   -1.64    2.76
  -9   0   0    0.33    1.46
  -9   0   1    0.42    1.45
  -9   0  -1    6.69    3.69
  -9   0  -2   -1.73    1.60
  -9   0  -3    0.57    1.81
  -9   0  -4   -1.11    1.57
  -9   0  -5    1.29    2.18
  -9   0  -6   17.35    4.91
  -9   0   6   25.15    6.03
  -9   0   7   -2.50    2.37
  -9   0  -7    1.29    1.86
  -9   0   8   10.70    4.00
  -9   0  -8    8.50    4.03
  -9   0   9    3.42    2.48
  -9   0  10    2.59    2.28
  -9   0  11    0.15    1.49
  -9   0  12   -2.38    2.90
  -9   0  13   -0.14    2.56
  -9   0  14    0.43    1.30
  -9   1   0   -3.52    2.59
  -9  -1   0    1.06    1.62
  -9   1   1   61.49    8.49
  -9  -1   1   61.44    8.86
  -9   1  -1   70.36    9.32
  -9  -1  -1   54.33    8.32
  -9  -1   2   21.01    5.00
  -9   1  -2   23.51    5.24
  -9  -1  -2   18.63    5.50
  -9   1  -3   26.30    5.64
  -9  -1  -3   25.66    5.66
  -9   1  -4   11.89    4.12
  -9  -1  -4    6.05    2.71
  -9   1  -5    6.72    3.34
  -9  -1  -5    4.95    2.55
  -9  -1   6   11.11    4.25
  -9   1   6    7.21    2.77
  -9   1  -6    6.55    3.03
  -9  -1  -6    6.59    3.51
  -9  -1   7    2.83    2.42
  -9   1   7    2.35    2.43
  -9   1  -7    1.93    2.27
  -9  -1  -7    2.21    1.66
  -9   1   8    7.04    3.65
  -9  -1   8    2.79    2.21
  -9   1  -8    3.07    2.08
  -9  -1  -8    2.61    2.95
  -9  -1   9    8.42    3.66
  -9   1   9    5.69    3.05
  -9   1  10    0.23    1.43
  -9  -1  10    1.01    1.56
  -9   1  11   10.88    4.40
  -9  -1  11    5.97    3.23
  -9  -1  12   11.32    4.35
  -9   1  12    0.85    1.49
  -9   1  13    8.22    3.81
  -9  -1  13    9.78    4.62
  -9   1  14   -0.01    1.05
  -9   2   0    3.11    2.32
  -9  -2   0   -1.80    2.71
   9  -2  -1   37.94    5.36
  -9   2  -1   50.81    7.45
  -9  -2   1   46.75    7.92
  -9  -2  -1   50.43    8.21
  -9  -2   2    1.56    1.84
  -9   2  -2    1.59    1.38
  -9  -2  -2   -2.40    2.47
  -9   2  -3   -2.29    2.81
  -9  -2  -3   -0.84    2.70
  -9   2  -4    1.96    2.07
  -9  -2  -4    3.67    2.60
  -9   2   5    3.74    1.75
  -9   2  -5    5.40    2.55
  -9  -2  -5    6.91    3.48
  -9   2  -6   -2.68    2.50
  -9  -2  -6   -0.95    2.26
  -9   2   6   -0.68    1.64
  -9   2   7   12.23    4.28
  -9  -2   7   11.82    4.34
  -9   2  -7   15.48    4.62
  -9  -2  -7   15.32    4.83
  -9  -2   8   66.17   10.21
  -9   2  -8   72.94   10.05
  -9  -2  -8   70.39   10.71
  -9   2   8   72.28    9.99
  -9  -2   9   14.67    5.17
  -9   2   9    8.25    3.70
  -9   2  10    1.17    2.11
  -9  -2  10    2.61    2.66
  -9   2  11    4.25    3.13
  -9  -2  11    4.06    3.25
  -9  -2  12   -3.30    2.66
  -9   2  12   -1.14    2.38
  -9  -2  13   -0.20    2.16
  -9   2  13   -1.23    1.61
  -9   2  14    2.12    2.57
  -9   3   0   -3.56    2.90
  -9  -3   0    3.36    2.17
  -9  -3   1   22.60    5.53
  -9   3  -1   25.27    5.21
  -9  -3  -1   25.03    5.83
  -9  -3   2   16.78    5.18
  -9   3  -2   13.49    3.82
  -9  -3  -2   15.90    4.71
  -9   3  -3   15.43    3.96
  -9  -3  -3    8.78    3.82
  -9   3  -4  106.96   11.08
  -9  -3  -4  107.38   12.56
  -9   3   4  111.76   11.34
  -9   3   5    2.19    2.19
  -9   3  -5   -1.23    1.94
  -9  -3  -5    1.11    1.88
  -9   3   6    4.32    2.30
  -9   3  -6    2.75    2.01
  -9  -3  -6    4.16    3.26
  -9  -3   7   -2.08    3.18
  -9   3  -7   -1.98    2.29
  -9   3   7    0.13    1.56
  -9  -3   8   49.23    9.22
  -9   3  -8   73.28    9.97
  -9  -3  -8   70.04   11.09
  -9   3   8   55.35    8.70
  -9   3   9   10.74    3.90
  -9  -3   9    6.06    3.51
  -9   3  -9    4.94    2.75
  -9  -3  -9    7.04    3.55
  -9   3  10    0.80    1.26
  -9  -3  10    0.79    2.22
  -9  -3  11    6.49    3.42
  -9   3  11    4.28    2.84
  -9  -3  12    0.41    1.49
  -9   3  12    4.27    2.71
  -9  -3  13   11.33    5.14
  -9   3  13    5.86    3.63
  -9   3  14   -2.09    2.63
  -9  -4   0    1.81    2.67
  -9  -4   1    3.37    1.58
  -9  -4  -1    3.32    1.37
  -9  -4   2   -1.15    2.72
  -9   4  -2   -1.54    2.25
  -9  -4  -2   -1.47    2.30
  -9   4  -3   19.52    4.57
  -9  -4  -3   20.51    5.88
  -9   4   4   -0.89    1.53
  -9   4  -4    0.24    1.14
  -9  -4  -4    2.49    3.06
  -9   4   5   10.50    3.59
  -9   4  -5   10.93    3.76
  -9  -4  -5    4.88    3.36
  -9   4  -6    8.62    3.36
  -9  -4  -6   13.27    4.63
  -9   4   6    7.38    3.11
  -9   4   7    0.49    1.70
  -9  -4   7    3.52    2.09
  -9   4  -7    2.06    2.15
  -9  -4  -7    2.11    1.44
  -9   4   8    8.93    3.54
  -9  -4   8    4.46    3.54
  -9   4  -8    2.80    2.14
  -9   4   9   -0.10    1.40
  -9  -4   9   -0.39    2.11
  -9   4  -9   -0.82    1.33
  -9  -4  -9   -3.14    2.46
  -9  -4  10    4.23    2.88
  -9   4  10    3.25    2.74
  -9   4  11   -0.60    1.16
  -9  -4  11   -5.40    3.34
  -9  -4  12    1.60    2.88
  -9   4  12    3.13    2.29
  -9   4  13    2.20    2.04
  -9   4  14   10.48    4.65
  -9  -5   0   -4.41    2.89
  -9  -5   1   -3.01    2.67
  -9  -5  -1    2.32    1.79
  -9  -5   2   11.39    4.15
  -9   5  -2   10.55    3.20
  -9  -5  -2    7.71    3.51
  -9   5   3    0.73    1.16
  -9   5  -3    0.36    1.38
  -9  -5  -3   -1.57    2.12
  -9   5  -4   49.52    7.01
  -9   5   4   36.94    6.21
  -9  -5  -4   57.34    9.61
  -9   5  -5    0.77    1.07
  -9  -5  -5    0.55    1.98
  -9   5   5   -0.40    1.44
  -9   5   6   15.10    4.20
  -9   5  -6   16.03    4.20
  -9  -5  -6   16.70    5.14
  -9   5   7   -2.23    2.29
  -9   5  -7    0.10    1.18
  -9  -5  -7   -0.80    1.65
  -9   5   8   13.35    3.97
  -9   5  -8    8.28    3.13
  -9  -5   8    9.39    4.27
  -9   5   9    1.40    1.73
  -9  -5   9   -1.02    1.94
  -9   5  -9    2.57    2.63
  -9  -5  -9    1.54    3.58
  -9  -5  10   -1.93    2.40
  -9   5  10   -1.92    1.32
  -9   5 -10    0.56    1.29
  -9   5  11   -1.79    2.20
  -9  -5  11    2.42    2.79
  -9   5  12   -1.50    2.09
  -9   5  13   -4.45    2.86
  -9   5  14    3.66    2.83
  -9  -6   0    3.36    2.09
  -9  -6   1   13.30    4.62
  -9  -6  -1   13.41    4.55
  -9   6   2    2.45    1.80
  -9   6  -2    1.11    1.19
  -9  -6   2    2.51    1.69
  -9  -6  -2    3.23    2.56
  -9   6   3    0.24    0.79
  -9   6  -3    1.88    1.51
  -9  -6  -3   -2.31    2.11
  -9   6  -4    3.46    1.91
  -9  -6  -4    3.04    2.36
  -9   6   4    3.90    1.97
  -9   6   5   -2.85    1.85
  -9   6  -5    1.58    1.49
  -9  -6  -5    1.13    2.48
  -9   6   6    3.14    2.06
  -9   6  -6    1.00    1.34
  -9  -6  -6    1.37    2.03
  -9   6  -7    1.31    1.16
  -9  -6  -7    2.95    3.22
  -9   6   7    3.48    2.18
  -9  -6   8    3.06    2.11
  -9   6   8    4.98    2.43
  -9   6  -8    2.37    1.70
  -9  -6  -8    3.51    3.40
  -9  -6   9    2.19    1.97
  -9   6   9    1.33    1.13
  -9   6  -9    4.12    2.60
  -9  -6  -9    5.96    4.40
  -9  -6  10   -3.54    3.16
  -9   6  10    1.77    1.02
  -9  -6 -10   -1.96    1.78
  -9   6  11    3.52    2.57
  -9  -6  11    3.80    2.63
  -9   6  12   -5.48    2.99
  -9   6  13    4.28    3.18
  -9   6  14    0.55    2.24
  -9  -7   0    1.35    2.87
  -9   7   1    2.97    1.69
  -9  -7   1    3.01    3.35
  -9  -7  -1    2.47    2.85
  -9   7   2   -1.24    1.50
  -9  -7   2    0.29    1.24
  -9  -7  -2    0.40    1.28
  -9   7  -3    0.60    0.89
  -9   7   3   -1.68    1.65
  -9   7   4   -0.84    1.21
  -9  -7  -4   -0.82    2.76
  -9   7   5    3.22    2.04
  -9  -7  -5   -0.21    1.99
  -9  -7  -6    2.02    2.30
  -9   7   6    3.32    1.96
  -9   7   7    0.89    1.01
  -9  -7  -7    4.22    3.18
  -9  -7   8    3.88    2.83
  -9   7   8    5.60    2.61
  -9  -7  -8    4.25    3.94
  -9  -7   9   -2.09    2.42
  -9   7   9    3.00    1.61
  -9   7  10    0.24    0.88
  -9  -7  10    2.10    1.99
  -9  -8   0    2.68    2.60
  -9  -8   1   -0.97    2.16
  -9  -8  -1    3.54    2.95
  -9  -8   2   15.72    5.58
  -9  -8  -2   11.94    5.05
  -9  -8  -3    4.66    3.31
  -9  -8  -4    1.95    2.80
  -9  -8  -5    8.02    4.62
  -9  -8  -6   16.52    5.87
  -9  -8  -7   -0.30    1.48
  -9  -8   8    4.40    2.68
  -9  -8  -8   -1.95    2.44
  -9  -8   9   10.75    4.93
  -9  -8  -9   -1.42    2.65
  -9  -9   0   -1.01    2.90
  -9  -9   1   11.16    4.74
  -9  -9  -1    8.20    4.24
  -9  -9   2   13.78    5.23
  -9  -9  -2   10.61    4.22
  -9  -9  -3    8.42    3.89
  -9  -9  -4   15.11    5.51
  -9  -9  -5    0.07    1.77
  -9  -9  -6    0.19    1.87
  -9  -9  -7    4.17    3.39
  -9  -9   8   12.55    5.20
  -9  -9  -8   11.98    5.34
  -9 -10   0    1.60    1.52
  -9 -10   1    0.62    1.41
  -9 -10  -1   -3.49    2.76
  -9 -10   2   -0.98    1.38
  -9 -10  -2   -0.54    1.98
  -9 -10  -3    0.15    1.33
  -9 -10  -4   -1.09    2.60
  -9 -10  -5    6.27    3.28
  -9 -10  -6    1.58    2.26
  -9 -10   7    2.35    2.56
  -9 -10  -7   -0.58    3.15
  -9 -11   0   -1.73    2.09
  -9 -11   1   27.07    7.65
  -9 -11  -1   35.24    8.52
  -9 -11  -2    3.72    3.77
  -9 -11  -3   10.59    4.89
  -9 -11  -4   -6.04    3.70
  -9 -11  -5    7.00    4.32
  -9 -12   0    2.97    2.20
  -9 -12   1    8.48    4.59
  -9 -12  -1    1.56    2.10
  -9 -12  -2    0.14    1.93
   9  13   4    2.41    2.38
 -10   0   0   -0.66    1.51
 -10   0   1    0.26    1.31
 -10   0  -1   -2.38    2.32
 -10   0  -2    6.55    3.60
 -10   0  -3   -2.20    2.32
 -10   0  -4    3.04    2.21
 -10   0  -5   -0.12    1.84
 -10   0   6    5.50    3.05
 -10   0  -6   12.36    4.79
 -10   0   7   -1.31    1.54
 -10   0  -7    5.77    3.98
 -10   0   8    5.43    2.53
 -10   0  -8   -1.17    2.38
 -10   0  -9    2.51    2.95
 -10   0   9    0.04    1.49
 -10   0  10   20.71    6.36
 -10   0 -10   27.52    7.34
 -10   0  11   -2.44    2.92
 -10   0 -11   -2.66    2.59
 -10   0  12    4.60    3.47
 -10   1   0   31.76    6.52
 -10  -1   0   26.32    5.89
 -10  -1   1    8.41    3.38
 -10   1  -1    7.90    3.38
 -10  -1  -1   10.69    3.79
 -10   1  -2    7.14    3.67
 -10  -1  -2    2.45    1.74
 -10   1  -3   -2.43    2.89
 -10  -1  -3    0.01    1.61
 -10   1  -4   17.18    5.11
 -10  -1  -4   20.00    5.81
 -10   1   5   -2.56    2.38
 -10   1  -5    1.25    1.63
 -10  -1  -5    0.43    2.42
 -10  -1   6    1.33    1.77
 -10   1   6   -0.95    2.08
 -10   1  -6   -3.06    2.43
 -10  -1  -6    4.15    1.51
 -10  -1   7   19.68    5.78
 -10   1   7   12.62    4.32
 -10   1  -7   13.24    4.75
 -10  -1  -7   10.26    4.45
 -10   1   8   20.03    5.80
 -10  -1   8   25.58    6.54
 -10   1  -8   26.33    6.58
 -10  -1  -8   29.63    7.37
 -10  -1   9   -2.09    2.44
 -10   1   9    2.03    2.75
 -10   1  -9    3.05    2.29
 -10  -1  -9    0.86    1.62
 -10   1  10   14.41    4.93
 -10  -1  10   21.37    6.45
 -10   1 -10   22.08    6.40
 -10  -1 -10   25.98    7.45
 -10   1  11    0.94    2.44
 -10  -1  11    0.71    1.66
 -10   1 -11   -4.44    3.03
 -10  -1 -11   -2.12    2.58
 -10   1  12   -1.17    2.94
 -10   2   0    3.40    1.38
 -10  -2   0   14.64    4.80
 -10  -2   1    6.21    2.86
 -10   2  -1    9.88    3.56
 -10  -2  -1    7.49    3.62
 -10   2  -2    4.88    2.68
 -10  -2  -2    3.65    2.31
 -10   2  -3   18.14    5.09
 -10  -2  -3   16.88    5.22
 -10   2  -4    4.02    2.53
 -10  -2  -4   -1.42    1.33
 -10   2   5   16.55    4.77
 -10   2  -5   11.73    4.08
 -10  -2  -5   14.63    5.04
 -10   2  -6   23.43    5.77
 -10  -2  -6   25.16    6.66
 -10   2   6   24.97    6.17
 -10  -2   7   -2.74    2.47
 -10   2   7   -0.99    1.32
 -10   2  -7   -0.70    1.32
 -10  -2  -7   -0.77    1.69
 -10   2   8    1.70    2.27
 -10   2  -8    2.41    2.23
 -10  -2  -8   -4.59    3.42
 -10  -2   8   -4.73    3.41
 -10  -2   9    3.40    2.90
 -10   2   9    0.70    1.26
 -10   2  -9    1.56    1.55
 -10  -2  -9    0.20    1.76
 -10   2  10   16.14    4.85
 -10   2 -10   11.47    4.59
 -10  -2  10   15.42    5.54
 -10  -2 -10   12.71    5.25
 -10   2  11    2.32    2.04
 -10  -2  11   -0.27    1.58
 -10   2 -11    0.23    1.55
 -10  -2 -11   -1.87    3.72
 -10   2  12   -3.86    2.87
 -10  -3   0   30.75    6.86
 -10   3  -1   -0.31    1.08
 -10  -3   1   -1.96    2.74
 -10  -3  -1    2.39    2.05
 -10   3  -2    0.33    1.46
 -10  -3  -2    2.19    2.05
 -10   3  -3    0.48    1.42
 -10  -3  -3    1.30    1.45
 -10   3  -4   44.90    7.54
 -10  -3  -4   41.54    8.40
 -10   3   4   36.97    6.81
 -10   3   5    1.27    1.98
 -10   3  -5   -1.97    2.82
 -10  -3  -5   -0.63    1.54
 -10   3   6    5.05    3.02
 -10   3  -6    2.43    1.59
 -10   3  -7   34.27    7.05
 -10  -3   7   25.68    6.58
 -10  -3  -7   25.51    6.87
 -10   3   7   38.52    7.46
 -10  -3   8    2.13    1.86
 -10   3   8   -2.79    2.59
 -10   3  -8   -0.27    1.75
 -10  -3  -8   -1.64    3.03
 -10   3   9    3.16    2.18
 -10  -3   9    3.72    3.00
 -10   3  -9    3.25    2.33
 -10  -3  -9    1.12    1.56
 -10  -3  10    8.84    4.60
 -10   3  10    4.81    2.91
 -10   3 -10    5.13    3.22
 -10  -3 -10   16.11    6.04
 -10   3  11   -1.29    1.76
 -10   3 -11    0.52    1.07
 -10  -3 -11   -0.67    2.60
 -10   3  12   -1.19    1.71
 -10   3 -12    1.87    1.12
 -10   3  13    6.25    3.84
 -10  -4   0    2.72    3.26
 -10   4  -1    0.67    1.51
 -10  -4   1    0.68    1.93
 -10  -4  -1    0.62    1.96
 -10  -4   2   -0.56    1.70
 -10   4  -2   -1.89    2.27
 -10  -4  -2    3.72    2.94
 -10   4   3    6.63    2.94
 -10   4  -3    2.72    1.86
 -10  -4  -3    1.60    1.29
 -10   4   4    1.02    1.03
 -10   4  -4   -0.11    1.47
 -10  -4  -4    2.03    1.97
 -10   4   5   15.75    4.58
 -10   4  -5    7.98    3.30
 -10  -4  -5    4.85    3.02
 -10   4  -6    7.97    3.41
 -10  -4  -6   12.07    5.11
 -10   4   6    8.65    3.80
 -10   4   7    2.87    2.59
 -10  -4   7   -1.87    3.39
 -10   4  -7    3.68    2.36
 -10  -4  -7    0.76    2.05
 -10   4   8    1.19    1.73
 -10  -4   8    6.88    3.83
 -10   4  -8    6.70    3.36
 -10  -4  -8    7.04    4.11
 -10   4   9    0.78    2.10
 -10  -4   9   -1.54    1.67
 -10   4  -9    1.46    1.31
 -10  -4  -9    0.36    2.48
 -10  -4  10    3.24    2.85
 -10   4 -10   -0.15    1.78
 -10   4  10   -3.30    2.42
 -10  -4 -10    2.55    3.46
 -10   4  11    0.39    1.02
 -10   4 -11   -1.32    1.70
 -10   4  12    1.13    1.17
 -10   4 -12    1.70    2.47
 -10   4  13    1.47    2.96
 -10  -5   0    1.38    3.04
 -10  -5   1    1.64    1.95
 -10  -5  -1    0.71    1.20
 -10  -5   2    5.72    3.67
 -10   5  -2    1.51    1.35
 -10  -5  -2    5.98    3.41
 -10   5   2    0.67    0.79
 -10   5   3    2.06    1.76
 -10   5  -3    4.19    2.30
 -10  -5  -3    3.26    2.50
 -10   5   4    0.04    0.95
 -10   5  -4   -0.44    1.03
 -10  -5  -4   -0.31    2.04
 -10   5  -5   -3.28    2.35
 -10  -5  -5    2.73    2.68
 -10   5   5   -0.11    1.33
 -10   5   6    3.08    2.29
 -10   5  -6    1.00    1.74
 -10  -5  -6    7.05    3.74
 -10   5   7   -1.71    2.27
 -10  -5   7    1.88    1.67
 -10   5  -7    4.00    2.60
 -10  -5  -7    1.76    2.31
 -10   5   8   -1.13    0.94
 -10  -5   8   -0.50    1.92
 -10   5  -8   -1.36    1.59
 -10  -5   9   -2.11    2.36
 -10  -5  -9    0.90    1.95
 -10   5   9   -0.36    1.65
 -10   5  10    4.13    2.93
 -10   5  11   -3.01    2.33
 -10   5  12    5.97    3.47
 -10  -6   0    3.18    3.30
 -10  -6   1    1.51    2.47
 -10  -6  -1   -1.12    1.73
 -10   6   1    0.90    1.01
 -10   6   2   -0.19    1.32
 -10  -6   2   -0.29    2.55
 -10  -6  -2   -6.16    3.39
 -10   6   3    3.82    1.93
 -10  -6  -3    7.36    4.08
 -10  -6  -4   15.64    5.26
 -10   6   4   10.21    3.51
 -10   6   5   -1.45    1.48
 -10  -6  -5    3.13    3.10
 -10   6   6    2.46    1.96
 -10  -6  -6    1.08    2.49
 -10   6   7    4.46    2.83
 -10  -6   7   -3.22    2.46
 -10  -6  -7    1.80    2.50
 -10   6   8   -1.25    2.14
 -10  -6  -8   -1.90    2.18
 -10  -6   8    4.41    4.11
 -10  -7   0    3.05    2.47
 -10  -7   1   -1.78    1.95
 -10  -7  -1   -1.77    1.36
 -10  -7   2    5.72    2.73
 -10  -7  -2    0.35    2.11
 -10  -7  -3   16.40    5.63
 -10  -7  -4   -1.63    2.03
 -10  -7  -5    4.05    3.27
 -10  -7  -6    1.52    1.88
 -10  -7   7    9.30    4.52
 -10  -7  -7    9.04    5.02
 -10  -8   0    9.93    4.66
 -10  -8   1   -1.00    1.98
 -10  -8  -1    2.50    2.61
 -10  -8  -2   -0.42    2.12
 -10  -8  -3    0.40    1.47
 -10  -8  -4   -4.49    3.82
 -10  -8  -5    0.89    2.14
 -10  -9   0    0.38    1.83
 -10  -9   1   20.65    6.87
 -10  -9  -1   17.78    6.07
 -10  -9  -2    2.54    3.43
 -10  -9  -3   -0.03    2.28
 -11   0   0   -1.47    2.21
 -11   0  -1   -2.44    2.82
 -11   0  -2   14.71    4.77
 -11   0  -3    2.38    1.87
 -11   0  -4   36.42    7.98
 -11   0  -5    1.14    2.59
 -11   0   5   -2.31    2.13
 -11   0  -6    0.08    1.79
 -11   0   6    7.96    4.05
 -11   0  -7   -0.95    1.77
 -11   0   7   -1.77    2.14
 -11   0   8   17.43    5.96
 -11   0  -8   20.07    6.26
 -11   0  -9    1.14    2.17
 -11   0   9    0.51    1.22
 -11   0 -10    1.57    2.51
 -11  -1   0   -3.07    3.02
 -11   1  -1    0.69    2.16
 -11  -1  -1    4.95    3.16
 -11   1  -2    0.95    1.98
 -11  -1  -2    4.38    2.24
 -11   1  -3    0.04    1.23
 -11  -1  -3    4.28    2.86
 -11   1  -4    4.50    2.63
 -11  -1  -4    6.50    3.17
 -11   1  -5    4.67    3.18
 -11  -1  -5    5.00    3.33
 -11   1   5    5.94    3.34
 -11   1   6   -1.10    1.91
 -11   1  -6   -2.61    2.21
 -11  -1  -6   -0.33    1.71
 -11  -1   6   -3.82    2.76
 -11  -1   7   -0.59    2.41
 -11   1   7    1.42    2.43
 -11   1  -7    1.20    1.25
 -11  -1  -7    0.74    1.35
 -11   1   8   13.55    5.06
 -11  -1   8   11.36    5.17
 -11   1  -8   12.88    5.16
 -11  -1  -8   15.23    5.99
 -11  -1   9    2.42    2.38
 -11   1   9    0.17    1.78
 -11   1  -9    4.48    3.63
 -11  -1  -9   -1.57    2.18
 -11   1  10    5.17    3.38
 -11   1 -10    3.58    3.60
 -11  -2   0   -0.81    2.17
 -11  -2   1    0.35    1.07
 -11   2  -1    0.78    1.56
 -11  -2  -1    0.80    2.00
 -11   2  -2    3.90    2.58
 -11  -2  -2    5.98    3.40
 -11   2  -3    2.03    1.65
 -11  -2  -3    0.72    1.72
 -11   2   4   19.36    5.44
 -11   2  -4   22.29    5.94
 -11  -2  -4   28.82    7.30
 -11   2   5    3.22    2.03
 -11   2  -5   -0.59    1.56
 -11  -2  -5    4.46    3.68
 -11  -2   6    2.53    1.62
 -11   2  -6   -3.89    2.71
 -11  -2  -6   -3.53    3.01
 -11   2   6   -2.96    2.93
 -11   2   7    2.72    2.41
 -11  -2   7    4.66    3.26
 -11   2  -7    6.34    3.77
 -11   2  -8    0.05    1.09
 -11   2   8   -3.49    2.59
 -11  -2  -8    3.87    3.42
 -11  -2   8    3.07    2.82
 -11   2   9    0.56    1.84
 -11   2  -9    5.52    3.21
 -11   2  10    1.19    1.21
 -11   2 -10    1.95    2.52
 -11   2 -11    0.20    1.08
 -11  -3   0    0.65    1.51
 -11  -3   1   -0.86    1.48
 -11  -3  -1    4.98    3.73
 -11   3  -2    1.97    2.06
 -11  -3  -2   15.35    5.60
 -11   3  -3   -0.18    1.69
 -11  -3  -3    1.48    2.53
 -11   3   4   -2.96    2.21
 -11   3  -4    0.53    1.45
 -11  -3  -4    3.17    2.81
 -11   3  -5    1.49    1.49
 -11  -3  -5    4.20    3.30
 -11   3   5    0.63    1.58
 -11   3   6    2.95    2.70
 -11   3  -6    1.26    1.90
 -11  -3  -6   -2.46    2.43
 -11  -3   7    4.59    3.06
 -11   3  -7    3.56    2.80
 -11  -3  -7    3.74    3.06
 -11   3   7    2.89    1.86
 -11   3   8    2.22    2.33
 -11   3  -8    0.27    1.51
 -11   3   9   -1.45    1.87
 -11   3  -9   -1.35    1.73
 -11   3  10   -2.09    2.13
 -11   3 -10    2.74    2.68
 -11  -4   0   -0.26    1.64
 -11  -4   1   -1.18    1.74
 -11  -4  -1    1.10    1.78
 -11   4  -2   -1.60    1.63
 -11  -4  -2    9.07    4.50
 -11   4   3    3.51    2.82
 -11   4  -3    3.03    2.32
 -11   4   4    0.40    1.38
 -11   4  -4   -0.42    1.08
 -11   4   5   -0.60    1.94
 -11   4  -5    0.30    1.25
 -11  -4  -6    0.55    1.52
 -11   4   6    0.76    1.42
 -11   4   7    0.02    1.68
 -11   4  -7   -1.33    1.96
 -11   4   8   -0.19    1.12
 -11   4   9    3.90    3.42
 -11   4  10    0.61    1.67
 -11  -5   0    1.48    1.20
 -11  -5   1   -0.03    2.35
 -11  -5  -1   -1.85    1.73
 -11   5   2    0.31    1.70
 -11  -5  -2    5.07    4.07
 -11   5   3    1.59    1.01
 -11  -5  -3    8.41    4.49
 -11   5   4    4.72    2.71
 -11  -5  -4    0.50    1.65
 -11  -5  -5    1.44    2.46
 -11  -6   0    0.13    1.64
 -11  -6   1    2.06    2.65
 -11  -6  -1    1.87    2.76
 -11  -6  -2    0.89    3.71
 -11  -6  -3   -0.15    1.30
 -12   0  -1   -1.64    2.40
 -12   0  -2    1.86    2.85
 -12   0  -3    0.26    2.30
 -12   0  -4    7.95    4.60
 -12   0  -5    3.94    3.24
 -12   0   5   -3.11    2.61
 -12   0  -6    1.06    2.21
 -12   1  -1    1.39    2.27
 -12  -1  -1    4.79    3.24
 -12   1  -2    1.42    2.26
 -12  -1  -2    0.70    2.83
 -12   1  -3    2.62    2.73
 -12  -1  -3   11.53    5.15
 -12   1  -4    1.20    2.15
 -12   1   4    2.79    2.43
 -12   1  -5   -0.08    1.59
 -12  -1  -5    0.24    1.65
 -12   1   5    1.80    2.48
 -12   1  -6    9.10    4.41
 -12   1   6   14.44    5.59
 -12   1  -7    1.23    1.94
 -12  -2   0    5.32    3.59
 -12  -2  -1   -2.01    2.25
 -12   2  -2   -0.74    1.44
 -12  -2  -2    1.05    1.60
 -12   2  -3    6.07    3.59
 -12  -2  -3    7.13    4.55
 -12   2   4    2.80    2.59
 -12   2  -4    2.42    2.72
 -12   2   5    0.55    1.16
 -12   2  -5    0.65    1.73
 -12   2   6   -4.93    3.15
 -12   2  -6    0.61    1.72
 -12   2   7   -4.12    2.92
 -12   3   3   -0.55    2.18
 -12   3  -3   -0.05    1.74
 -12   3   4    1.68    2.69
 -12   3  -4    1.50    1.78
 -12   3   5   -5.04    3.02
 -12   3   6    2.17    2.34
   0   0   0    0.00    0.00


TITL g250402e_auto in Pbca
REM Pbca (#61 in standard setting)
CELL 0.71073   9.016395  13.872038  15.813185  90.0000  90.0000  90.0000
ZERR   22.00   0.001335   0.001603   0.002411   0.0000   0.0000   0.0000
LATT  1
SYMM -x+1/2,-y, z+1/2
SYMM -x, y+1/2,-z+1/2
SYMM  x+1/2,-y+1/2,-z
SFAC C H B N O F
UNIT 22.00 22.00 22.00 22.00 22.00 22.00
REM  CrysAlisPro recorded range (K): Min=223.0; max=223.0; aver:223.0
TEMP -50
TREF
HKLF 4
END
_computing_structure_solution     'SHELXT 2014/5 (Sheldrick, 2014)'
;
_shelx_hkl_checksum                21280
_olex2_submission_special_instructions  'No special instructions were received'
_oxdiff_exptl_absorpt_empirical_details
;
Empirical correction (ABSPACK) includes:
- Absorption correction using spherical harmonics
- Frame scaling
;
_oxdiff_exptl_absorpt_empirical_full_max  1.112
_oxdiff_exptl_absorpt_empirical_full_min  0.930
