# Supplementary material for: Versatile Pyridinium Trifluoroborate Platform for Facile Preparation of 18F‑Labeled PET Tracers in Water
Source: ACS Cent Sci. 2026 May 6;12(6):824–30. doi: 10.1021/acscentsci.6c00164 (PMC13306595; doi:10.1021/acscentsci.6c00164)
Supplement: Supplementary file 2 [file oc6c00164_si_002.zip › X-Ray Data/2456372.cif]

data_b250604a_0m_a
_audit_creation_date               2025-06-04
_audit_creation_method
;
Olex2 1.5
(compiled 2025.02.27 svn.r83f5de26 for OlexSys, GUI svn.r7172)
;
_shelx_SHELXL_version_number       '2018/3'
_audit_contact_author_address      ?
_audit_contact_author_email        ?
_audit_contact_author_name         ''
_audit_contact_author_phone        ?
_publ_contact_author_id_orcid      ?
_publ_section_references
;
Dolomanov, O.V., Bourhis, L.J., Gildea, R.J, Howard, J.A.K. & Puschmann, H.
 (2009), J. Appl. Cryst. 42, 339-341.

Sheldrick, G.M. (2015). Acta Cryst. C71, 3-8.
;
_chemical_name_common              ?
_chemical_name_systematic          ?
_chemical_formula_moiety           'C8 H7 B F3 N'
_chemical_formula_sum              'C8 H7 B F3 N'
_chemical_formula_weight           184.96
_chemical_melting_point            ?
loop_
  _atom_type_symbol
  _atom_type_description
  _atom_type_scat_dispersion_real
  _atom_type_scat_dispersion_imag
  _atom_type_scat_source
 'C' 'C' 0.0033 0.0016 'International Tables Vol C Tables 4.2.6.8 and 6.1.1.4'
 'H' 'H' 0.0000 0.0000 'International Tables Vol C Tables 4.2.6.8 and 6.1.1.4'
 'B' 'B' 0.0013 0.0007 'International Tables Vol C Tables 4.2.6.8 and 6.1.1.4'
 'F' 'F' 0.0171 0.0103 'International Tables Vol C Tables 4.2.6.8 and 6.1.1.4'
 'N' 'N' 0.0061 0.0033 'International Tables Vol C Tables 4.2.6.8 and 6.1.1.4'

_shelx_space_group_comment
;
The symmetry employed for this shelxl refinement is uniquely defined
by the following loop, which should always be used as a source of
symmetry information in preference to the above space-group names.
They are only intended as comments.
;
_space_group_crystal_system        'monoclinic'
_space_group_IT_number             14
_space_group_name_H-M_alt          'P 1 21/c 1'
_space_group_name_Hall             '-P 2ybc'
loop_
  _space_group_symop_operation_xyz
 'x, y, z'
 '-x, y+1/2, -z+1/2'
 '-x, -y, -z'
 'x, -y-1/2, z-1/2'

_cell_length_a                     6.6841(13)
_cell_length_b                     15.985(3)
_cell_length_c                     7.8753(13)
_cell_angle_alpha                  90
_cell_angle_beta                   93.887(5)
_cell_angle_gamma                  90
_cell_volume                       839.5(3)
_cell_formula_units_Z              4
_cell_measurement_reflns_used      135
_cell_measurement_temperature      223.00
_cell_measurement_theta_max        21.24
_cell_measurement_theta_min        2.89
_shelx_estimated_absorpt_T_max     ?
_shelx_estimated_absorpt_T_min     ?
_exptl_absorpt_coefficient_mu      0.132
_exptl_absorpt_correction_T_max    0.7456
_exptl_absorpt_correction_T_min    0.5435
_exptl_absorpt_correction_type     none
_exptl_absorpt_process_details
;
SADABS-2016/2 (Bruker,2016/2) was used for absorption correction.
wR2(int) was 0.1288 before and 0.0733 after correction.
The Ratio of minimum to maximum transmission is 0.7289.
The \l/2 correction factor is Not present.
;
_exptl_absorpt_special_details     ?
_exptl_crystal_colour              'clear light colourless'
_exptl_crystal_colour_lustre       clear
_exptl_crystal_colour_modifier     light
_exptl_crystal_colour_primary      colourless
_exptl_crystal_density_diffrn      1.463
_exptl_crystal_density_meas        ?
_exptl_crystal_density_method      ?
_exptl_crystal_description         block
_exptl_crystal_F_000               376
_exptl_crystal_size_max            0.2
_exptl_crystal_size_mid            0.2
_exptl_crystal_size_min            0.2
_exptl_transmission_factor_max     ?
_exptl_transmission_factor_min     ?
_diffrn_reflns_av_R_equivalents    0.0706
_diffrn_reflns_av_unetI/netI       0.0489
_diffrn_reflns_Laue_measured_fraction_full  0.991
_diffrn_reflns_Laue_measured_fraction_max  0.974
_diffrn_reflns_limit_h_max         8
_diffrn_reflns_limit_h_min         -8
_diffrn_reflns_limit_k_max         20
_diffrn_reflns_limit_k_min         -20
_diffrn_reflns_limit_l_max         9
_diffrn_reflns_limit_l_min         -9
_diffrn_reflns_number              10135
_diffrn_reflns_point_group_measured_fraction_full  0.991
_diffrn_reflns_point_group_measured_fraction_max  0.974
_diffrn_reflns_theta_full          25.242
_diffrn_reflns_theta_max           27.482
_diffrn_reflns_theta_min           2.548
_diffrn_ambient_temperature        223.00
_diffrn_detector_area_resol_mean   ?
_diffrn_measured_fraction_theta_full  0.991
_diffrn_measured_fraction_theta_max  0.974
_diffrn_measurement_device_type    'Bruker APEX-II CCD'
_diffrn_measurement_method         '\f and \w scans'
_diffrn_radiation_type             MoK\a
_diffrn_radiation_wavelength       0.71073
_diffrn_source                     ?
_diffrn_source_current             1.0
_diffrn_source_power               0.05
_diffrn_source_voltage             50.0
_diffrn_standards_number           0
_reflns_Friedel_coverage           0.000
_reflns_Friedel_fraction_full      .
_reflns_Friedel_fraction_max       .
_reflns_number_gt                  1304
_reflns_number_total               1877
_reflns_special_details
;
 Reflections were merged by SHELXL according to the crystal
 class for the calculation of statistics and refinement.
 
 _reflns_Friedel_fraction is defined as the number of unique
 Friedel pairs measured divided by the number that would be
 possible theoretically, ignoring centric projections and
 systematic absences.
;
_reflns_threshold_expression       'I > 2\s(I)'
_computing_cell_refinement         'SAINT V8.40B (?, 2016)'
_computing_data_collection         ?
_computing_data_reduction          'SAINT V8.40B (?, 2016)'
_computing_molecular_graphics      'Olex2 1.5 (Dolomanov et al., 2009)'
_computing_publication_material    'Olex2 1.5 (Dolomanov et al., 2009)'
_computing_structure_refinement    'SHELXL 2018/3 (Sheldrick, 2015)'
_computing_structure_solution      'SHELXT 2018/2 (Sheldrick, 2018)'
_refine_diff_density_max           0.238
_refine_diff_density_min           -0.267
_refine_diff_density_rms           0.069
_refine_ls_extinction_coef         .
_refine_ls_extinction_method       none
_refine_ls_goodness_of_fit_ref     1.107
_refine_ls_hydrogen_treatment      constr
_refine_ls_matrix_type             full
_refine_ls_number_parameters       146
_refine_ls_number_reflns           1877
_refine_ls_number_restraints       9
_refine_ls_R_factor_all            0.1078
_refine_ls_R_factor_gt             0.0699
_refine_ls_restrained_S_all        1.118
_refine_ls_shift/su_max            0.000
_refine_ls_shift/su_mean           0.000
_refine_ls_structure_factor_coef   Fsqd
_refine_ls_weighting_details      
 'w=1/[\s^2^(Fo^2^)+(0.0757P)^2^+0.5500P] where P=(Fo^2^+2Fc^2^)/3'
_refine_ls_weighting_scheme        calc
_refine_ls_wR_factor_gt            0.1632
_refine_ls_wR_factor_ref           0.1919
_refine_special_details            ?
_olex2_refinement_description
;
1. Fixed Uiso
 At 1.2 times of:
  All C(H) groups, All C(H,H) groups
2. Restrained distances
 F1-B1 \\sim F6-B1
 with sigma of 0.02
 F2-B1 \\sim F4-B1
 with sigma of 0.02
 F3-B1 \\sim F5-B1
 with sigma of 0.02
3. Uiso/Uaniso restraints and constraints
Uanis(F4) \\sim Ueq: with sigma of 0.01 and sigma for terminal atoms of 0.02
4. Rigid body (RIGU) restrains
 F4, F5, F6
 with sigma for 1-2 distances of 0.001 and sigma for 1-3 distances of 0.001
 F2, F1, F3
 with sigma for 1-2 distances of 0.001 and sigma for 1-3 distances of 0.001
5. Others
 Sof(F6)=Sof(F4)=Sof(F5)=1-FVAR(1)
 Sof(F1)=Sof(F2)=Sof(F3)=FVAR(1)
6.a Secondary CH2 refined with riding coordinates:
 C6(H6A,H6B)
6.b Aromatic/amide H refined with riding coordinates:
 C1(H1), C5(H5), C4(H4), C2(H2)
6.c :
 C8(H8)
;
_atom_sites_solution_hydrogens     geom
_atom_sites_solution_primary       ?
_atom_sites_solution_secondary     ?
loop_
  _atom_site_label
  _atom_site_type_symbol
  _atom_site_fract_x
  _atom_site_fract_y
  _atom_site_fract_z
  _atom_site_U_iso_or_equiv
  _atom_site_adp_type
  _atom_site_occupancy
  _atom_site_site_symmetry_order
  _atom_site_calc_flag
  _atom_site_refinement_flags_posn
  _atom_site_refinement_flags_adp
  _atom_site_refinement_flags_occupancy
  _atom_site_disorder_assembly
  _atom_site_disorder_group
 N1 N 0.7565(3) 0.65976(12) 0.3634(3) 0.0371(5) Uani 1 1 d . . . . .
 F1 F 0.4211(4) 0.94341(15) 0.3641(3) 0.0651(9) Uani 0.837(7) 1 d D . P A 1
 F2 F 0.1820(4) 0.85842(16) 0.2494(7) 0.0914(16) Uani 0.837(7) 1 d D . P A 1
 C3 C 0.5262(4) 0.79981(15) 0.2828(3) 0.0375(6) Uani 1 1 d . . . . .
 F3 F 0.4121(9) 0.9153(3) 0.0878(5) 0.115(2) Uani 0.837(7) 1 d D . P A 1
 C7 C 1.0107(4) 0.56584(15) 0.2706(4) 0.0423(7) Uani 1 1 d . . . . .
 C6 C 0.8806(4) 0.58488(16) 0.4064(4) 0.0459(7) Uani 1 1 d . . . . .
 H6A H 0.962406 0.594910 0.512439 0.055 Uiso 1 1 calc R U . . .
 H6B H 0.793046 0.536939 0.424175 0.055 Uiso 1 1 calc R U . . .
 C1 C 0.5729(4) 0.65045(16) 0.2901(3) 0.0438(7) Uani 1 1 d . . . . .
 H1 H 0.522800 0.596490 0.265875 0.053 Uiso 1 1 calc R U . . .
 C5 C 0.8341(4) 0.73682(17) 0.3931(4) 0.0464(7) Uani 1 1 d . . . . .
 H5 H 0.966145 0.742697 0.440784 0.056 Uiso 1 1 calc R U . . .
 C4 C 0.7211(4) 0.80622(16) 0.3538(4) 0.0457(7) Uani 1 1 d . . . . .
 H4 H 0.776641 0.859492 0.375485 0.055 Uiso 1 1 calc R U . . .
 C2 C 0.4560(4) 0.71894(16) 0.2495(4) 0.0442(7) Uani 1 1 d . . . . .
 H2 H 0.326073 0.711264 0.198412 0.053 Uiso 1 1 calc R U . . .
 C8 C 1.1159(5) 0.55134(18) 0.1601(4) 0.0522(8) Uani 1 1 d . . . . .
 H8 H 1.199850 0.539770 0.072020 0.063 Uiso 1 1 calc R U . . .
 B1 B 0.3814(5) 0.8800(2) 0.2429(4) 0.0475(8) Uani 1 1 d D . . . .
 F6 F 0.497(3) 0.9351(11) 0.159(3) 0.099(9) Uani 0.163(7) 1 d D . P A 2
 F4 F 0.300(4) 0.8988(18) 0.383(2) 0.126(9) Uani 0.163(7) 1 d D U P A 2
 F5 F 0.240(2) 0.8562(9) 0.117(2) 0.074(5) Uani 0.163(7) 1 d D . P A 2

loop_
  _atom_site_aniso_label
  _atom_site_aniso_U_11
  _atom_site_aniso_U_22
  _atom_site_aniso_U_33
  _atom_site_aniso_U_23
  _atom_site_aniso_U_13
  _atom_site_aniso_U_12
 N1 0.0407(12) 0.0313(10) 0.0390(12) 0.0054(8) 0.0013(9) -0.0003(9)
 F1 0.0694(18) 0.0471(13) 0.0786(18) -0.0218(11) 0.0039(13) 0.0105(11)
 F2 0.0476(15) 0.0530(15) 0.171(4) -0.0050(19) -0.011(2) 0.0122(11)
 C3 0.0438(14) 0.0346(12) 0.0346(13) 0.0014(10) 0.0069(11) 0.0005(10)
 F3 0.187(5) 0.103(3) 0.062(2) 0.038(2) 0.049(3) 0.090(3)
 C7 0.0392(14) 0.0306(12) 0.0559(17) 0.0022(11) -0.0051(13) -0.0005(11)
 C6 0.0507(16) 0.0366(13) 0.0503(16) 0.0094(11) 0.0025(12) 0.0079(12)
 C1 0.0453(15) 0.0337(13) 0.0517(16) 0.0001(11) -0.0020(12) -0.0043(11)
 C5 0.0381(14) 0.0430(14) 0.0564(17) 0.0004(12) -0.0093(12) -0.0039(11)
 C4 0.0453(15) 0.0330(13) 0.0580(17) 0.0000(11) -0.0021(13) -0.0048(11)
 C2 0.0380(14) 0.0397(14) 0.0536(16) 0.0007(12) -0.0069(12) -0.0021(11)
 C8 0.0499(17) 0.0459(16) 0.0610(19) -0.0091(14) 0.0039(15) -0.0066(13)
 B1 0.057(2) 0.0403(16) 0.0449(18) -0.0025(13) 0.0030(15) 0.0123(14)
 F6 0.084(11) 0.041(7) 0.17(2) 0.060(11) -0.015(12) -0.009(7)
 F4 0.132(16) 0.155(17) 0.093(11) -0.013(11) 0.026(11) 0.085(14)
 F5 0.055(8) 0.080(9) 0.086(11) 0.012(8) 0.001(7) 0.035(7)

_geom_special_details
;
 All esds (except the esd in the dihedral angle between two l.s. planes)
 are estimated using the full covariance matrix.  The cell esds are taken
 into account individually in the estimation of esds in distances, angles
 and torsion angles; correlations between esds in cell parameters are only
 used when they are defined by crystal symmetry.  An approximate (isotropic)
 treatment of cell esds is used for estimating esds involving l.s. planes.
;
loop_
  _geom_bond_atom_site_label_1
  _geom_bond_atom_site_label_2
  _geom_bond_distance
  _geom_bond_site_symmetry_2
  _geom_bond_publ_flag
 N1 C6 1.482(3) . ?
 N1 C1 1.329(3) . ?
 N1 C5 1.351(3) . ?
 F1 B1 1.405(4) . ?
 F2 B1 1.381(5) . ?
 C3 C4 1.386(4) . ?
 C3 C2 1.394(3) . ?
 C3 B1 1.623(4) . ?
 F3 B1 1.374(5) . ?
 C7 C6 1.456(4) . ?
 C7 C8 1.178(4) . ?
 C6 H6A 0.9800 . ?
 C6 H6B 0.9800 . ?
 C1 H1 0.9400 . ?
 C1 C2 1.370(4) . ?
 C5 H5 0.9400 . ?
 C5 C4 1.366(4) . ?
 C4 H4 0.9400 . ?
 C2 H2 0.9400 . ?
 C8 H8 0.9400 . ?
 B1 F6 1.371(14) . ?
 B1 F4 1.295(13) . ?
 B1 F5 1.379(12) . ?

loop_
  _geom_angle_atom_site_label_1
  _geom_angle_atom_site_label_2
  _geom_angle_atom_site_label_3
  _geom_angle
  _geom_angle_site_symmetry_1
  _geom_angle_site_symmetry_3
  _geom_angle_publ_flag
 C1 N1 C6 119.7(2) . . ?
 C1 N1 C5 120.7(2) . . ?
 C5 N1 C6 119.6(2) . . ?
 C4 C3 C2 116.1(2) . . ?
 C4 C3 B1 123.4(2) . . ?
 C2 C3 B1 120.5(2) . . ?
 C8 C7 C6 179.3(3) . . ?
 N1 C6 H6A 109.5 . . ?
 N1 C6 H6B 109.5 . . ?
 C7 C6 N1 110.7(2) . . ?
 C7 C6 H6A 109.5 . . ?
 C7 C6 H6B 109.5 . . ?
 H6A C6 H6B 108.1 . . ?
 N1 C1 H1 119.8 . . ?
 N1 C1 C2 120.5(2) . . ?
 C2 C1 H1 119.8 . . ?
 N1 C5 H5 120.0 . . ?
 N1 C5 C4 120.1(2) . . ?
 C4 C5 H5 120.0 . . ?
 C3 C4 H4 119.3 . . ?
 C5 C4 C3 121.4(2) . . ?
 C5 C4 H4 119.3 . . ?
 C3 C2 H2 119.4 . . ?
 C1 C2 C3 121.2(2) . . ?
 C1 C2 H2 119.4 . . ?
 C7 C8 H8 180.0 . . ?
 F1 B1 C3 110.8(3) . . ?
 F2 B1 F1 107.0(3) . . ?
 F2 B1 C3 111.1(3) . . ?
 F3 B1 F1 105.9(3) . . ?
 F3 B1 F2 109.8(4) . . ?
 F3 B1 C3 111.9(3) . . ?
 F6 B1 C3 104.7(8) . . ?
 F6 B1 F5 102.2(11) . . ?
 F4 B1 C3 107.3(9) . . ?
 F4 B1 F6 122.9(17) . . ?
 F4 B1 F5 111.6(14) . . ?
 F5 B1 C3 107.0(6) . . ?

loop_
  _geom_torsion_atom_site_label_1
  _geom_torsion_atom_site_label_2
  _geom_torsion_atom_site_label_3
  _geom_torsion_atom_site_label_4
  _geom_torsion
  _geom_torsion_site_symmetry_1
  _geom_torsion_site_symmetry_2
  _geom_torsion_site_symmetry_3
  _geom_torsion_site_symmetry_4
  _geom_torsion_publ_flag
 N1 C1 C2 C3 0.4(4) . . . . ?
 N1 C5 C4 C3 -0.2(4) . . . . ?
 C6 N1 C1 C2 179.9(2) . . . . ?
 C6 N1 C5 C4 180.0(3) . . . . ?
 C1 N1 C6 C7 94.4(3) . . . . ?
 C1 N1 C5 C4 2.6(4) . . . . ?
 C5 N1 C6 C7 -83.0(3) . . . . ?
 C5 N1 C1 C2 -2.6(4) . . . . ?
 C4 C3 C2 C1 1.8(4) . . . . ?
 C4 C3 B1 F1 -33.2(4) . . . . ?
 C4 C3 B1 F2 -152.1(3) . . . . ?
 C4 C3 B1 F3 84.8(5) . . . . ?
 C4 C3 B1 F6 48.4(12) . . . . ?
 C4 C3 B1 F4 -83.7(17) . . . . ?
 C4 C3 B1 F5 156.4(9) . . . . ?
 C2 C3 C4 C5 -1.9(4) . . . . ?
 C2 C3 B1 F1 145.3(3) . . . . ?
 C2 C3 B1 F2 26.4(4) . . . . ?
 C2 C3 B1 F3 -96.7(4) . . . . ?
 C2 C3 B1 F6 -133.2(12) . . . . ?
 C2 C3 B1 F4 94.8(17) . . . . ?
 C2 C3 B1 F5 -25.2(9) . . . . ?
 B1 C3 C4 C5 176.7(3) . . . . ?
 B1 C3 C2 C1 -176.8(3) . . . . ?

_shelx_res_file
;
TITL b250604a_0m_a.res in P2(1)/c
    b250604a_0m_a.res
    created by SHELXL-2018/3 at 14:20:05 on 04-Jun-2025
REM Old TITL Integration of b250604a
REM SHELXT solution in P2(1)/c: R1 0.279, Rweak 0.074, Alpha 0.056
REM <I/s> 0.783 for 71 systematic absences, Orientation as input
REM Formula found by SHELXT: C7 B F3 N2
CELL 0.71073 6.6841 15.985 7.8753 90 93.887 90
ZERR 4 0.0013 0.0029 0.0013 0 0.005 0
LATT 1
SYMM -X,0.5+Y,0.5-Z
SFAC C H B F N
UNIT 32 28 4 12 4
SADI F1 B1 F6 B1
SADI F2 B1 F4 B1
SADI F3 B1 F5 B1
RIGU 0.001 0.001 F4 F5 F6
RIGU 0.001 0.001 F2 F1 F3
ISOR 0.01 0.02 F4

L.S. 10
PLAN  5
TEMP -50.15
CONF
LIST 4
MORE -1
BOND $H
fmap 2
acta
REM <olex2.extras>
REM <HklSrc "%.\\b250604a_0m_a.hkl">
REM </olex2.extras>

WGHT    0.075700    0.550000
FVAR       1.88582   0.83655
N1    5    0.756522    0.659756    0.363382    11.00000    0.04067    0.03133 =
         0.03900    0.00538    0.00128   -0.00028
PART 1
F1    4    0.421122    0.943413    0.364092    21.00000    0.06935    0.04711 =
         0.07855   -0.02184    0.00395    0.01047
F2    4    0.181989    0.858415    0.249448    21.00000    0.04756    0.05302 =
         0.17122   -0.00504   -0.01098    0.01215
PART 0
C3    1    0.526183    0.799808    0.282761    11.00000    0.04383    0.03464 =
         0.03462    0.00142    0.00688    0.00046
PART 1
F3    4    0.412094    0.915330    0.087822    21.00000    0.18652    0.10316 =
         0.06167    0.03780    0.04911    0.08969
PART 0
C7    1    1.010691    0.565837    0.270579    11.00000    0.03924    0.03064 =
         0.05585    0.00219   -0.00511   -0.00053
C6    1    0.880596    0.584878    0.406384    11.00000    0.05066    0.03656 =
         0.05034    0.00937    0.00250    0.00792
AFIX  23
H6A   2    0.962406    0.594910    0.512439    11.00000   -1.20000
H6B   2    0.793046    0.536939    0.424175    11.00000   -1.20000
AFIX   0
C1    1    0.572862    0.650448    0.290082    11.00000    0.04532    0.03370 =
         0.05173    0.00013   -0.00200   -0.00427
AFIX  43
H1    2    0.522800    0.596490    0.265875    11.00000   -1.20000
AFIX   0
C5    1    0.834141    0.736825    0.393062    11.00000    0.03811    0.04297 =
         0.05643    0.00038   -0.00934   -0.00393
AFIX  43
H5    2    0.966145    0.742697    0.440784    11.00000   -1.20000
AFIX   0
C4    1    0.721086    0.806218    0.353828    11.00000    0.04532    0.03303 =
         0.05796   -0.00002   -0.00210   -0.00477
AFIX  43
H4    2    0.776641    0.859492    0.375485    11.00000   -1.20000
AFIX   0
C2    1    0.455964    0.718944    0.249544    11.00000    0.03802    0.03970 =
         0.05358    0.00069   -0.00693   -0.00213
AFIX  43
H2    2    0.326073    0.711264    0.198412    11.00000   -1.20000
AFIX   0
C8    1    1.115894    0.551339    0.160148    11.00000    0.04988    0.04591 =
         0.06097   -0.00913    0.00393   -0.00661
AFIX 163
H8    2    1.199850    0.539770    0.072020    11.00000   -1.20000
AFIX   0
B1    3    0.381430    0.879969    0.242937    11.00000    0.05710    0.04032 =
         0.04491   -0.00247    0.00305    0.01230
PART 2
F6    4    0.496768    0.935121    0.158929   -21.00000    0.08409    0.04111 =
         0.16928    0.06023   -0.01526   -0.00851
F4    4    0.300158    0.898793    0.382610   -21.00000    0.13211    0.15506 =
         0.09315   -0.01331    0.02620    0.08493
F5    4    0.239568    0.856162    0.116810   -21.00000    0.05494    0.07997 =
         0.08573    0.01187    0.00118    0.03533
HKLF 4


REM  b250604a_0m_a.res in P2(1)/c
REM wR2 = 0.1919, GooF = S = 1.107, Restrained GooF = 1.118 for all data
REM R1 = 0.0699 for 1304 Fo > 4sig(Fo) and 0.1078 for all 1877 data
REM 146 parameters refined using 9 restraints

END

WGHT      0.0757      0.5500

REM Highest difference peak  0.238,  deepest hole -0.267,  1-sigma level  0.069
Q1    1   0.4780  0.9388  0.2828  11.00000  0.05    0.24
Q2    1   0.2980  0.6066  0.3179  11.00000  0.05    0.24
Q3    1   1.2374  0.5457  0.2467  11.00000  0.05    0.24
Q4    1   0.7004  0.8967  0.1443  11.00000  0.05    0.23
Q5    1   0.3145  0.5683  0.2537  11.00000  0.05    0.22
;
_shelx_res_checksum                95786
_shelx_hkl_file
;
   2   0   0  970.03   52.19
   2   0   0  898.38   51.50
  -2   0   0  937.42   51.61
  -2   0   0  963.57   52.47
   3   0   0 6310.27  268.25
  -3   0   0 6049.88  266.74
  -3   0   0 5877.03  267.10
  -4   0   0  139.92   21.53
  -4   0   0  139.36   21.89
   4   0   0  141.17   25.57
   4   0   0  140.74   21.65
  -5   0   0  535.71   49.96
   5   0   0  537.55   49.55
   5   0   0  535.95   49.43
  -5   0   0  512.84   47.44
   6   0   0    8.18   11.01
   6   0   0   23.14   15.54
  -6   0   0   53.79   17.52
  -6   0   0   13.82   13.49
   7   0   0  327.58   46.71
  -7   0   0  348.34   56.04
  -7   0   0  286.60   43.15
   7   0   0  295.54   52.81
   8   0   0   63.22   25.40
  -1  -1   0  981.66   47.09
   1  -1   0  933.97   46.70
   1  -1   0 1067.01   47.85
  -1  -1   0  924.00   46.77
  -1   1   0 1037.57   47.71
  -1   1   0  997.10   47.07
   1   1   0  920.75   46.89
   1   1   0  993.90   47.07
   2  -1   0 1075.96   57.21
  -2  -1   0  998.26   56.00
  -2  -1   0 1118.22   57.72
   2  -1   0 1030.17   56.41
  -2   1   0 1077.44   57.40
   2   1   0 1039.89   56.96
   2   1   0 1096.01   57.07
  -2   1   0 1034.90   56.18
  -3  -1   0 1398.05   78.43
  -3  -1   0 1314.48   76.77
   3  -1   0 1382.60   78.17
   3  -1   0 1511.74   79.45
   3   1   0 1383.37   77.53
   3   1   0 1503.42   79.86
  -3   1   0 1462.39   78.26
  -3   1   0 1388.11   78.57
  -4  -1   0  114.71   22.45
   4  -1   0  167.33   24.52
  -4  -1   0  160.70   27.92
   4  -1   0  186.88   37.05
  -4   1   0  135.04   25.59
   4   1   0  145.62   26.43
  -4   1   0  171.50   33.97
   4   1   0  139.24   21.58
  -5  -1   0  194.41   28.98
   5  -1   0  194.36   27.54
  -5  -1   0  143.08   26.58
   5  -1   0  255.42   40.78
  -5   1   0  178.09   27.15
  -5   1   0  195.56   28.74
   5   1   0  161.69   31.26
   5   1   0  186.00   28.20
   6  -1   0  176.28   37.65
  -6  -1   0  154.96   33.61
   6  -1   0  205.70   38.21
  -6  -1   0  174.12   35.56
  -6   1   0  180.07   38.05
   6   1   0  153.83   30.96
   6   1   0  203.17   38.37
  -7  -1   0   29.68   16.16
   7  -1   0   31.90   20.22
  -7  -1   0   61.82   29.20
   7  -1   0   24.03   19.34
   7   1   0   78.84   24.82
  -7   1   0   35.44   18.20
  -7   1   0    4.12   18.71
   7   1   0   32.61   20.67
  -8  -1   0    7.26   14.99
   8  -1   0   27.75   20.66
  -8   1   0   32.74   19.38
   8   1   0   47.27   22.31
   0  -2   0  909.28   39.51
   0   2   0  848.92   38.99
  -1  -2   0 2105.91   92.80
   1  -2   0 2203.97   93.46
   1  -2   0 2053.27   91.96
  -1  -2   0 2157.29   92.65
  -1   2   0 1954.39   92.25
   1   2   0 2173.71   92.54
   1   2   0 1990.27   92.67
  -2  -2   0 2840.05  125.12
   2  -2   0 2663.64  123.84
  -2   2   0 2769.08  124.26
   2   2   0 2487.56  124.87
  -2   2   0 2656.31  124.74
   2   2   0 2848.63  124.70
   3  -2   0 1069.13   63.76
  -3  -2   0 1093.14   63.40
  -3  -2   0  992.97   61.88
   3  -2   0 1029.95   62.06
  -3   2   0 1062.52   62.05
   3   2   0 1032.07   61.90
  -3   2   0 1038.72   63.22
   3   2   0 1010.32   62.72
  -4  -2   0 1096.97   69.46
  -4  -2   0 1083.69   69.50
   4  -2   0 1111.62   69.36
   4  -2   0 1011.66   69.03
  -4   2   0 1028.18   67.22
   4   2   0  970.95   67.81
  -4   2   0 1035.90   69.53
  -5  -2   0   38.27   16.26
  -5  -2   0   67.70   19.73
   5  -2   0   53.51   18.65
   5  -2   0   56.97   17.24
   5   2   0   70.58   21.05
   5   2   0   25.94   11.68
  -5   2   0   52.21   15.01
  -5   2   0   54.29   17.75
   6  -2   0   88.51   22.82
   6  -2   0   35.66   14.86
  -6  -2   0   41.65   15.65
   6   2   0   50.17   15.46
   6   2   0   24.00   16.58
  -6   2   0   28.13   13.63
  -6   2   0   53.41   18.08
  -7  -2   0    1.69   14.97
   7  -2   0    0.31   13.96
   7   2   0  -13.00   13.22
   7   2   0  -20.27   14.04
  -7   2   0    9.13   12.17
  -7   2   0  -13.85   12.18
  -8  -2   0   67.27   27.30
   8  -2   0   39.40   26.42
  -8   2   0   23.86   21.15
   8   2   0   33.52   25.58
   0  -3   0   -0.27    2.00
   0   3   0   -0.38    1.88
  -2  -3   0  688.68   44.89
   2  -3   0  783.68   44.75
  -2  -3   0  737.07   44.44
   2  -3   0  773.44   46.23
  -2   3   0  758.94   44.51
  -2   3   0  782.87   46.27
   2   3   0  817.80   45.37
  -3  -3   0  712.18   47.92
   3  -3   0  740.94   49.33
   3  -3   0  678.13   46.03
  -3  -3   0  639.69   45.60
   3   3   0  678.46   47.84
  -3   3   0  606.77   44.09
  -3   3   0  669.60   47.56
   3   3   0  680.00   46.15
   4  -3   0  496.11   43.48
  -4  -3   0  611.26   47.37
   4  -3   0  592.34   48.49
  -4  -3   0  551.58   46.09
   4   3   0  565.21   45.95
  -4   3   0  535.14   46.75
   5  -3   0   36.20   16.86
  -5  -3   0   60.64   18.12
  -5  -3   0   29.61   14.95
   5  -3   0   44.94   15.91
   5   3   0   15.42   11.84
  -5   3   0   29.32   12.38
   5   3   0   58.52   19.03
  -5   3   0   19.97   11.75
   6  -3   0   96.58   29.07
  -6  -3   0   97.05   33.18
  -6  -3   0  118.75   30.98
  -6   3   0  106.85   29.75
  -6   3   0   90.87   25.03
   6   3   0  158.33   35.67
   6   3   0   94.12   30.00
   7  -3   0   -1.36   15.41
  -7  -3   0   10.00   13.97
  -7  -3   0   -8.48   14.83
  -7   3   0    2.57   14.16
   7   3   0   17.51   13.08
  -7   3   0   34.71   17.34
  -8  -3   0   92.16   28.41
   8  -3   0   46.04   24.63
   8   3   0   94.08   30.05
  -8   3   0   61.08   21.93
   1  -4   0   82.96   11.00
   1  -4   0   93.72   10.31
  -1  -4   0   96.12   11.59
  -1  -4   0   99.60   11.22
  -1   4   0   82.32   10.80
  -1   4   0  100.41   10.89
   1   4   0   98.47   10.91
   1   4   0  108.43   12.19
  -2  -4   0 1667.40   79.65
   2  -4   0 1655.25   81.76
   2  -4   0 1495.81   77.34
  -2  -4   0 1439.33   78.96
  -2   4   0 1602.92   80.96
  -2   4   0 1613.95   78.77
   2   4   0 1518.33   77.92
   2   4   0 1518.10   81.46
  -3  -4   0  129.18   17.93
   3  -4   0   82.69   16.83
   3  -4   0  128.93   18.35
  -3  -4   0  147.50   19.57
   3   4   0  129.51   18.73
   3   4   0  115.72   17.34
  -3   4   0   92.87   17.57
  -4  -4   0   59.01   16.19
   4  -4   0   30.94   14.07
  -4  -4   0   53.41   14.29
   4  -4   0   76.33   18.37
   4   4   0   52.01   14.56
   4   4   0   68.21   17.80
  -4   4   0   50.22   17.01
  -4   4   0   80.16   19.36
  -5  -4   0  507.54   47.97
   5  -4   0  489.90   46.35
   5  -4   0  449.88   47.82
  -5  -4   0  494.77   65.90
   5   4   0  452.75   45.50
  -5   4   0  513.03   49.42
  -5   4   0  461.39   44.98
   5   4   0  425.08   45.49
   6  -4   0  150.57   36.37
  -6  -4   0  112.14   25.85
  -6  -4   0  189.37   34.29
   6  -4   0  117.36   28.41
  -6   4   0  124.02   32.99
   6   4   0   68.21   23.46
   6   4   0  169.40   34.97
  -7  -4   0    1.39   13.00
  -7  -4   0   31.10   18.76
   7  -4   0    9.83   20.36
   7   4   0   10.40   15.99
  -7   4   0   24.03   17.15
   7   4   0   57.57   19.77
   8  -4   0  -13.48   21.46
  -8  -4   0  -10.84   16.34
  -8  -4   0  -15.78   26.94
   8   4   0   30.57   17.80
  -8   4   0    6.24   26.28
   0  -5   0   -0.29    1.93
   0   5   0    2.28    2.66
   0   5   0   -0.56    1.91
   1  -5   0  406.99   25.91
  -1  -5   0  422.50   28.43
  -1  -5   0  424.19   27.17
   1  -5   0  376.70   27.55
  -1   5   0  433.37   28.25
   1   5   0  401.87   26.57
  -1   5   0  376.66   25.73
   1   5   0  384.66   27.94
  -2  -5   0 6063.02  260.82
   2  -5   0 5640.90  260.10
  -2  -5   0 6189.11  258.53
   2  -5   0 6246.41  257.49
  -2   5   0 5772.21  256.85
  -2   5   0 6103.24  261.19
   2   5   0 6052.34  257.69
   2   5   0 5820.75  261.32
   3  -5   0 1955.73   99.14
  -3  -5   0 1949.05  102.86
  -3  -5   0 1929.72   99.98
   3  -5   0 1799.37  101.90
  -3   5   0 1854.39  102.24
   3   5   0 1808.38  102.12
  -3   5   0 2041.23  100.55
   3   5   0 1972.78   99.94
  -4  -5   0   33.46   11.26
   4  -5   0   11.25    9.27
   4  -5   0   34.90   12.54
  -4  -5   0   34.15   11.34
   4   5   0   24.45   11.08
  -4   5   0   38.70   16.43
  -4   5   0   17.90   10.03
   4   5   0   16.71    9.56
   5  -5   0 1816.44  108.49
  -5  -5   0 1816.00  112.24
  -5  -5   0 1997.77  112.54
   5  -5   0 1840.96  114.93
  -5   5   0 1761.41  106.95
  -5   5   0 1825.40  113.62
   5   5   0 1810.47  114.61
   5   5   0 1798.52  108.75
  -6  -5   0  293.74   40.83
   6  -5   0  301.91   53.09
  -6  -5   0  345.67   62.66
   6  -5   0  291.34   38.12
   6   5   0  315.69   41.24
  -6   5   0  245.97   39.09
  -6   5   0  259.58   36.59
  -7  -5   0   92.05   29.26
   7  -5   0   84.41   29.25
  -7   5   0  108.55   26.73
   7   5   0   47.29   25.06
   7   5   0  102.73   27.19
   8  -5   0    5.21   21.04
  -8  -5   0   10.10   16.85
  -8  -5   0   34.21   25.24
   8   5   0    4.96   22.89
  -8   5   0   13.98   17.80
   0  -6   0 4413.93  185.80
   0  -6   0 4433.46  185.01
   0   6   0 4094.03  184.96
   0   6   0 4156.90  183.29
  -1  -6   0  144.24   15.23
   1  -6   0  139.44   16.28
  -1  -6   0  148.35   16.40
   1  -6   0  135.39   14.07
  -1   6   0  127.51   13.93
  -1   6   0  145.32   16.12
   1   6   0  162.10   15.72
   1   6   0  148.22   16.57
   2  -6   0 6442.99  261.65
  -2  -6   0 6205.79  266.13
  -2  -6   0 6540.41  263.47
   2  -6   0 5349.06  263.68
  -2   6   0 5655.19  264.06
   2   6   0 6037.82  267.46
   2   6   0 6122.28  261.72
  -2   6   0 6118.18  262.73
   3  -6   0   46.30   11.77
   3  -6   0   56.31   22.12
  -3  -6   0   35.23   10.44
  -3  -6   0   35.04   13.22
  -3   6   0   32.95   16.24
   3   6   0   26.02   10.68
   3   6   0   31.98   10.18
  -3   6   0   51.35   13.35
   4  -6   0 1065.01   67.40
  -4  -6   0 1042.10   70.82
   4  -6   0  901.09   69.16
  -4  -6   0 1098.72   68.62
  -4   6   0  918.60   64.61
   4   6   0  962.78   70.58
   4   6   0 1008.69   66.74
  -4   6   0  947.98   70.05
   5  -6   0   -0.01    5.97
  -5  -6   0    5.40    9.53
  -5  -6   0   15.85   11.93
   5  -6   0    0.36   11.07
   5   6   0    0.32   12.92
  -5   6   0    8.43    8.85
  -5   6   0   -3.35    8.32
   5   6   0   12.83    9.33
   6  -6   0  254.77   54.11
  -6  -6   0  167.07   33.25
  -6   6   0  106.07   31.28
   6   6   0  144.89   33.26
   6   6   0  162.42   33.62
  -6   6   0  208.74   39.16
  -7  -6   0   43.13   17.89
  -7  -6   0   11.53   18.86
   7  -6   0   60.75   23.53
   7   6   0   43.25   21.16
   7   6   0   58.38   24.72
  -7   6   0   88.91   26.01
  -8  -6   0    2.28   17.07
   8  -6   0    2.36   23.42
   8   6   0  -40.60   18.35
  -8   6   0    1.57   16.71
   0  -7   0    8.65    4.79
   0  -7   0   -3.34    2.90
   0   7   0   -0.97    2.93
   0   7   0   -0.54    3.09
   1  -7   0  477.21   35.24
  -1  -7   0  470.55   32.89
   1  -7   0  508.00   32.31
  -1  -7   0  506.13   35.44
  -1   7   0  470.75   34.12
   1   7   0  523.93   33.85
   1   7   0  504.11   36.16
  -1   7   0  499.09   32.52
  -2  -7   0 4051.26  170.29
   2  -7   0 3866.61  167.53
   2  -7   0 3617.97  172.97
  -2  -7   0 3343.16  170.40
   2   7   0 3553.02  174.75
  -2   7   0 3868.82  168.36
   2   7   0 3538.60  167.12
  -2   7   0 3731.93  172.60
   3  -7   0  946.93   55.98
   3  -7   0  788.81   58.95
  -3  -7   0  901.04   56.24
  -3  -7   0  807.82   58.07
   3   7   0  919.27   56.45
   3   7   0  733.57   57.61
  -3   7   0  813.39   58.61
  -3   7   0  812.71   54.14
  -4  -7   0   24.44   15.16
  -4  -7   0   16.07    9.52
   4  -7   0   20.77    8.63
   4  -7   0   13.21    9.80
   4   7   0   32.18   18.24
  -4   7   0   44.24   15.37
   4   7   0   30.19   10.19
  -4   7   0   33.46   10.19
  -5  -7   0  259.02   36.67
  -5  -7   0  304.84   37.76
   5  -7   0  331.74   42.95
   5  -7   0  371.72   39.05
  -5   7   0  213.64   41.95
  -5   7   0  347.80   41.77
   5   7   0  325.73   37.79
  -6  -7   0   44.49   16.76
   6  -7   0   21.57   17.03
  -6  -7   0    5.97   11.86
  -6   7   0   13.89   14.90
   6   7   0   38.14   20.25
   6   7   0   25.86   17.46
  -7  -7   0   28.92   16.31
  -7  -7   0   21.66   15.95
   7   7   0    0.97   20.34
   7   7   0   -6.45   15.50
  -7   7   0   32.22   18.21
   8  -7   0   34.57   22.31
  -8  -7   0  -19.54   17.56
   8   7   0    7.53   22.86
  -8   7   0  -10.52   16.52
   0  -8   0 5077.53  223.30
   0  -8   0 5439.52  225.46
   0   8   0 5041.13  221.99
   0   8   0 4924.94  223.95
   1  -8   0  688.48   41.48
  -1  -8   0  735.09   46.75
   1  -8   0  612.18   44.40
   1   8   0  676.44   46.20
  -1   8   0  735.89   42.98
  -1   8   0  702.63   45.36
   2  -8   0 2518.07  135.53
   2  -8   0 2857.16  130.59
  -2  -8   0 2724.99  136.39
  -2  -8   0 2877.07  132.71
   2   8   0 2874.38  132.26
   2   8   0 2612.45  154.52
  -2   8   0 2868.43  131.55
  -2   8   0 2712.43  136.07
   3  -8   0   44.49   13.88
   3  -8   0   22.91   11.18
  -3  -8   0    1.93    6.59
  -3  -8   0   14.42    7.83
   3   8   0    6.55    5.31
   3   8   0   16.01    9.63
  -3   8   0   17.38    8.83
  -3   8   0   23.88   11.46
   4  -8   0  338.81   35.06
   4  -8   0  427.21   43.68
  -4  -8   0  359.75   40.36
  -4  -8   0  399.99   38.18
   4   8   0  359.92   40.91
  -4   8   0  333.77   39.80
  -4   8   0  348.74   35.63
   4   8   0  368.18   36.57
   5  -8   0  325.56   37.08
   5  -8   0  273.24   38.82
  -5  -8   0  399.02   41.53
  -5  -8   0  342.52   40.98
  -5   8   0  363.14   38.71
   5   8   0  222.76   53.12
  -5   8   0  292.81   41.25
  -6  -8   0   33.66   15.98
   6  -8   0   34.34   20.41
  -6  -8   0   51.72   20.90
   6   8   0   53.25   21.96
   6   8   0    3.44   11.76
  -6   8   0   21.28   14.41
  -7  -8   0  103.24   26.09
   7  -8   0   94.61   38.87
  -7  -8   0  130.40   33.95
  -7   8   0   73.54   25.88
   0  -9   0   -2.73    3.00
   0  -9   0    0.02    3.27
   0   9   0    1.17    4.28
   0   9   0    2.04    3.36
   1  -9   0  432.23   31.55
   1  -9   0  417.57   35.62
  -1  -9   0  452.57   36.03
  -1   9   0  478.99   33.08
   1   9   0  501.49   38.46
  -1   9   0  423.97   34.68
  -2  -9   0 1154.52   64.35
   2  -9   0 1071.09   61.07
  -2  -9   0  956.54   65.34
   2  -9   0  924.05   65.57
  -2   9   0 1116.72   62.44
   2   9   0 1018.85   61.78
  -2   9   0 1116.20   67.99
   3  -9   0  207.55   29.48
  -3  -9   0  248.65   27.30
   3  -9   0  268.63   27.12
  -3  -9   0  232.26   30.08
  -3   9   0  208.80   29.31
   3   9   0  232.98   26.26
  -3   9   0  252.96   27.03
   3   9   0  273.37   32.78
   4  -9   0   39.66   13.62
  -4  -9   0   60.61   18.85
   4  -9   0   80.58   30.65
  -4  -9   0   66.42   18.24
  -4   9   0   30.30   17.52
   4   9   0   58.12   20.12
   4   9   0   25.58   12.03
   5  -9   0   31.43   18.42
  -5  -9   0   28.21   12.30
  -5   9   0    6.63   12.52
   5   9   0   23.45   20.79
   5   9   0   27.47   12.92
  -5   9   0   43.04   18.13
  -6  -9   0   81.95   23.89
   6  -9   0   49.79   22.46
  -6  -9   0   95.54   29.12
  -6   9   0   82.60   33.88
   6   9   0   44.76   23.95
   6   9   0   36.45   15.77
  -7  -9   0   11.89   13.26
   7  -9   0   -0.40   18.25
  -7  -9   0  -24.94   15.08
   7   9   0  -16.58   12.76
  -7   9   0   29.24   16.03
   7   9   0   -9.05   26.68
   0 -10   0 2585.95  130.18
   0 -10   0 2878.59  133.19
   0  10   0 2619.49  131.62
   0  10   0 2724.43  129.80
  -1 -10   0  558.37   42.17
   1 -10   0  504.38   36.02
   1 -10   0  467.85   40.23
   1  10   0  503.63   36.93
  -1  10   0  573.07   37.97
  -1  10   0  536.36   40.77
   1  10   0  487.24   40.81
  -2 -10   0   85.65   16.52
   2 -10   0   88.87   17.13
  -2 -10   0   95.85   20.48
   2 -10   0   58.50   14.74
   2  10   0   52.44   13.80
  -2  10   0  101.68   18.38
   2  10   0   56.38   13.08
  -2  10   0   77.08   18.22
   3 -10   0  652.36   51.79
  -3 -10   0  526.38   49.44
   3 -10   0  650.39   54.56
  -3 -10   0  655.27   48.27
  -3  10   0  619.14   46.74
   3  10   0  578.71   52.96
   3  10   0  667.01   48.31
  -3  10   0  571.59   51.59
   4 -10   0   10.59    8.61
  -4 -10   0   -0.37   10.96
   4 -10   0    2.13    6.83
  -4 -10   0   13.75    8.80
   4  10   0   26.55   12.80
  -4  10   0    6.62    8.17
  -4  10   0    2.60    9.25
   4  10   0   14.54    9.60
  -5 -10   0  692.30   57.60
   5 -10   0  579.94   61.50
  -5 -10   0  578.53   58.39
   5  10   0  589.83   53.89
  -5  10   0  581.85   60.85
  -6 -10   0  -19.81   15.44
   6 -10   0   -9.63   13.09
  -6 -10   0  -12.68   11.90
   6  10   0  -18.27   19.74
   6  10   0   20.04   13.85
  -6  10   0   29.83   19.05
  -7 -10   0   87.57   28.10
  -7 -10   0   41.23   18.11
   7  10   0   -6.80   18.70
   7  10   0   29.47   27.88
  -7  10   0    2.09   16.22
   0 -11   0   15.97    6.72
   0 -11   0    5.58    5.98
   0  11   0    6.13    6.18
   0  11   0   21.77    9.08
  -1 -11   0  131.03   19.77
  -1 -11   0  146.15   19.78
   1 -11   0  144.59   26.30
   1  11   0  181.68   23.54
   1  11   0  157.58   19.58
  -1  11   0  160.04   21.53
  -2 -11   0   -1.16    4.91
  -2 -11   0    8.80    8.46
   2 -11   0    0.51    5.42
   2 -11   0   -6.32    6.20
  -2  11   0   13.90    6.84
   2  11   0    3.61    4.51
  -2  11   0   -6.27    4.58
   2  11   0   -4.01    4.83
   3 -11   0   33.71   13.66
  -3 -11   0   36.65   12.35
   3 -11   0   53.22   16.60
  -3 -11   0   57.48   18.69
   3  11   0   70.81   17.64
   3  11   0   63.48   18.54
  -3  11   0   60.33   15.06
  -3  11   0   50.22   15.27
  -4 -11   0   22.10    9.44
   4 -11   0   13.87   10.54
  -4  11   0   13.34   12.46
   4  11   0   11.97    8.25
   4  11   0    1.33    9.08
  -4  11   0    1.93   15.87
  -5 -11   0   10.88   15.22
  -5 -11   0   29.61   16.94
   5 -11   0   15.22   12.83
  -5  11   0    3.98   13.32
   5  11   0    6.61   11.90
  -6 -11   0   -4.77   17.62
  -6 -11   0   20.72   15.98
  -6  11   0   47.71   21.78
   6  11   0   13.89   18.09
   6  11   0   40.54   23.83
  -7 -11   0   30.77   18.15
   7 -11   0   10.67   28.13
   7  11   0    0.73   14.12
   0 -12   0   23.27   10.58
   0 -12   0   42.30   13.47
   0  12   0   27.68   10.78
   0  12   0   47.48   13.09
   1 -12   0  481.53   43.57
  -1 -12   0  528.62   44.11
  -1 -12   0  459.38   39.22
   1  12   0  504.32   39.55
   1  12   0  537.12   47.56
  -1  12   0  519.98   43.37
  -2 -12   0   69.41   20.31
   2 -12   0   71.50   15.31
   2 -12   0  148.08   29.93
  -2  12   0  105.21   22.48
   2  12   0  108.01   24.83
  -2  12   0  102.40   18.98
   3 -12   0   11.38    8.91
   3 -12   0    6.47   10.31
  -3 -12   0   13.29    8.20
  -3 -12   0    8.23   12.88
   3  12   0   11.89    8.46
  -3  12   0    5.12    7.84
   3  12   0    2.63   10.19
  -3  12   0    1.22    7.23
  -4 -12   0   21.72   12.90
  -4 -12   0   18.58   10.46
   4 -12   0   -2.52    7.59
   4  12   0    4.89   12.26
   4  12   0   12.84   10.90
  -5 -12   0    8.09   11.16
   5 -12   0   23.38   16.59
  -5 -12   0   13.54   11.79
  -5  12   0    8.54   14.19
   5  12   0   15.55    9.99
  -6 -12   0   -3.57   19.81
   6 -12   0   16.46   17.36
  -6 -12   0   -9.13   13.08
   6  12   0   -7.90   10.48
   6  12   0   -0.44   24.85
  -6  12   0   13.69   15.44
  -7 -12   0   28.53   22.65
   7 -12   0   41.97   20.09
   7  12   0    2.77   23.35
  -7  12   0    2.10   15.00
   0 -13   0    8.06    6.93
   0 -13   0    7.38    7.98
   0  13   0   11.81    9.21
   0  13   0   17.89    9.21
  -1 -13   0  886.34   63.78
  -1 -13   0  882.70   59.55
   1 -13   0  862.96   64.07
   1  13   0  717.96   74.39
   1  13   0  931.11   59.69
  -1  13   0  933.65   63.93
   2 -13   0  176.17   32.85
   2 -13   0  127.51   30.41
  -2  13   0  195.26   24.32
  -2  13   0  181.63   28.33
   2  13   0  201.25   29.21
   3 -13   0   84.38   23.88
  -3 -13   0  115.66   27.82
  -3 -13   0   96.98   21.02
   3  13   0   96.41   25.77
   3  13   0   68.07   16.37
  -3  13   0   65.02   19.50
   4 -13   0   77.95   26.61
  -4 -13   0   62.13   19.02
   4  13   0  113.04   28.05
  -4  13   0   74.78   23.76
   5 -13   0    4.51   15.99
  -5 -13   0  -10.06   10.82
  -5 -13   0   -6.14   12.05
   5  13   0    3.70   12.01
   5  13   0    0.61   13.60
  -5  13   0    4.15   12.56
  -6 -13   0   31.91   23.33
  -6 -13   0   24.22   17.47
   6 -13   0  -22.67   11.71
   6  13   0  -32.37   30.06
   6  13   0   14.52   14.72
  -6  13   0   -3.88   13.58
   0 -14   0 1388.50   85.08
   0 -14   0 1267.81   82.55
   0  14   0 1504.37  108.05
   0  14   0 1230.69   80.49
  -1 -14   0   92.28   21.11
   1 -14   0   53.23   14.00
   1 -14   0   51.11   15.10
  -1 -14   0   82.22   20.08
  -1  14   0   51.33   18.79
   1  14   0   40.66   16.82
   1  14   0   45.73   14.34
  -1  14   0   44.57   15.66
  -2 -14   0  298.09   52.44
  -2 -14   0  341.90   34.08
   2 -14   0  294.92   38.79
   2  14   0  318.06   32.95
   2  14   0  282.48   38.78
  -2  14   0  266.34   35.89
   3 -14   0  134.19   32.54
   3  14   0  158.77   33.48
  -3  14   0  146.09   32.68
   4 -14   0   28.13   15.05
  -4 -14   0   60.86   18.77
  -4 -14   0  114.48   28.33
   4  14   0   62.63   24.32
  -4  14   0   61.72   21.71
   4  14   0   48.06   15.15
  -5 -14   0   81.03   23.15
   5 -14   0   50.06   21.73
  -5 -14   0   36.97   21.47
   5  14   0    2.82   19.48
  -6 -14   0   23.52   20.31
   6 -14   0   -6.53   14.11
  -6  14   0   31.21   20.75
   0 -15   0    3.78    7.24
   0 -15   0   15.15    9.24
   0  15   0   11.61    8.99
   0  15   0   17.64   10.49
  -1 -15   0   57.05   18.27
   1 -15   0   76.05   18.57
   1 -15   0   66.02   19.82
  -1 -15   0   56.16   17.02
   1  15   0  133.99   30.19
  -1  15   0   78.79   19.91
  -1  15   0   78.77   20.79
   1  15   0   94.42   20.90
  -2 -15   0   18.01    9.65
  -2 -15   0   12.76   10.78
   2 -15   0   24.72   15.68
   2  15   0   17.97   12.41
  -3 -15   0  180.20   35.76
   3 -15   0  259.51   44.50
  -3  15   0  144.66   29.88
  -4 -15   0  -12.47   11.31
  -4  15   0   11.01   13.61
   4  15   0   18.63   18.82
  -5 -15   0    7.48   14.10
   5 -15   0   17.45   11.49
  -5 -15   0  -14.79   15.36
   5  15   0   13.08   23.40
   5  15   0   -7.57   11.83
  -5  15   0   25.27   14.15
   0 -16   0   25.17   10.97
   0 -16   0    7.53    8.28
   0  16   0   28.22   15.10
   0  16   0   21.73    9.88
  -1 -16   0   14.13    9.35
   1 -16   0   15.60   11.10
   1 -16   0   13.32   12.14
   1  16   0   -1.56    9.07
  -1  16   0   12.67    8.79
   1  16   0   33.54   16.69
  -1  16   0    3.64   10.25
   2 -16   0   43.94   18.40
  -2 -16   0   44.99   16.45
  -2  16   0   38.18   15.76
   2  16   0   30.06   16.50
  -3 -16   0  140.33   31.61
   3 -16   0  104.76   28.32
   3  16   0  111.97   22.38
  -3  16   0   69.70   20.78
   4 -16   0  -13.48   10.15
  -4 -16   0   27.28   17.20
  -4  16   0    4.57   12.00
   4  16   0    8.36   19.09
  -5 -16   0   22.40   17.70
   5  16   0   -5.60   15.21
  -5  16   0   19.22   18.44
   0 -17   0   12.64   11.41
   0 -17   0    7.94    9.61
   0  17   0    3.21    9.34
   0  17   0    5.74    9.66
  -1 -17   0   -1.70    7.56
   1 -17   0    2.05   10.92
  -1  17   0    8.74    9.10
   1  17   0    3.88    8.70
   1  17   0  -12.32   12.32
  -1  17   0   -4.83    8.48
   2 -17   0  -14.55   10.87
  -2 -17   0   -5.12    8.13
  -2 -17   0    5.16   11.97
  -2  17   0    3.01    8.60
  -2  17   0    7.31   10.82
   2  17   0    0.20    7.10
   2  17   0    0.58   13.14
  -3 -17   0   56.35   19.57
  -3 -17   0   92.77   21.88
   3 -17   0   87.91   28.65
   3  17   0   22.64   16.80
  -3  17   0   36.57   17.45
   3  17   0   41.42   15.37
   4 -17   0   -5.22   10.53
  -4 -17   0   14.29   20.77
   4  17   0    7.44   21.72
   0 -18   0   11.04   11.69
   0  18   0   10.18    9.63
   0  18   0    2.73   12.46
  -1 -18   0    8.80   15.85
   1 -18   0   23.28   13.41
  -1 -18   0   27.34   13.68
   1 -18   0   19.87   17.45
  -1  18   0    0.59   11.54
   1  18   0   31.57   18.13
  -1  18   0   12.89   10.89
   1  18   0   11.66   11.10
  -2 -18   0   50.13   20.29
  -2 -18   0   95.20   26.49
   2 -18   0    4.82   13.12
   2 -18   0   71.51   19.79
  -2  18   0    3.34   14.07
  -2  18   0   56.33   20.44
   2  18   0   31.89   11.15
  -3 -18   0   -3.99    9.71
   3 -18   0    4.54   18.02
  -3 -18   0   33.29   16.51
   3  18   0   12.92   11.59
   3  18   0   15.10   23.92
  -3  18   0    5.93   13.48
   4 -18   0  -13.23   13.00
  -4  18   0   20.66   16.73
   4  18   0   -0.49    9.38
   0 -19   0   17.14   12.71
   0 -19   0   -6.11   13.98
   0  19   0   19.77   14.31
   0  19   0   15.09   10.86
  -1 -19   0   68.34   22.55
   1 -19   0   29.64   16.02
  -1 -19   0   32.18   18.82
   1 -19   0   60.17   21.44
  -1  19   0   26.75   13.02
   1  19   0   40.93   15.06
   1  19   0   40.34   17.82
  -1  19   0   56.88   21.77
   2 -19   0  155.54   32.75
   2 -19   0  142.99   33.31
  -2 -19   0  127.92   25.49
  -2 -19   0   94.04   29.02
   2  19   0  157.26   31.65
  -2  19   0  132.26   29.84
   3 -19   0  104.33   31.40
  -3 -19   0  150.68   31.01
   3  19   0  105.59   26.29
   0 -20   0  107.19   25.36
   0  20   0  154.39   35.86
  -1 -20   0   31.79   19.43
   1 -20   0   49.74   22.54
   1  20   0   15.36   13.88
  -1  20   0    1.41   15.17
   2 -20   0   52.11   24.99
  -2 -20   0   34.50   20.70
   2  20   0    5.15   11.77
  -2  20   0   31.04   18.38
  -8   0   1   45.12   21.81
   8   0  -1  -28.48   17.80
  -8   0   1  -34.22   15.26
  -7   0   1    2.19   13.57
  -7   0   1    5.12   14.48
   7   0  -1  -18.62   13.13
   7   0  -1  -12.66   11.67
  -6   0   1    7.42    8.54
   6   0  -1   12.46   10.79
   6   0  -1    5.59   11.54
  -5   0   1   -2.94    6.79
   5   0  -1   12.03    8.35
  -5   0   1    6.12    8.45
   5   0  -1   -5.87    6.05
   4   0  -1   -1.71    6.35
   4   0  -1   -0.62    5.67
  -4   0   1    4.99    7.04
  -4   0   1   -5.81    6.07
   3   0  -1    4.41    6.44
   3   0  -1    4.91    5.47
  -3   0   1    2.10    3.99
  -3   0   1   -2.62    4.01
  -2   0   1    3.13    3.68
   2   0  -1    2.77    4.02
  -2   0   1    2.02    3.22
  -1   0   1    1.60    2.96
  -1   0   1    2.59    2.77
   0   0  -1   -0.92    0.86
   0   0  -1    0.13    0.82
   0   0   1    0.02    0.90
   0   0   1   -0.13    0.71
   0   0   1    0.00    0.78
   0   0  -1   -0.87    0.70
  -1   0  -1    0.29    2.43
   1   0   1    1.31    2.87
   1   0   1    0.25    2.39
   2   0   1   13.69    7.77
  -2   0  -1    1.40    4.20
  -2   0  -1   -0.25    3.40
   2   0   1   -2.73    2.93
   3   0   1   -1.26    3.21
   3   0   1    3.25    5.47
  -3   0  -1    0.40    4.91
  -3   0  -1    9.28    5.99
  -4   0  -1   -5.93    5.08
   4   0   1   21.10   12.28
  -4   0  -1    3.28    7.20
  -5   0  -1   -1.78    6.79
  -5   0  -1   -0.31    7.56
   5   0   1  -12.74    6.90
   5   0   1   -7.43    6.48
   6   0   1  -11.16   13.68
   6   0   1   -0.57    9.40
  -6   0  -1   -4.29    9.64
  -7   0  -1   12.02   12.30
   7   0   1  -11.73   12.70
  -8   0  -1   32.32   17.93
   8   0   1   41.37   23.59
   8  -1  -1   24.88   22.93
  -8  -1   1   41.93   23.29
  -8  -1   1   44.64   25.22
  -8   1   1   28.27   22.62
   8   1  -1  -11.34   22.20
  -8   1   1   58.24   26.34
   7  -1  -1   49.02   22.11
  -7  -1   1   75.06   20.49
  -7   1   1   62.69   23.70
   7   1  -1   41.67   18.35
   7   1  -1    6.39   24.55
  -6  -1   1   65.52   17.50
   6  -1  -1   65.58   17.34
   6  -1  -1  114.37   33.31
   6   1  -1  116.28   27.33
   6   1  -1   66.36   19.58
  -6   1   1  131.67   29.39
  -6   1   1  131.49   28.91
  -5  -1   1   11.50    7.64
   5  -1  -1    8.18    7.82
  -5  -1   1   16.77   10.75
   5  -1  -1    8.09   10.29
   5   1  -1    9.90    9.52
   5   1  -1    3.06    8.07
  -5   1   1   27.43   10.89
  -5   1   1    7.99   10.78
   4  -1  -1 1295.07   80.50
   4  -1  -1 1264.96   79.30
  -4  -1   1 1284.17   79.45
  -4  -1   1 1332.79   80.31
  -4   1   1 1275.39   78.96
   4   1  -1 1347.27   81.50
  -4   1   1 1337.48   81.11
   4   1  -1 1367.98   80.63
  -3  -1   1  237.47   24.41
  -3  -1   1  277.78   26.05
   3  -1  -1  247.40   25.40
   3  -1  -1  224.36   24.57
  -3   1   1  251.85   25.43
   3   1  -1  218.52   24.13
   3   1  -1  223.27   23.80
  -3   1   1  226.61   23.83
  -2  -1   1 2252.96  102.73
   2  -1  -1 2043.63  108.12
  -2  -1   1 2206.32  102.53
   2  -1  -1 2215.51  103.28
   2   1  -1 2069.90  102.12
  -2   1   1 2228.70  102.96
  -2   1   1 2269.26  103.82
   2   1  -1 2148.22  101.80
   1   1  -1 3182.59  134.69
   0  -1  -1 1669.38   79.05
   0  -1  -1 1825.61   77.60
   0   1   1 1928.68   77.30
   0   1   1 1943.37   77.77
   0   1   1 1663.11   76.61
  -1  -1  -1 4137.38  172.31
  -1  -1  -1 4186.35  172.60
   1  -1   1 4073.01  170.99
   1  -1   1 3848.43  170.13
   1   1   1 4070.47  172.55
  -1   1  -1 4183.98  171.43
  -1   1  -1 3741.74  169.90
   1   1   1 4220.81  172.24
   2  -1   1 2077.70   97.72
  -2  -1  -1 2001.54   97.22
  -2  -1  -1 2098.18   98.52
   2  -1   1 1965.46   96.44
  -2   1  -1 2114.54   98.38
   2   1   1 1965.50   97.51
   2   1   1 2010.99   97.31
  -2   1  -1 2016.85   96.54
   3  -1   1  462.57   43.42
  -3  -1  -1  560.37   40.85
   3  -1   1  503.56   39.80
  -3   1  -1  601.28   42.81
   3   1   1  639.25   43.16
  -3   1  -1  523.34   39.26
   3   1   1  540.40   40.70
   4  -1   1 2167.52  116.53
  -4  -1  -1 2221.29  117.20
   4   1   1 2134.03  116.70
  -4   1  -1 2073.20  117.13
   4   1   1 2182.17  117.53
  -4   1  -1 2177.65  115.92
  -5  -1  -1   10.25   11.26
   5  -1   1   14.82    9.87
   5  -1   1   -1.57    7.55
  -5   1  -1   30.37   11.99
   5   1   1   10.49    9.59
   5   1   1   16.74   12.47
  -5   1  -1    7.16   10.97
   6  -1   1   76.89   20.80
  -6  -1  -1   30.81   14.55
  -6  -1  -1   60.00   22.00
   6  -1   1   63.85   23.94
   6   1   1   46.33   20.35
   6   1   1   41.24   19.78
  -6   1  -1   39.14   17.41
  -7  -1  -1    5.78   13.36
   7  -1   1   -6.64   11.71
  -7  -1  -1   -1.54   13.94
  -7   1  -1    9.69   11.86
   7   1   1    5.40   11.70
   8  -1   1   10.96   16.86
  -8  -1  -1  -18.23   12.97
  -8   1  -1  -21.26   20.50
   8   1   1  -31.41   16.89
   8  -2  -1   59.73   21.22
  -8  -2   1  104.54   31.88
   8   2  -1   63.81   26.92
   7  -2  -1  270.25   49.61
  -7  -2   1  238.85   43.69
  -7  -2   1  302.42   50.86
   7  -2  -1  237.43   43.20
  -7   2   1  172.88   38.54
   7   2  -1  195.76   41.87
   7   2  -1  279.45   62.53
  -7   2   1  220.44   42.64
  -6  -2   1   59.43   20.04
  -6  -2   1   38.46   17.50
   6  -2  -1   75.23   23.50
   6  -2  -1   29.64   12.17
   6   2  -1   40.97   17.83
   6   2  -1   24.11   13.40
  -6   2   1   44.08   18.30
  -6   2   1   27.24   13.75
  -5  -2   1  111.95   24.66
   5  -2  -1  116.51   24.09
  -5  -2   1   79.33   21.46
   5  -2  -1  132.49   29.45
   5   2  -1  126.33   27.34
  -5   2   1   68.16   17.19
   5   2  -1  115.94   25.14
  -5   2   1   96.71   23.34
  -4  -2   1  281.06   30.29
   4  -2  -1  248.20   30.23
  -4  -2   1  265.62   29.95
   4  -2  -1  324.50   32.28
   4   2  -1  269.18   29.41
   4   2  -1  246.53   29.64
   3  -2  -1   -3.31    4.44
  -3  -2   1    1.79    5.73
   3  -2  -1    2.69    5.95
  -3  -2   1    2.53    5.18
   3   2  -1   -0.24    6.32
  -3   2   1   11.49    7.69
   3   2  -1   -1.55    3.89
  -3   2   1    7.03    5.44
   2  -2  -1   49.51   10.99
  -2  -2   1   34.04    8.45
   2  -2  -1   45.25   10.52
  -2  -2   1   42.96    9.52
  -2   2   1   51.85   11.21
   2   2  -1   41.99   13.74
  -2   2   1   50.02   11.59
   2   2  -1   45.99   10.05
   1  -2  -1 1681.26   76.24
   1  -2  -1 1670.22   75.04
  -1  -2   1 1557.96   71.82
  -1  -2   1 1608.12   72.89
   1   2  -1 1517.66   72.62
  -1   2   1 1700.51   76.10
  -1   2   1 1754.03   75.84
   1   2  -1 1577.90   72.04
   0  -2  -1 1111.28   48.68
   0  -2  -1 1000.31   47.73
   0  -2  -1 1069.38   49.21
   0   2   1  986.90   47.61
   0   2   1 1033.86   52.56
   2  -2   1 4372.66  194.83
  -2  -2  -1 4653.76  197.82
   2  -2   1 4514.82  196.61
  -2  -2  -1 4390.13  196.83
   2   2   1 4711.88  197.37
  -2   2  -1 4314.83  196.08
   2   2   1 4531.02  198.09
  -2   2  -1 4364.33  194.69
   3  -2   1  843.06   52.55
  -3  -2  -1  738.46   51.48
  -3  -2  -1  818.06   53.39
   3  -2   1  803.51   53.15
   3   2   1  822.18   52.85
  -3   2  -1  824.18   52.83
   3   2   1  755.10   52.35
  -3   2  -1  797.10   53.32
   4  -2   1    7.97    7.83
  -4  -2  -1   14.81    9.73
   4  -2   1    0.06    4.99
  -4  -2  -1   18.97    7.99
  -4   2  -1   29.45   11.51
   4   2   1    6.75    6.74
   4   2   1    1.10    7.60
  -4   2  -1    9.76    9.24
   5  -2   1   90.21   23.40
   5  -2   1   54.61   16.22
  -5  -2  -1   59.53   17.03
  -5  -2  -1   44.00   17.51
   5   2   1   44.43   15.27
  -5   2  -1   41.63   13.18
   5   2   1  130.26   33.90
  -5   2  -1  103.34   24.08
   6  -2   1  175.46   33.56
  -6  -2  -1  136.09   30.22
   6  -2   1   94.47   22.24
   6   2   1  109.71   25.48
  -6   2  -1  162.00   37.55
   6   2   1  119.90   26.48
  -7  -2  -1    5.91   14.57
   7  -2   1   13.14   16.00
  -7  -2  -1   30.17   11.50
   7   2   1    4.71   12.99
  -7   2  -1  -21.26   14.36
   8  -2   1   18.52   23.41
  -8  -2  -1   30.14   19.22
   8   2   1   34.50   16.73
  -8   2  -1   27.23   14.66
  -8  -3   1   37.62   18.36
   8  -3  -1  -11.65   23.84
  -8  -3   1    5.15   39.45
  -8   3   1   21.90   19.08
   8   3  -1   11.14   24.94
   8   3  -1   33.84   24.75
  -7  -3   1   40.15   22.41
   7  -3  -1   38.47   23.10
  -7  -3   1   57.75   20.42
   7  -3  -1   79.65   24.34
  -7   3   1   15.54   14.48
  -7   3   1   87.49   33.19
   7   3  -1   55.46   22.10
   7   3  -1  101.82   38.54
   6  -3  -1  110.91   29.13
  -6  -3   1  130.34   30.59
   6  -3  -1   69.02   17.80
  -6  -3   1  126.93   30.40
  -6   3   1   82.80   23.31
   6   3  -1   79.94   20.14
  -6   3   1  157.16   36.85
   6   3  -1   93.40   25.32
   5  -3  -1   -8.77    8.92
   5  -3  -1   10.82   10.64
  -5  -3   1   10.95    9.64
  -5  -3   1   11.94    9.43
   5   3  -1   13.98   10.51
  -5   3   1    3.03    7.08
  -5   3   1   10.12    8.09
  -4  -3   1  544.24   43.80
   4  -3  -1  508.68   54.62
  -4  -3   1  510.66   43.79
   4  -3  -1  519.36   45.36
   4   3  -1  512.41   44.61
  -4   3   1  514.12   43.16
   4   3  -1  502.96   42.38
   3  -3  -1  329.69   30.96
  -3  -3   1  311.80   28.48
  -3  -3   1  304.50   29.10
   3  -3  -1  315.24   29.14
  -3   3   1  395.67   41.22
   3   3  -1  313.30   28.25
  -3   3   1  299.83   28.35
   3   3  -1  287.87   28.63
  -2  -3   1 1258.50   68.52
  -2  -3   1 1329.60   68.01
   2  -3  -1 1339.08   69.61
   2  -3  -1 1478.18   73.03
  -2   3   1 1390.60   70.40
  -2   3   1 1325.01   71.14
  -1  -3   1 5002.76  205.67
   1  -3  -1 4943.57  209.18
  -1  -3   1 4793.78  206.71
   1  -3  -1 5122.95  211.70
   1   3  -1 4731.25  205.41
  -1   3   1 5003.85  210.90
  -1   3   1 5137.11  211.04
   1   3  -1 4885.07  207.05
   0  -3  -1 2532.52  103.78
   0  -3  -1 2066.86  105.10
   0  -3  -1 2267.14  102.34
   0  -3   1 2505.25   98.46
   0   3   1 2383.06  104.22
   1  -3   1 3755.43  156.44
  -1  -3  -1 3828.35  162.26
  -1  -3  -1 3735.40  161.14
   1  -3   1 3582.27  158.20
  -1   3  -1 3615.40  156.82
  -1   3  -1 3605.40  157.91
   1   3   1 3492.02  161.77
   1   3   1 4113.47  161.92
  -2  -3  -1 2514.13  116.80
   2  -3   1 2530.29  114.25
  -2  -3  -1 2508.92  117.65
   2  -3   1 2373.83  115.50
   2   3   1 2345.94  117.22
  -2   3  -1 2497.82  114.28
  -2   3  -1 2452.42  115.96
   2   3   1 2501.69  116.15
   3  -3   1    6.05    4.56
  -3  -3  -1   -3.34    4.22
  -3  -3  -1    2.18    4.95
   3  -3   1    3.56    5.42
   3   3   1    2.85    5.11
  -3   3  -1   -2.75    3.39
  -3   3  -1   -2.12    3.75
   3   3   1    0.04    4.21
   4  -3   1  183.53   24.30
  -4  -3  -1  192.02   25.57
  -4  -3  -1  176.27   25.05
   4  -3   1  185.95   25.91
  -4   3  -1  180.48   23.99
   4   3   1  176.62   25.20
  -4   3  -1  191.27   26.39
   5  -3   1  393.93   41.80
   5  -3   1  432.37   46.26
  -5  -3  -1  394.69   51.10
  -5  -3  -1  432.30   44.13
  -5   3  -1  547.82   59.71
   5   3   1  384.55   43.30
  -5   3  -1  437.58   42.88
  -6  -3  -1  528.43   55.67
  -6  -3  -1  593.23   57.81
   6  -3   1  515.75   53.14
   6  -3   1  642.10   61.93
   6   3   1  617.56   59.21
  -6   3  -1  535.16   57.18
   6   3   1  618.87   59.48
  -6   3  -1  526.26   54.22
  -7  -3  -1    5.61   19.24
   7  -3   1   16.23   11.94
  -7  -3  -1   36.12   21.13
   7   3   1   24.39   14.36
   7   3   1    5.76   22.85
  -8  -3  -1   24.83   18.15
   8  -3   1   -8.42   13.06
   8   3   1   11.89   15.54
  -8   3  -1   -3.50   15.25
  -8  -4   1   96.03   30.56
   8  -4  -1   91.76   46.20
  -8  -4   1   59.60   29.75
  -8   4   1  113.00   32.87
   8   4  -1   53.32   30.97
   8   4  -1   53.46   31.05
   7  -4  -1   31.90   17.78
  -7  -4   1   44.33   24.12
  -7  -4   1   37.24   18.72
  -7   4   1   66.14   22.29
   7   4  -1   41.78   22.73
   7   4  -1   20.81   26.48
  -7   4   1   40.16   20.05
   6  -4  -1  893.26   76.93
  -6  -4   1  883.48   72.29
   6   4  -1  780.65   71.69
  -6   4   1  936.95   73.20
  -6   4   1  951.88   78.26
   6   4  -1  899.82   72.91
  -5  -4   1  208.83   30.08
  -5  -4   1  218.03   30.69
   5  -4  -1  186.16   27.25
   5   4  -1  190.20   29.86
   5   4  -1  184.03   32.51
  -4  -4   1   10.91    8.24
   4  -4  -1    7.65    9.88
   4  -4  -1   -0.23    5.37
  -4  -4   1   22.47    8.57
   4   4  -1    5.76    5.45
  -4   4   1   15.94    8.45
   4   4  -1   21.23   10.29
  -4   4   1    5.19    7.09
  -3  -4   1  270.65   27.50
   3  -4  -1  264.98   28.32
   3  -4  -1  266.88   26.59
  -3  -4   1  266.52   26.09
  -3   4   1  275.88   28.80
  -3   4   1  312.25   28.07
   3   4  -1  257.23   27.28
   3   4  -1  276.87   26.10
   2  -4  -1  685.18   41.28
  -2  -4   1  709.28   41.98
   2  -4  -1  642.89   43.09
  -2  -4   1  653.29   39.20
  -2   4   1  618.95   40.40
  -2   4   1  602.36   42.08
   0  -4  -1  231.91   18.02
   0  -4   1  249.19   15.12
   0  -4  -1  240.00   17.73
   0  -4  -1  263.16   19.42
   0   4  -1  268.31   15.06
   0   4   1  232.21   16.50
   0   4   1  202.33   17.97
  -2  -4  -1   63.08   13.50
   2  -4   1   48.53   11.35
  -2  -4  -1   56.71   12.93
   2  -4   1   69.95   10.91
  -2   4  -1   68.06   13.83
   2   4   1   75.45   14.28
   2   4   1   61.82   14.38
  -2   4  -1   40.56    9.23
  -3  -4  -1  328.44   31.66
  -3  -4  -1  362.31   32.02
   3  -4   1  361.20   30.32
   3  -4   1  330.92   32.10
   3   4   1  300.72   31.21
  -3   4  -1  334.85   29.77
  -3   4  -1  350.95   32.35
   3   4   1  332.11   30.55
   4  -4   1  192.36   24.53
  -4  -4  -1  160.57   24.25
   4  -4   1  183.83   26.57
   4   4   1  168.91   24.61
   4   4   1  181.74   32.02
  -4   4  -1  183.99   24.35
  -4   4  -1  199.24   27.31
   5  -4   1  331.94   40.00
   5  -4   1  286.57   36.62
  -5  -4  -1  274.26   35.80
  -5  -4  -1  315.50   37.58
  -5   4  -1  222.35   31.12
   5   4   1  348.38   38.49
   5   4   1  292.37   36.50
  -5   4  -1  325.82   40.03
   6  -4   1   57.14   22.22
  -6   4  -1   90.09   27.83
   6   4   1   88.03   25.19
   6   4   1   35.34   19.77
  -6   4  -1   63.20   21.91
  -7  -4  -1   15.00   15.13
   7  -4   1    5.67   13.19
  -7  -4  -1  -14.05   15.27
   7   4   1   -0.96   16.55
  -7   4  -1  -18.13   12.45
  -8  -4  -1   90.63   29.96
   8  -4   1   44.20   31.52
  -8   4  -1   59.49   23.77
   8   4   1   69.85   26.68
   8  -5  -1    2.60   23.90
  -8  -5   1  -33.93   25.17
   8   5  -1    3.04   20.51
  -8   5   1   -2.76   20.05
   8   5  -1   26.77   27.42
   7  -5  -1   64.59   26.87
  -7  -5   1   36.00   16.78
  -7  -5   1   65.08   21.87
   7   5  -1    9.84   18.89
  -7   5   1    8.03   21.00
   7   5  -1    9.75   16.33
  -7   5   1    4.39   14.53
   6  -5  -1  232.01   47.18
  -6  -5   1  218.08   39.96
  -6  -5   1  188.34   37.17
  -6   5   1  243.96   46.15
  -6   5   1  237.89   34.29
   6   5  -1  284.91   55.55
   6   5  -1  251.90   37.41
   5  -5  -1   -2.75    8.15
  -5  -5   1   12.93    8.63
  -5  -5   1   11.37   10.17
   5  -5  -1    0.75   10.00
   5   5  -1   24.57   14.98
  -5   5   1    0.63    9.24
  -5   5   1    7.32    8.88
   4  -5  -1  372.64   39.45
   4  -5  -1  377.61   35.39
  -4  -5   1  401.34   36.48
  -4  -5   1  386.66   38.30
  -4   5   1  370.39   35.85
  -4   5   1  314.32   36.53
   4   5  -1  428.08   40.61
   4   5  -1  359.85   35.06
  -3  -5   1 1026.03   59.82
  -3  -5   1  966.44   61.33
   3  -5  -1  941.86   63.43
   3  -5  -1  987.42   60.36
  -3   5   1  940.99   59.74
  -3   5   1  907.57   62.37
   3   5  -1 1035.10   59.99
   3   5  -1 1005.88   63.11
   2  -5  -1 1125.01   64.62
  -2  -5   1  952.93   66.20
   2  -5  -1 1068.80   59.99
  -2  -5   1 1107.91   58.43
  -2   5   1 1179.35   62.04
  -2   5   1 1132.03   64.17
  -1  -5   1 2589.39  110.05
   1  -5  -1 2501.10  113.56
  -1  -5   1 2423.87  111.55
  -1   5   1 2456.61  113.78
  -1   5   1 2516.00  115.83
   1   5  -1 2484.35  109.78
   1   5  -1 2479.54  112.31
   0  -5   1 3317.29  134.37
   0  -5  -1 2951.08  137.97
   0  -5  -1 3085.73  139.47
   0   5   1 3181.94  138.11
   0   5  -1 3064.01  133.10
   0   5   1 3178.13  140.14
  -1  -5  -1 5641.85  246.15
   1  -5   1 5884.39  238.17
   1  -5   1 5341.29  240.97
  -1  -5  -1 5901.00  244.92
  -1   5  -1 5707.48  238.82
  -1   5  -1 5410.84  240.28
   1   5   1 5693.09  247.22
   1   5   1 6091.75  245.04
  -2  -5  -1 2918.44  140.22
   2  -5   1 2833.28  137.38
   2  -5   1 3044.19  133.96
  -2  -5  -1 3091.26  138.64
   2   5   1 3088.57  138.13
  -2   5  -1 2688.33  136.02
  -2   5  -1 2917.47  134.12
   2   5   1 2997.81  141.85
  -3  -5  -1  561.91   41.70
   3  -5   1  511.46   38.31
  -3  -5  -1  503.92   41.92
   3  -5   1  460.75   40.01
  -3   5  -1  513.35   41.51
   3   5   1  525.53   43.12
  -3   5  -1  509.66   38.36
   3   5   1  527.84   40.52
   4  -5   1  147.40   26.14
   4  -5   1  138.41   28.22
  -4  -5  -1  133.81   27.08
  -4   5  -1  184.03   32.88
   4   5   1  171.23   30.93
  -4   5  -1  167.61   22.86
  -5  -5  -1  369.50   41.27
   5  -5   1  411.61   45.92
   5  -5   1  425.15   42.44
  -5  -5  -1  354.20   42.12
  -5   5  -1  393.43   45.23
   5   5   1  403.83   41.94
   5   5   1  291.76   41.05
  -6  -5  -1  154.86   32.51
   6  -5   1  145.25   35.28
   6   5   1   86.06   24.51
  -6   5  -1  132.82   32.77
   6   5   1  138.67   31.76
  -7  -5  -1    2.51   11.23
   7  -5   1  -34.18   15.85
  -7  -5  -1    5.99   16.59
   7   5   1   21.36   16.09
  -7   5  -1   -6.56   13.36
   7   5   1   -9.81   18.48
   8  -5   1   75.04   33.33
  -8  -5  -1   41.96   23.02
   8   5   1   76.84   27.64
  -8   5  -1   51.75   27.85
  -8  -6   1  -22.44   16.34
   8  -6  -1   40.87   30.72
   8   6  -1  -30.29   14.54
  -8   6   1  -18.05   20.44
  -7  -6   1    9.30   11.87
   7  -6  -1   -5.30   12.35
  -7  -6   1  -14.91   11.25
   7   6  -1   -7.33   13.93
   7   6  -1  -28.03   20.19
  -7   6   1   -3.48   11.60
   6  -6  -1  132.56   27.18
  -6  -6   1  167.11   37.75
  -6  -6   1  174.10   36.35
   6  -6  -1  138.02   33.53
  -6   6   1  136.86   41.49
   6   6  -1  152.72   33.11
  -6   6   1  152.91   35.18
   6   6  -1  106.83   26.61
   5  -6  -1  543.05   48.67
   5  -6  -1  531.19   54.24
  -5  -6   1  532.06   51.20
  -5  -6   1  515.11   48.66
   5   6  -1  523.49   47.87
   5   6  -1  544.39   54.01
  -5   6   1  548.99   54.27
  -5   6   1  521.28   48.76
  -4  -6   1   46.03   12.92
  -4  -6   1   50.10   13.51
   4  -6  -1   89.84   18.48
   4   6  -1   51.45   15.46
   4   6  -1   83.85   19.64
  -4   6   1   57.07   17.53
   3  -6  -1  473.64   40.97
  -3  -6   1  457.96   40.29
  -3  -6   1  437.70   37.66
   3   6  -1  374.08   34.54
  -3   6   1  456.58   36.53
   3   6  -1  455.18   38.83
  -2  -6   1  883.32   48.62
   2  -6  -1  849.67   54.72
  -2   6   1  842.41   50.35
   2   6  -1  751.26   46.49
  -2   6   1  817.57   53.28
   1  -6  -1 2945.66  133.76
  -1  -6   1 3142.57  130.61
   1  -6  -1 2806.72  136.95
  -1  -6   1 2808.64  131.93
   1   6  -1 2876.66  129.79
  -1   6   1 3056.77  134.86
  -1   6   1 3024.05  136.91
   1   6  -1 2999.14  133.52
   0  -6  -1 1259.01   64.67
   0  -6  -1 1178.18   62.90
   0  -6   1 1220.43   59.05
   0   6   1 1201.87   62.39
   0   6  -1 1246.68   58.60
   0   6   1 1176.52   64.04
  -1  -6  -1 8654.83  358.98
  -1  -6  -1 8641.58  356.33
   1  -6   1 8109.41  352.92
  -1   6  -1 8197.49  351.98
  -1   6  -1 8567.18  350.38
   1   6   1 8731.36  356.01
   1   6   1 8207.40  358.91
  -2  -6  -1  266.41   25.28
  -2  -6  -1  268.10   26.97
   2  -6   1  233.18   24.93
   2  -6   1  263.83   22.12
   2   6   1  245.76   26.70
  -2   6  -1  244.36   25.11
  -2   6  -1  280.05   23.25
   2   6   1  304.74   26.08
  -3  -6  -1  135.36   21.27
  -3  -6  -1  163.90   21.42
   3  -6   1  186.19   20.85
   3  -6   1  173.31   23.22
  -3   6  -1  180.52   20.74
  -3   6  -1  157.54   22.38
   3   6   1  183.09   22.42
   3   6   1  196.35   25.10
   4  -6   1  750.00   59.82
  -4  -6  -1  771.75   57.40
   4  -6   1  774.94   55.11
  -4  -6  -1  738.42   60.36
   4   6   1  786.09   57.33
   4   6   1  675.33   58.85
  -4   6  -1  846.25   57.18
  -4   6  -1  732.23   59.22
  -5  -6  -1   26.77   16.25
  -5  -6  -1   32.02   15.35
   5  -6   1   36.83   14.10
   5  -6   1   42.31   16.75
   5   6   1   46.07   22.48
  -5   6  -1   83.11   23.97
  -5   6  -1   29.02   14.62
   5   6   1   48.78   19.62
   6  -6   1  202.83   39.29
  -6  -6  -1  194.17   37.97
  -6  -6  -1  183.85   39.33
   6   6   1  272.40   49.02
  -6   6  -1  200.68   41.87
   6   6   1  175.68   32.26
  -7  -6  -1   -8.13   14.90
   7  -6   1  -11.30   14.11
  -7  -6  -1  -16.70   17.14
   7   6   1  -49.91   22.12
   7   6   1  -10.55   12.46
  -7   6  -1    0.55   13.04
  -8  -6  -1  -10.84   16.95
   8  -6   1   -6.87   17.45
   8   6   1  -11.64   15.93
  -8   6  -1   17.46   20.32
  -8  -7   1   32.71   17.92
   8  -7  -1   59.67   30.45
  -8   7   1    1.14   19.09
   8   7  -1  -30.52   24.07
  -7  -7   1   35.68   23.11
   7  -7  -1   53.23   24.78
  -7  -7   1   39.65   21.19
  -7   7   1   42.85   25.43
   7   7  -1   45.64   23.67
   6  -7  -1  212.55   43.31
  -6  -7   1  216.97   32.66
   6  -7  -1  177.74   32.85
  -6  -7   1  160.74   32.44
   6   7  -1  289.51   62.84
   6   7  -1  229.48   41.16
  -6   7   1  152.44   41.42
   5  -7  -1  408.14   42.24
  -5  -7   1  373.57   44.02
   5  -7  -1  339.75   44.16
  -5  -7   1  408.05   41.97
   5   7  -1  389.82   46.85
  -5   7   1  425.65   48.18
   5   7  -1  422.66   42.30
  -5   7   1  401.28   41.53
  -4  -7   1   74.04   23.65
  -4  -7   1   32.25   10.85
   4  -7  -1   31.57    9.50
   4  -7  -1   30.08   12.79
   4   7  -1   29.59   11.07
   4   7  -1   31.64   12.22
  -4   7   1   41.84   13.07
  -4   7   1   17.12   12.61
   3  -7  -1    4.95    5.73
   3  -7  -1   12.25   10.41
  -3  -7   1   10.03    6.85
  -3  -7   1    0.59    7.48
  -3   7   1   13.05    8.70
  -3   7   1    8.50    6.99
   3   7  -1    2.80    6.90
  -2  -7   1  282.75   23.71
   2  -7  -1  263.27   28.12
  -2  -7   1  209.12   26.76
   2  -7  -1  266.81   24.22
  -2   7   1  241.16   26.55
  -2   7   1  257.84   28.68
   2   7  -1  283.52   23.51
  -1  -7   1 1451.47   76.98
   1  -7  -1 1645.73   83.87
   1  -7  -1 1525.35   78.13
  -1   7   1 1581.61   81.71
   1   7  -1 1552.15   78.70
  -1   7   1 1578.47   79.09
   0  -7  -1   69.74   13.03
   0  -7   1   68.55   10.24
   0  -7  -1   69.49   13.54
   0   7  -1   85.34   10.94
   0   7   1   90.07   13.56
   0   7   1   75.99   13.38
   1  -7   1 5825.82  266.12
  -1  -7  -1 5760.57  270.67
   1  -7   1 6546.84  261.89
  -1  -7  -1 6431.51  269.97
   1   7   1 5975.38  272.49
   1   7   1 6845.77  270.69
  -1   7  -1 6467.42  262.83
  -1   7  -1 5969.06  265.27
  -2  -7  -1  381.59   31.82
   2  -7   1  417.46   28.78
   2  -7   1  303.22   29.72
  -2  -7  -1  376.32   33.77
   2   7   1  356.00   33.72
  -2   7  -1  367.28   28.50
  -2   7  -1  372.60   31.62
   2   7   1  401.03   31.72
   3  -7   1  375.93   36.21
   3  -7   1  400.16   32.34
  -3  -7  -1  334.50   32.28
   3   7   1  343.89   36.60
  -3   7  -1  319.03   33.86
  -3   7  -1  356.17   31.50
   3   7   1  367.77   33.18
  -4  -7  -1  745.44   57.15
  -4  -7  -1  783.47   62.41
   4  -7   1  802.78   57.32
   4  -7   1  647.96   58.25
  -4   7  -1  813.40   62.57
   4   7   1  733.54   56.48
  -4   7  -1  843.77   57.58
   5  -7   1  331.61   36.98
  -5  -7  -1  266.60   36.36
  -5  -7  -1  309.58   37.19
   5  -7   1  273.73   39.14
   5   7   1  237.28   37.47
  -5   7  -1  324.99   37.18
   5   7   1  310.81   37.09
  -5   7  -1  317.27   40.14
  -6  -7  -1   58.64   21.45
   6  -7   1   67.81   28.93
  -6  -7  -1   82.29   25.49
  -6   7  -1   67.43   23.51
   6   7   1   34.99   16.86
   6   7   1   90.48   24.66
  -7  -7  -1   26.81   27.43
   7  -7   1   66.58   26.33
  -7  -7  -1   53.80   20.50
   7   7   1  123.78   34.15
   7   7   1   71.95   25.40
  -7   7  -1   64.64   22.83
  -8  -7  -1   -9.02   20.54
   8  -7   1   42.49   22.55
   8   7   1    4.12   20.20
  -8   7  -1   12.99   21.35
  -8  -8   1   84.12   39.02
  -8   8   1   75.06   28.64
  -7  -8   1  -13.31   13.45
  -7  -8   1   44.72   22.20
   7  -8  -1    8.37   18.88
  -7   8   1   -8.34   12.36
   7   8  -1    1.88   20.12
   7   8  -1  -29.25   14.84
  -6  -8   1  259.92   39.82
  -6  -8   1  253.13   36.81
   6   8  -1  258.08   36.85
   6   8  -1  247.99   62.71
  -6   8   1  261.94   44.43
  -6   8   1  254.06   45.35
   5  -8  -1  281.02   49.62
  -5  -8   1  259.64   36.27
  -5  -8   1  259.17   33.27
   5  -8  -1  250.99   33.40
   5   8  -1  283.02   33.92
   5   8  -1  246.37   43.81
  -5   8   1  320.65   59.84
  -5   8   1  258.52   35.86
  -4  -8   1  263.40   29.94
   4  -8  -1  211.12   27.42
   4  -8  -1  221.93   39.80
   4   8  -1  228.76   27.28
  -4   8   1  207.56   26.34
  -4   8   1  319.25   45.80
   3  -8  -1  435.93   43.00
  -3  -8   1  519.39   38.43
   3  -8  -1  475.07   38.09
  -3  -8   1  432.80   40.03
  -3   8   1  467.69   43.54
   3   8  -1  428.59   40.33
  -3   8   1  506.85   39.82
  -2  -8   1  621.60   39.19
  -2  -8   1  551.75   46.85
   2  -8  -1  524.83   38.90
   2  -8  -1  515.73   43.98
   2   8  -1  595.59   38.83
  -2   8   1  540.08   43.85
  -2   8   1  622.70   41.76
   1  -8  -1 1624.24   89.93
   1  -8  -1 1827.68   86.78
  -1  -8   1 1631.82   85.10
  -1   8   1 1636.61   85.41
  -1   8   1 1685.27   89.02
   1   8  -1 1733.78   87.03
   0  -8   1    5.63    4.55
   0  -8   1   18.05    7.12
   0  -8  -1   18.48    8.54
   0  -8  -1    8.34    6.00
   0   8  -1   13.58    5.71
   0   8  -1   12.85    5.73
   0   8   1    4.93    6.01
   0   8   1   11.04    6.93
  -1  -8  -1   64.43   13.88
  -1  -8  -1  123.65   20.46
   1  -8   1   88.27   11.21
   1  -8   1   97.11   14.12
  -1   8  -1   91.29   13.82
  -1   8  -1  106.44   12.43
   2  -8   1 1347.32   69.45
  -2  -8  -1 1332.40   79.31
   2  -8   1 1238.55   74.87
  -2  -8  -1 1345.71   74.85
   2   8   1 1343.78   80.79
  -2   8  -1 1422.55   71.37
   2   8   1 1272.36   73.45
  -2   8  -1 1200.89   73.53
   3  -8   1  309.18   27.98
  -3  -8  -1  288.69   30.16
  -3  -8  -1  289.24   33.38
   3  -8   1  243.92   29.86
  -3   8  -1  297.43   28.86
  -3   8  -1  287.16   31.89
   3   8   1  294.21   30.21
   3   8   1  254.21   32.52
  -4  -8  -1    5.35    8.02
  -4  -8  -1   12.49    8.57
   4  -8   1    8.85    7.15
   4  -8   1   23.04   11.10
   4   8   1  -13.79    7.74
   4   8   1    3.80    7.86
  -4   8  -1   15.17    7.95
  -4   8  -1    3.86    7.03
   5  -8   1  118.42   30.01
  -5  -8  -1  118.95   30.04
  -5  -8  -1   94.00   21.41
  -5   8  -1  128.59   32.48
   5   8   1   84.89   20.43
   5   8   1   87.32   23.38
  -6  -8  -1  149.47   35.13
  -6  -8  -1  134.25   27.67
   6  -8   1  195.68   52.29
   6   8   1  143.39   29.05
  -6   8  -1  211.22   61.16
   6   8   1  172.83   39.77
   7  -8   1   20.37   16.31
  -7  -8  -1   35.06   18.67
  -7  -8  -1   33.99   23.11
   7   8   1   30.76   29.45
   7   8   1   21.82   18.48
  -7   8  -1    3.46   16.36
   7  -9  -1   11.51   16.37
  -7  -9   1   10.13   14.28
   7   9  -1   10.77   14.51
   7   9  -1   -6.25   25.03
   6  -9  -1  115.31   28.84
  -6  -9   1  146.01   31.41
  -6  -9   1  114.99   32.73
  -6   9   1  147.64   36.93
   6   9  -1  175.47   38.90
   6   9  -1  143.51   29.72
   5  -9  -1  589.67   51.24
  -5  -9   1  514.05   53.56
   5  -9  -1  586.65   60.21
  -5  -9   1  610.65   52.23
  -5   9   1  594.13   52.33
   5   9  -1  507.37   57.24
  -5   9   1  485.35   55.50
   5   9  -1  567.29   50.80
  -4  -9   1   25.72   11.29
  -4  -9   1   18.53   10.83
   4  -9  -1   36.53   16.39
   4  -9  -1   22.51   16.19
  -4   9   1   32.19   15.98
   4   9  -1    5.94   10.54
  -4   9   1   24.98   14.52
   4   9  -1   26.49   14.40
  -3  -9   1    5.96    8.73
   3  -9  -1   18.02   10.83
  -3  -9   1   30.56   12.99
  -3   9   1   17.44    9.19
   3   9  -1   34.48   13.90
  -3   9   1   35.90   11.36
  -2  -9   1 1686.01   83.09
  -2  -9   1 1414.51   86.07
   2  -9  -1 1569.72   84.25
   2  -9  -1 1521.14   91.72
  -2   9   1 1530.60   84.42
   2   9  -1 1577.06   82.08
  -2   9   1 1686.67   92.76
   1  -9  -1  122.14   22.60
   1  -9  -1  110.30   15.49
  -1  -9   1  126.41   16.56
   1   9  -1  109.47   19.23
  -1   9   1  121.43   18.16
  -1   9   1  111.49   15.53
   0  -9  -1  244.33   25.65
   0  -9  -1  261.97   26.37
   0  -9   1  277.35   24.01
   0  -9   1  297.22   24.77
   0   9   1  273.38   25.93
   0   9  -1  276.03   23.43
   0   9  -1  284.36   24.63
   0   9   1  277.47   27.34
  -1  -9  -1  258.29   27.33
   1  -9   1  219.14   23.55
   1  -9   1  238.35   20.29
  -1   9  -1  256.90   21.41
   1   9   1  264.11   28.54
  -1   9  -1  252.82   24.17
   1   9   1  320.75   34.39
   2  -9   1  370.97   28.67
   2  -9   1  328.86   32.62
  -2  -9  -1  325.05   34.02
  -2  -9  -1  373.66   33.03
  -2   9  -1  360.65   29.22
  -2   9  -1  328.88   31.82
   2   9   1  397.24   32.96
   3  -9   1    3.00    9.52
  -3  -9  -1    4.24    7.10
  -3  -9  -1    2.65    9.33
   3  -9   1   14.29    6.27
   3   9   1   14.62   11.44
   3   9   1    2.29    8.13
  -3   9  -1    9.09    8.35
  -3   9  -1   -2.09    5.41
  -4  -9  -1 2159.52  119.00
   4  -9   1 2412.93  117.90
  -4  -9  -1 1898.24  122.99
   4  -9   1 2009.04  123.45
  -4   9  -1 2213.90  116.83
  -4   9  -1 1968.55  122.61
   4   9   1 2210.48  119.22
   4   9   1 2024.86  127.01
  -5  -9  -1  583.49   60.76
  -5  -9  -1  562.69   53.72
   5  -9   1  650.96   61.39
  -5   9  -1  557.25   57.78
   5   9   1  574.72   60.49
   5   9   1  615.59   54.73
  -6  -9  -1   24.45   22.47
   6  -9   1   39.04   19.02
  -6  -9  -1   33.74   17.28
  -6   9  -1   51.74   26.13
   6   9   1   88.41   27.74
   6   9   1   49.49   20.62
  -7  -9  -1   52.72   30.03
  -7  -9  -1   44.89   19.66
   7  -9   1   32.05   23.20
  -7   9  -1   75.35   23.55
   7   9   1   81.13   25.38
   7 -10  -1  -11.67   19.45
  -7 -10   1   -9.70   16.36
   7  10  -1  -31.36   26.81
   7  10  -1   12.47   19.69
  -7  10   1   -5.02   14.99
  -6 -10   1    4.48   18.15
  -6 -10   1   17.95   14.61
   6 -10  -1   -4.57   16.16
  -6  10   1   69.01   29.75
   6  10  -1   24.42   11.95
  -5 -10   1   45.50   17.75
  -5 -10   1   42.74   16.53
   5  10  -1   38.41   18.42
  -5  10   1   60.24   22.39
  -5  10   1   37.26   17.69
   5  10  -1   62.55   20.01
  -4 -10   1   15.59   10.98
   4 -10  -1   12.53    6.53
   4 -10  -1    1.29    9.81
  -4  10   1   -0.94    9.27
   4  10  -1    7.92    6.90
   4  10  -1    9.33   10.44
   3 -10  -1  191.96   35.26
   3 -10  -1  159.83   21.81
  -3 -10   1  192.02   23.06
  -3 -10   1  173.29   29.96
  -3  10   1  162.02   22.50
  -3  10   1  144.67   28.91
   3  10  -1  147.49   25.50
   2 -10  -1  246.75   26.12
   2 -10  -1  230.99   30.14
  -2 -10   1  279.06   25.44
  -2 -10   1  276.98   31.19
  -2  10   1  254.42   26.32
   2  10  -1  280.32   25.76
  -2  10   1  261.56   30.79
   1 -10  -1  888.41   61.29
   1 -10  -1  974.72   57.05
  -1 -10   1  932.97   57.30
  -1  10   1  891.60   59.68
  -1  10   1  873.45   55.64
   1  10  -1  925.44   58.40
   0 -10   1  116.02   19.64
   0 -10  -1   65.45   14.94
   0  10   1   85.46   16.68
   0  10  -1   89.13   16.70
   0  10  -1   95.63   14.33
   0  10   1  114.90   21.15
  -1 -10  -1 1546.28   88.40
   1 -10   1 1363.18   81.46
  -1 -10  -1 1546.79   83.36
  -1  10  -1 1537.88   82.30
   1  10   1 1536.83   82.29
   1  10   1 1537.34   89.48
   2 -10   1  107.63   22.66
   2 -10   1   99.44   14.67
  -2 -10  -1   80.27   17.26
  -2 -10  -1   73.99   16.51
   2  10   1   97.86   22.94
  -2  10  -1  115.47   15.56
   2  10   1   71.81   16.00
   3 -10   1  173.40   21.40
  -3 -10  -1  159.08   23.59
  -3 -10  -1  116.50   23.76
   3 -10   1  188.07   27.31
   3  10   1  170.43   32.32
  -3  10  -1  138.08   20.63
  -3  10  -1  162.48   29.74
  -4 -10  -1   43.62   16.03
  -4 -10  -1   46.33   16.46
   4 -10   1   55.23   19.38
  -4  10  -1   27.47   15.02
   4  10   1   21.49   13.42
   4  10   1   67.82   17.85
  -5 -10  -1   69.19   23.01
   5 -10   1   82.13   23.44
  -5 -10  -1   50.07   16.84
  -5  10  -1  106.50   28.39
   5  10   1  111.19   37.78
   5  10   1  120.79   26.64
  -6 -10  -1    6.04   13.77
  -6 -10  -1   -6.69   15.36
   6 -10   1    3.96   11.38
  -6  10  -1   13.28   14.73
   6  10   1   -6.23   13.59
   6  10   1   53.15   25.01
  -7 -10  -1   53.85   28.21
   7 -10   1   92.16   29.50
  -7 -10  -1  122.79   33.73
   7  10   1   42.47   40.91
  -7  10  -1   80.96   27.28
   7  10   1  110.31   41.48
   7 -11  -1    7.05   19.82
  -7 -11   1   42.64   20.54
   7  11  -1   12.81   20.30
  -7  11   1   -1.73   16.50
   6 -11  -1  111.24   35.88
  -6 -11   1  137.77   33.96
  -6  11   1   76.44   32.48
   5 -11  -1   17.31    9.68
  -5 -11   1   -0.66    7.81
  -5 -11   1   26.35   15.06
   5  11  -1   15.30   11.18
   4 -11  -1    1.08    8.94
  -4 -11   1   -8.50    7.03
  -4 -11   1    6.01    8.93
   4 -11  -1    3.70    6.15
  -4  11   1   -3.84    7.99
  -4  11   1  -11.94    8.96
   3 -11  -1   63.25   22.70
   3 -11  -1   37.21   16.82
  -3 -11   1   60.92   14.36
  -3 -11   1   39.99   17.12
  -3  11   1   35.32   14.09
  -3  11   1   30.84   10.72
   3  11  -1   34.67   11.56
   3  11  -1   59.44   17.40
   2 -11  -1  415.67   42.73
   2 -11  -1  430.20   35.91
  -2 -11   1  354.39   41.48
  -2  11   1  378.93   34.96
  -2  11   1  420.14   41.04
   1 -11  -1  436.62   35.77
  -1 -11   1  428.05   36.56
  -1 -11   1  459.59   34.84
   1 -11  -1  482.09   42.57
  -1  11   1  462.31   40.55
   1  11  -1  414.83   33.06
   1  11  -1  476.96   40.57
   0 -11  -1  265.86   28.83
   0 -11  -1  275.69   29.18
   0 -11   1  228.89   24.51
   0 -11   1  246.53   25.16
   0  11  -1  231.27   24.64
   0  11  -1  239.46   24.34
   0  11   1  262.43   28.80
   0  11   1  243.78   26.57
   1 -11   1  226.87   26.28
  -1 -11  -1  257.32   27.32
  -1 -11  -1  266.03   30.47
   1  11   1  262.04   30.86
   1  11   1  203.75   24.45
  -1  11  -1  241.96   26.09
   2 -11   1   31.81   12.82
   2 -11   1   31.24    9.71
  -2 -11  -1   54.76   16.84
  -2 -11  -1   28.53   11.23
  -2  11  -1   16.97    8.26
  -2  11  -1   22.51   10.44
   2  11   1   23.54   10.42
   2  11   1   25.19   12.06
   3 -11   1  187.72   23.26
  -3 -11  -1  155.93   31.33
  -3 -11  -1  208.20   27.30
   3 -11   1  135.38   29.77
  -3  11  -1  177.71   32.85
   3  11   1  203.95   31.24
  -3  11  -1  208.03   24.32
   3  11   1  189.10   25.59
  -4 -11  -1  466.51   46.45
   4 -11   1  524.31   53.85
  -4 -11  -1  530.72   68.82
   4  11   1  563.17   49.97
   4  11   1  527.65   57.28
  -4  11  -1  547.71   53.89
  -5 -11  -1    4.53   11.31
  -5 -11  -1  -17.37   10.68
   5 -11   1  -13.17    8.91
   5  11   1  -11.98   10.23
  -5  11  -1  -11.62    9.79
   5  11   1  -22.82   15.02
  -6 -11  -1    0.37   16.77
   6 -11   1    5.55   15.47
  -6 -11  -1    6.54   11.93
  -6  11  -1   17.02   14.92
  -7 -11  -1   19.92   17.95
   7 -11   1   -9.19   16.62
   7  11   1    2.91   17.09
  -7  11  -1    6.23   20.89
   7 -12  -1   94.43   36.36
  -7  12   1  106.51   29.95
  -6 -12   1   19.84   18.13
  -6 -12   1    6.46   12.75
   6 -12  -1  -30.82   17.79
   6  12  -1    0.34   13.29
  -6  12   1   25.14   15.33
   6  12  -1  -25.76   20.95
   5 -12  -1   17.34   13.72
  -5 -12   1   19.83   12.53
  -5  12   1   26.84   13.83
   5  12  -1  -16.35   17.99
  -4 -12   1  189.78   31.58
  -4 -12   1  181.66   36.38
   4 -12  -1  277.39   57.13
   4  12  -1  209.49   38.83
  -4  12   1  127.44   29.60
  -3 -12   1   40.96   16.96
  -3 -12   1   36.92   11.82
   3 -12  -1   43.78   13.84
   3 -12  -1   28.48   15.53
  -3  12   1   54.40   15.81
   3  12  -1   38.01   13.85
  -3  12   1   37.93   13.61
   3  12  -1   28.44   12.29
   2 -12  -1  278.04   36.52
  -2 -12   1  292.24   38.64
   2 -12  -1  307.02   34.46
  -2  12   1  348.78   32.79
  -2  12   1  311.36   36.68
  -1 -12   1  547.12   40.60
  -1 -12   1  541.73   43.25
   1 -12  -1  495.68   46.39
  -1  12   1  517.09   44.43
  -1  12   1  499.18   44.95
   1  12  -1  556.23   40.05
   0 -12   1  953.29   61.43
   0 -12  -1  945.86   64.82
   0 -12  -1 1067.03   68.29
   0 -12   1  952.85   61.55
   0  12  -1 1024.28   63.53
   0  12   1  874.23   64.78
   0  12  -1 1029.26   61.59
   0  12   1  991.88   64.60
  -1 -12  -1  466.72   39.84
   1 -12   1  389.51   37.67
  -1 -12  -1  423.65   41.94
  -1  12  -1  375.15   36.15
   1  12   1  500.26   39.77
   1  12   1  489.54   44.68
  -2 -12  -1   25.77   13.75
   2 -12   1   29.67   10.23
  -2 -12  -1   44.77   13.96
   2 -12   1   50.63   17.20
  -2  12  -1   36.41   12.30
   2  12   1   46.19   16.23
  -2  12  -1   43.03   11.98
  -3 -12  -1  278.23   32.58
   3 -12   1  264.84   34.34
  -3 -12  -1  237.14   34.91
   3  12   1  287.88   32.65
   3  12   1  251.95   37.10
  -3  12  -1  238.78   32.70
  -4 -12  -1  -18.75    8.68
   4  12   1   19.37   10.91
  -4  12  -1    5.69   14.42
   4  12   1    0.02   12.43
  -5 -12  -1  -43.18   21.25
   5 -12   1    8.16   16.16
  -5  12  -1   13.35   14.75
   5  12   1   -1.60    9.44
   5  12   1  -11.46   16.27
   6 -12   1   14.66   17.22
  -6 -12  -1  -11.05   25.03
   6  12   1  -27.84   27.43
  -6  12  -1   16.52   17.35
   6 -13  -1  182.29   45.03
  -6 -13   1  178.94   37.44
  -6 -13   1  122.32   30.97
  -6  13   1  172.36   46.59
   5 -13  -1    7.74   16.46
  -5 -13   1   13.63   11.70
  -5  13   1   10.25   14.32
   5  13  -1   -5.66   11.70
   5  13  -1   12.75   15.63
  -4 -13   1   73.36   19.76
  -4 -13   1   47.10   17.60
   4  13  -1   28.85   12.15
   4  13  -1   42.88   18.23
  -4  13   1   39.62   18.02
  -3 -13   1  208.55   29.73
  -3 -13   1  262.88   29.18
   3 -13  -1  262.90   37.40
  -3  13   1  239.22   33.83
  -3  13   1  232.71   35.73
   3  13  -1  251.93   28.64
   3  13  -1  208.89   32.03
  -2 -13   1   34.73   15.67
   2 -13  -1   40.96   13.93
   2 -13  -1   26.85   11.50
  -2  13   1   61.58   14.72
   2  13  -1   35.98   17.12
  -2  13   1   19.76   15.59
  -1 -13   1  772.58   57.87
   1 -13  -1  883.60   62.24
  -1 -13   1  905.12   57.69
   1 -13  -1  809.99   64.07
  -1  13   1  810.51   62.07
   1  13  -1  845.64   55.62
  -1  13   1  900.76   62.87
   0 -13  -1 1497.20   88.18
   0 -13   1 1433.73   82.61
   0 -13  -1 1262.17   84.44
   0 -13   1 1309.08   80.77
   0  13   1 1484.28   89.55
   0  13   1 1427.89   85.14
   0  13  -1 1350.29   80.03
   1 -13   1  765.67   58.01
  -1 -13  -1  868.82   64.18
  -1 -13  -1  809.65   58.26
   1  13   1  758.32   62.46
  -1  13  -1  839.02   58.39
   1  13   1  808.01   56.96
  -2 -13  -1  218.34   32.77
   2 -13   1  218.33   30.25
  -2  13  -1  253.05   31.51
   2  13   1  239.61   33.78
   2  13   1  306.32   39.47
  -3 -13  -1   58.18   17.97
   3 -13   1   37.68   14.26
   3  13   1   55.57   16.61
   3  13   1   60.03   24.27
  -4 -13  -1  143.83   35.85
  -4 -13  -1  145.42   28.56
   4 -13   1   80.87   22.61
  -4  13  -1  118.16   27.05
   4  13   1  128.62   28.72
   5 -13   1   33.67   16.34
  -5 -13  -1    2.65   12.60
  -5 -13  -1   30.58   16.94
  -5  13  -1   25.05   13.89
   5  13   1   13.82   22.60
   5  13   1   34.65   20.05
   6 -13   1   17.08   20.85
  -6 -13  -1   58.70   20.03
  -6 -13  -1   88.40   29.90
   6  13   1   -7.78   15.63
  -6  13  -1   52.72   24.28
   6  13   1  -51.36   32.86
   6 -14  -1  -26.41   20.30
   6  14  -1   12.06   32.88
  -6  14   1   52.79   24.87
   5 -14  -1    0.75   15.99
  -5 -14   1   31.65   16.62
  -5 -14   1    7.17   12.39
   5  14  -1  -13.92   17.63
  -5  14   1    0.52   13.20
  -4 -14   1   33.99   12.90
  -4 -14   1   30.87   12.74
   4  14  -1   23.61   10.68
  -4  14   1   -1.25   13.61
   4  14  -1   23.80   12.81
  -3 -14   1   -4.35   10.55
   3 -14  -1    0.98   10.40
  -3  14   1   10.28   10.80
   3  14  -1   -0.87   11.00
   2 -14  -1  127.18   27.50
  -2 -14   1   68.56   32.78
  -2 -14   1  142.52   21.82
   2  14  -1  168.10   21.92
   2  14  -1  129.38   26.34
  -2  14   1  160.03   33.06
   1 -14  -1 1818.14  111.65
  -1 -14   1 1806.27  105.16
   1 -14  -1 1910.61  108.49
  -1 -14   1 1737.89   99.82
  -1  14   1 1815.34  108.80
  -1  14   1 1937.13  109.22
   1  14  -1 1830.66   99.92
   0 -14   1 1693.00  100.54
   0 -14  -1 1752.23  105.73
   0 -14  -1 1978.01  110.11
   0 -14   1 1729.76  100.89
   0  14   1 1833.08  108.87
   0  14   1 1843.76  105.11
   0  14  -1 1825.40  100.70
   1 -14   1  260.49   29.09
  -1 -14  -1  259.90   30.69
   1 -14   1  206.51   29.24
  -1 -14  -1  220.69   31.52
   1  14   1  271.90   34.84
  -1  14  -1  269.98   31.02
   1  14   1  261.09   30.56
   2 -14   1   91.71   27.72
  -2 -14  -1   43.59   14.17
  -2 -14  -1  112.59   26.41
  -2  14  -1   49.60   17.21
   2  14   1   67.82   18.62
  -3 -14  -1  493.66   53.73
   3 -14   1  431.27   48.96
  -3  14  -1  415.47   46.48
  -4 -14  -1   81.37   21.95
  -4 -14  -1   86.51   30.80
   4 -14   1   67.82   21.48
  -4  14  -1   92.41   25.45
   4  14   1   67.23   18.13
   4  14   1   69.14   24.97
  -5 -14  -1    1.15   14.69
  -5 -14  -1   16.05   16.69
   5 -14   1    7.04   10.34
   5  14   1   -7.44   15.41
  -5  14  -1  -13.93   11.67
   5  14   1   17.64   27.32
  -6 -14  -1   80.22   25.59
   6 -14   1   89.84   29.79
  -6  14  -1   90.00   31.29
  -5 -15   1   30.62   23.41
   5 -15  -1   44.64   19.79
  -5 -15   1   47.74   19.62
  -5  15   1   21.88   22.53
   5  15  -1   33.73   17.18
   4 -15  -1   10.22   12.35
  -4 -15   1  -12.59   14.79
   4  15  -1   21.27   12.56
  -4  15   1   12.06   14.28
   4  15  -1   -3.64   16.47
   3 -15  -1   29.77   29.54
  -3 -15   1   30.16   15.29
  -3  15   1   49.80   24.11
   3  15  -1    8.88   14.09
  -2 -15   1   49.92   15.53
   2 -15  -1   34.70   18.25
  -2 -15   1   12.19   23.75
   2  15  -1   15.63   13.72
   2  15  -1   45.37   13.89
  -2  15   1    6.89   13.60
  -1 -15   1   72.02   20.32
   1 -15  -1   58.79   20.22
   1 -15  -1   31.82   19.61
  -1 -15   1   70.80   19.93
   1  15  -1   37.60   11.58
  -1  15   1   82.57   19.95
  -1  15   1   40.23   15.64
   0 -15  -1  302.33   37.84
   0 -15  -1  301.95   37.16
   0 -15   1  277.40   32.99
   0 -15   1  329.14   39.99
   0  15  -1  282.58   41.09
   0  15   1  382.48   40.05
   0  15   1  356.60   38.23
   1 -15   1   62.33   19.26
   1 -15   1   54.76   15.53
  -1  15  -1   49.58   14.75
   1  15   1   54.27   15.85
   1  15   1   74.29   18.62
  -2 -15  -1   72.12   20.30
  -2 -15  -1  125.55   26.04
   2 -15   1  112.27   27.95
   2  15   1   97.85   23.50
  -2  15  -1   82.26   22.83
   2  15   1   94.44   21.91
   3 -15   1    1.20    9.90
  -3 -15  -1   10.85   11.25
  -3  15  -1   -4.38    8.68
  -4 -15  -1   -2.63   15.57
   4 -15   1   -7.93    9.55
  -4 -15  -1    2.33   13.20
  -4  15  -1   30.81   15.80
   4  15   1    9.39   22.95
   4  15   1   40.15   15.74
  -5 -15  -1   56.50   22.78
   5 -15   1   32.98   17.38
  -5 -15  -1   58.11   25.94
   5  15   1    2.62   45.61
   5  15   1    9.07   12.80
  -5  15  -1   33.32   17.87
   5 -16  -1  113.21   37.06
  -5  16   1   87.86   28.55
  -4 -16   1  133.42   29.97
   4 -16  -1   69.19   33.86
  -4  16   1   68.18   21.33
   3 -16  -1  102.79   29.02
  -3 -16   1  120.31   26.52
  -3  16   1  199.87   42.30
   2 -16  -1   91.04   24.87
  -2 -16   1  113.33   24.19
  -2  16   1  106.20   26.27
  -2  16   1  166.71   32.51
   2  16  -1   99.25   27.91
   2  16  -1   80.98   19.77
   1 -16  -1   56.37   25.54
  -1 -16   1    4.59   10.80
   1 -16  -1   26.92   10.00
  -1  16   1   30.56   15.41
  -1  16   1   27.96   13.95
   0 -16  -1   86.61   23.11
   0 -16  -1  111.02   25.23
   0 -16   1  115.07   24.17
   0 -16   1  120.01   24.76
   0  16  -1   92.81   21.48
   0  16   1  131.21   25.21
   0  16   1   93.94   24.21
   1 -16   1  119.68   23.57
   1 -16   1  119.48   26.10
   1  16   1  134.74   28.48
   1  16   1  179.89   31.06
  -1  16  -1  137.86   27.37
  -2 -16  -1  119.49   24.70
  -2 -16  -1   76.93   21.50
   2 -16   1   69.79   21.44
  -2  16  -1   96.33   24.90
   2  16   1  114.54   25.42
   2  16   1   68.91   25.69
   3 -16   1  232.02   43.19
  -3 -16  -1  200.30   35.36
  -3 -16  -1  182.29   36.63
  -3  16  -1  199.14   40.93
   3  16   1  236.81   31.83
   4 -16   1   14.47   16.89
  -4 -16  -1   -1.29   13.61
  -4 -16  -1   15.72   15.97
   4  16   1  -12.96   22.24
  -4  16  -1   14.00   13.29
  -5 -16  -1   41.87   19.06
   5 -16   1    1.11   17.62
   5  16   1  -14.90   15.62
  -5  16  -1   13.67   14.60
   4 -17  -1   34.00   20.85
  -4 -17   1   40.05   18.82
   4  17  -1   27.21   22.93
  -3 -17   1   -0.37    8.79
  -3 -17   1  -12.04   12.20
  -3  17   1   24.22   14.55
   3  17  -1  -24.38   15.57
  -2 -17   1  195.07   27.25
   2 -17  -1  154.88   35.79
   2 -17  -1  170.24   35.18
   2  17  -1  166.06   25.51
  -2  17   1  188.84   39.81
   1 -17  -1   -3.74    9.67
   1 -17  -1    4.77   13.01
  -1 -17   1   11.36    6.52
  -1 -17   1   26.33   11.71
  -1  17   1    6.15   11.99
   1  17  -1   15.87    7.94
  -1  17   1    4.36    8.94
   1  17  -1    7.24   11.17
   0 -17  -1   34.48   18.80
   0 -17   1   38.25   13.48
   0 -17   1   31.37   12.44
   0  17   1   60.19   18.55
   0  17   1   25.32   13.33
   0  17  -1   42.39   15.27
  -1 -17  -1   20.88   16.19
   1 -17   1   29.40   11.08
   1 -17   1   19.14   11.80
  -1 -17  -1    8.92    9.95
  -1  17  -1   36.69   13.04
   1  17   1   20.08   11.00
   1  17   1    1.37   13.16
  -1  17  -1    6.70    8.39
  -2 -17  -1   26.23   19.02
  -2 -17  -1   53.83   18.65
   2 -17   1   26.07   14.22
   2  17   1   35.14   15.50
  -2  17  -1   44.97   16.33
   2  17   1   24.50   24.54
  -3 -17  -1   -7.13   18.88
   3 -17   1   -8.69   13.61
  -3 -17  -1    3.08    8.34
   3  17   1  -20.20   23.14
  -3  17  -1  -21.23   10.06
   3  17   1   -0.56    8.54
   4 -17   1   61.64   24.80
   4  17   1   85.66   23.80
   4 -18  -1   25.92   22.42
  -4  18   1   -2.83   17.33
   3 -18  -1  -25.25   15.91
  -3 -18   1   -1.66    8.56
  -3 -18   1    0.69   14.27
  -3  18   1  -16.73   14.14
   3  18  -1  -22.84   18.63
   3  18  -1   10.71    8.88
  -2 -18   1   19.19   10.94
  -2 -18   1   11.90   26.12
   2 -18  -1   12.25   12.98
   2 -18  -1   11.78   11.09
   2  18  -1    8.89    8.98
  -2  18   1   22.72   16.60
  -2  18   1    4.77   10.40
   2  18  -1   56.78   27.10
  -1 -18   1  187.87   33.72
   1 -18  -1  155.35   36.58
  -1 -18   1  204.57   37.56
   1 -18  -1  124.74   25.37
   1  18  -1  175.73   26.90
  -1  18   1  198.83   39.61
   0 -18   1   33.18   14.33
   0 -18  -1   17.04   11.78
   0 -18  -1   19.55   14.97
   0 -18   1   -3.08   10.06
   0  18  -1   -6.79   12.20
   0  18   1   15.22   10.45
   0  18   1   -3.89   11.73
   0  18  -1   21.04   12.56
   1 -18   1   75.69   21.82
  -1 -18  -1  133.80   30.81
  -1 -18  -1   89.80   21.57
   1 -18   1  112.20   24.64
   1  18   1  107.27   25.45
  -1  18  -1   89.68   23.86
  -2 -18  -1   23.79   13.68
   2 -18   1   38.13   16.57
  -2 -18  -1   24.77   19.60
   2  18   1   16.13   10.34
   2  18   1   27.14   21.93
  -2  18  -1   41.45   17.46
   3 -18   1   21.21   12.92
  -3 -18  -1   -0.11   10.61
   3  18   1   -5.13    7.73
   3  18   1   -6.37   26.92
  -3  18  -1    7.80   10.84
   4 -18   1   -9.75   12.24
  -4 -18  -1   12.66   12.05
   4  18   1    6.01   13.03
  -4  18  -1    5.62   13.51
  -3 -19   1   11.58   10.39
   3 -19  -1  -11.50   14.81
  -3  19   1    7.94   11.46
   3  19  -1   19.62   16.46
   2 -19  -1  118.69   45.44
   2 -19  -1  186.89   38.66
  -2 -19   1  140.16   38.41
  -2  19   1  116.48   27.51
  -1 -19   1    1.94   13.32
  -1 -19   1    5.39   11.30
   1 -19  -1   -7.89   11.51
   1 -19  -1   -5.31   14.30
  -1  19   1    2.63   16.42
   1  19  -1   12.04   13.33
   1  19  -1   -7.67    6.52
  -1  19   1   11.08   13.25
   0 -19  -1   37.91   21.04
   0 -19   1   18.82   13.77
   0 -19  -1   27.55   16.86
   0 -19   1    2.89   17.92
   0  19  -1   13.41   12.92
   0  19   1    4.69   16.47
   0  19   1   10.94   16.05
   0  19  -1   11.76   12.14
  -1 -19  -1    8.94   16.10
   1 -19   1   -1.11   10.88
  -1 -19  -1   -4.42    8.67
   1 -19   1   14.23   14.35
  -1  19  -1   13.51   11.60
  -1  19  -1    3.65    9.95
   1  19   1    6.40   17.11
   1  19   1    4.52    8.60
   2 -19   1   28.66   14.37
   2 -19   1   16.97   11.70
  -2 -19  -1    7.05    9.41
   2  19   1    8.86    8.75
  -2  19  -1    6.98   12.38
  -2  19  -1   -6.73   13.48
   3 -19   1  106.71   25.91
  -3 -19  -1   79.24   23.52
  -3  19  -1  114.34   29.76
   3  19   1  128.07   28.10
   2 -20  -1   32.15   20.76
  -2 -20   1   32.79   17.12
  -2  20   1   39.89   17.83
   2  20  -1   18.84   13.35
   1 -20  -1    8.51   13.48
  -1 -20   1   21.59   13.75
   1  20  -1  -17.14   10.95
  -1  20   1    8.16   11.63
   0 -20  -1   32.95   16.77
   0 -20   1   92.01   34.51
   0  20   1   26.37   13.53
   1 -20   1   31.27   17.49
  -1 -20  -1   20.21   12.03
  -1  20  -1   -1.91   18.95
   1  20   1   17.78   11.72
   2 -20   1   57.03   22.03
  -2 -20  -1   53.66   22.34
   2  20   1   80.32   22.86
  -2  20  -1   82.12   25.58
   8   0  -2    1.15   22.18
  -8   0   2   16.85   18.11
  -8   0   2   21.80   15.36
   8   0  -2  -19.41   27.47
  -7   0   2  177.85   34.35
  -7   0   2  258.18   45.23
   7   0  -2  167.76   33.63
   7   0  -2  239.88   47.05
   6   0  -2  407.15   45.95
  -6   0   2  399.91   46.94
   6   0  -2  405.13   46.74
  -6   0   2  337.54   50.74
  -5   0   2  102.50   22.71
   5   0  -2   83.52   22.33
   5   0  -2   90.35   22.20
  -5   0   2  115.82   26.06
   4   0  -2  808.04   57.50
   4   0  -2  740.72   54.88
  -4   0   2  699.43   53.90
  -4   0   2  740.75   54.75
   3   0  -2  130.80   18.22
  -3   0   2  116.14   17.60
   3   0  -2  134.26   19.15
  -3   0   2  168.90   20.40
  -2   0   2    3.95    4.05
  -2   0   2   -2.76    2.84
  -1   0  -2 6032.39  257.89
  -1   0  -2 6479.96  259.41
   1   0   2 5765.26  257.66
   1   0   2 6482.47  258.74
  -2   0  -2 9457.85  405.25
  -2   0  -2 9355.51  403.54
   2   0   2 9792.20  404.89
   2   0   2 9999.00  405.28
  -3   0  -2 2104.98  104.35
   3   0   2 2000.79  104.43
  -3   0  -2 2121.86  106.81
   3   0   2 1761.43  101.36
   4   0   2  162.12   23.89
  -4   0  -2  176.44   25.81
  -4   0  -2  185.56   24.53
   4   0   2  163.91   25.30
   5   0   2  266.22   35.46
  -5   0  -2  290.48   36.86
   5   0   2  315.75   38.82
  -5   0  -2  332.60   38.08
   6   0   2   53.72   19.60
  -6   0  -2   34.83   15.66
   6   0   2   64.38   28.33
  -6   0  -2   55.68   21.65
   7   0   2  -22.35   11.79
  -7   0  -2  -21.94    9.77
  -8   0  -2   -2.03   16.61
   8   0   2    9.56   19.17
  -8  -1   2    8.94   21.88
   8  -1  -2   23.67   20.35
   8   1  -2  -30.67   22.52
   8   1  -2   12.49   23.58
  -7  -1   2   27.95   17.54
   7  -1  -2   31.78   16.40
   7   1  -2   13.03   13.60
   7   1  -2   41.23   18.41
  -7   1   2   20.48   16.80
  -6  -1   2  111.55   26.61
   6  -1  -2  166.37   33.15
  -6  -1   2  134.08   32.07
   6  -1  -2  100.85   27.50
  -6   1   2  163.16   32.26
   6   1  -2  135.14   30.12
  -6   1   2   88.80   26.82
   6   1  -2   95.64   24.32
   5  -1  -2  222.10   31.59
   5  -1  -2  232.52   31.38
  -5  -1   2  208.78   30.13
   5   1  -2  212.65   31.74
  -5   1   2  241.58   31.83
  -5   1   2  209.16   30.61
  -4  -1   2  578.38   46.84
   4  -1  -2  567.47   47.15
   4  -1  -2  605.05   48.22
  -4  -1   2  669.60   49.40
   4   1  -2  614.16   49.05
   4   1  -2  570.21   46.53
  -4   1   2  568.37   47.23
  -4   1   2  554.47   46.31
  -3  -1   2  548.94   40.92
  -3  -1   2  547.20   41.07
   3  -1  -2  577.49   42.01
   3  -1  -2  567.25   42.71
   3   1  -2  590.39   41.67
   3   1  -2  571.90   42.34
  -3   1   2  523.99   40.86
  -3   1   2  625.57   49.46
   2  -1  -2 4784.04  208.97
  -2  -1   2 4624.16  206.54
   2  -1  -2 4780.31  208.66
  -2  -1   2 5022.90  208.28
  -2   1   2 4969.55  209.07
   2   1  -2 4522.48  206.07
  -2   1   2 4789.33  209.04
  -1  -1   2  729.64   35.80
   1   1  -2  697.71   35.68
  -1   1   2  680.73   37.55
   1   1  -2  609.41   35.04
  -1   1   2  781.17   38.79
  -1  -1  -2 1042.77   52.42
   1  -1   2 1015.51   50.26
  -1  -1  -2 1058.53   52.74
   1  -1   2  936.94   49.04
   1   1   2 1141.59   52.94
  -1   1  -2  993.20   49.60
  -1   1  -2 1013.03   50.73
   1   1   2 1042.81   52.82
  -2  -1  -2    9.09    5.85
  -2  -1  -2   -3.20    3.83
  -2   1  -2    3.45    4.54
  -2   1  -2    5.01    4.57
   2   1   2    5.00    5.42
   2   1   2    7.42    5.75
  -3  -1  -2  143.26   20.31
   3  -1   2  171.55   20.73
   3  -1   2  168.39   25.06
  -3  -1  -2  133.53   19.48
  -3   1  -2  162.80   29.22
   3   1   2  170.14   21.47
  -3   1  -2  142.26   19.15
   3   1   2  147.85   19.71
   4  -1   2   38.24   13.68
  -4  -1  -2   30.85   12.57
   4   1   2   37.52   15.02
  -4   1  -2   21.93   11.77
  -4   1  -2   38.74   13.93
   4   1   2   12.39    9.08
  -5  -1  -2   83.34   19.96
   5  -1   2   85.54   23.69
   5  -1   2   58.38   24.26
  -5  -1  -2   87.35   24.77
   5   1   2  115.95   26.41
  -5   1  -2   78.14   19.13
   5   1   2   76.70   20.62
  -5   1  -2   58.27   17.31
  -6  -1  -2    7.84   12.27
   6  -1   2    4.00   13.20
  -6  -1  -2    2.71    9.71
  -6   1  -2   31.06   13.31
  -6   1  -2   -4.05   10.12
   6   1   2   26.38   15.99
   6   1   2   -3.99   10.23
   7  -1   2  187.21   45.21
  -7  -1  -2  188.66   37.94
  -7   1  -2  213.18   43.11
   7   1   2  274.80   41.05
   8  -1   2   22.02   20.14
  -8  -1  -2    3.51   20.48
   8   1   2    3.37   19.74
  -8   1  -2   -0.78   15.50
   8  -2  -2   42.97   25.84
  -8  -2   2   87.00   35.43
  -8  -2   2   74.41   29.09
   8   2  -2   40.13   30.14
  -8   2   2  124.34   42.96
  -8   2   2  137.57   33.78
  -7  -2   2   97.21   25.18
   7  -2  -2   43.13   22.58
  -7  -2   2   67.35   18.40
   7  -2  -2   54.90   27.23
  -7   2   2   59.42   22.04
   7   2  -2   57.96   25.43
   7   2  -2   50.53   23.24
  -7   2   2   21.96   15.65
   6  -2  -2   -0.42   13.20
   6  -2  -2   30.69   12.51
  -6  -2   2   12.09   10.91
  -6  -2   2  -14.57    7.30
   6   2  -2    2.68   14.58
   6   2  -2   27.34   12.85
  -6   2   2   21.54   17.23
   5  -2  -2  498.97   48.88
  -5  -2   2  525.07   48.85
   5  -2  -2  527.33   51.50
  -5  -2   2  475.59   46.79
   5   2  -2  491.15   45.70
  -5   2   2  515.89   47.59
  -5   2   2  405.59   45.03
   5   2  -2  552.64   50.97
   4  -2  -2  594.37   47.74
  -4  -2   2  573.52   47.43
   4  -2  -2  543.57   46.88
  -4  -2   2  572.20   46.36
  -4   2   2  638.36   48.56
   4   2  -2  576.03   46.75
  -4   2   2  540.51   46.87
   4   2  -2  596.26   49.29
   3  -2  -2  183.89   22.51
  -3  -2   2  218.71   23.29
   3  -2  -2  198.06   22.92
  -3  -2   2  197.73   22.77
  -3   2   2  225.59   24.04
   3   2  -2  217.57   23.79
   2  -2  -2 1355.79   71.56
  -2  -2   2 1424.80   69.79
  -2  -2   2 1425.07   70.91
   2  -2  -2 1457.97   73.93
  -2   2   2 1492.41   73.25
  -2   2   2 1344.49   72.59
   2   2  -2 1255.80   68.35
   2   2  -2 1386.42   71.19
   0  -2  -2 2540.59  107.46
   0  -2  -2 2356.04  106.28
   0   2   2 2420.96  105.74
   0   2   2 2326.35  106.48
   1  -2   2  612.84   33.47
   1  -2   2  634.72   31.84
  -1  -2  -2  627.83   37.05
  -1  -2  -2  656.86   37.23
   1   2   2  685.04   37.08
  -1   2  -2  593.84   33.48
   1   2   2  601.37   37.03
  -1   2  -2  602.76   32.26
   2  -2   2  418.01   30.06
  -2  -2  -2  481.13   33.66
  -2  -2  -2  395.19   31.39
   2  -2   2  457.98   31.85
   2   2   2  428.47   32.56
   2   2   2  396.81   30.96
  -2   2  -2  430.43   34.37
  -2   2  -2  424.18   31.61
  -3  -2  -2 2085.77  107.77
   3  -2   2 1970.25  105.90
   3  -2   2 1981.79  104.19
  -3  -2  -2 1947.60  105.71
   3   2   2 2030.95  106.21
   3   2   2 2137.43  108.64
  -3   2  -2 2144.75  105.67
  -3   2  -2 2026.18  107.27
  -4  -2  -2   86.40   21.29
   4  -2   2   66.81   19.21
   4  -2   2   55.78   14.32
  -4  -2  -2   54.76   16.26
   4   2   2   29.09   11.74
   4   2   2   52.57   15.03
  -4   2  -2   93.40   20.68
  -4   2  -2   77.02   20.34
  -5  -2  -2   13.66    8.68
   5  -2   2  -10.96    6.34
   5  -2   2   -0.26   10.17
  -5  -2  -2   17.48    9.86
   5   2   2   -0.53   10.75
  -5   2  -2    2.44    9.89
   5   2   2    8.99   12.26
  -5   2  -2   -0.28    8.75
  -6  -2  -2   12.87   12.34
   6  -2   2  -10.81   14.30
  -6  -2  -2   10.22   11.43
   6   2   2   -1.37   15.45
  -6   2  -2   15.99   12.42
   6   2   2   18.22   12.36
   7  -2   2   35.31   23.30
  -7   2  -2   30.78   28.21
   8  -2   2   19.73   25.08
  -8  -2  -2  -31.30   13.56
   8   2   2   -0.57   16.88
  -8   2  -2   16.10   14.19
  -8  -3   2   14.99   14.08
   8  -3  -2   35.81   24.47
  -8  -3   2   36.18   18.45
   8   3  -2  -14.02   17.51
  -8   3   2  -15.61   19.43
   8   3  -2   -8.20   31.89
  -7  -3   2   30.68   19.65
  -7  -3   2   25.45   20.50
   7  -3  -2   29.44   13.76
   7  -3  -2   28.95   24.38
   7   3  -2   10.98   16.74
  -7   3   2   12.00   15.82
   7   3  -2   47.82   22.04
  -7   3   2   18.99   20.64
   6  -3  -2  160.12   30.14
   6  -3  -2  193.22   36.59
  -6  -3   2  202.58   40.03
  -6  -3   2  220.30   39.07
  -6   3   2  217.06   32.51
  -6   3   2  256.05   36.34
   6   3  -2  155.05   33.08
   6   3  -2  189.39   33.49
   5  -3  -2  124.80   24.25
  -5  -3   2  198.43   28.68
  -5  -3   2  194.03   28.31
   5  -3  -2  183.90   34.52
  -5   3   2  155.78   30.50
   5   3  -2  143.48   28.86
   5   3  -2  203.90   28.40
  -4  -3   2  129.75   20.27
  -4  -3   2  185.19   23.69
   4  -3  -2  127.74   23.94
   4  -3  -2   91.34   20.51
  -4   3   2  151.56   29.35
   4   3  -2  158.70   22.89
  -4   3   2  148.77   22.52
   4   3  -2  130.74   20.03
  -3  -3   2  286.37   27.19
  -3  -3   2  296.23   26.84
   3  -3  -2  265.54   27.87
   3   3  -2  264.88   27.19
  -3   3   2  262.32   27.77
  -3   3   2  245.16   26.56
   2  -3  -2  393.95   31.37
   2  -3  -2  424.51   30.70
  -2  -3   2  431.60   29.54
  -2  -3   2  404.98   27.30
  -2   3   2  450.03   32.77
   2   3  -2  371.62   26.94
   2   3  -2  384.75   29.00
  -2   3   2  396.30   35.09
  -1  -3   2  358.92   21.50
  -1  -3   2  391.11   18.95
   1  -3  -2  397.89   27.44
   1  -3  -2  377.93   25.54
   1   3  -2  352.68   19.60
   1   3  -2  337.19   21.22
  -1   3   2  375.93   25.67
  -1   3   2  410.80   27.27
   0  -3  -2  964.87   48.96
   0  -3  -2  926.18   48.31
   0  -3  -2 1005.22   50.69
   0  -3  -2  933.81   49.47
   0   3   2  947.30   49.94
   0   3   2  961.46   48.43
   1  -3   2  373.21   19.91
  -1  -3  -2  366.93   26.26
  -1  -3  -2  358.13   26.54
   1  -3   2  321.36   21.87
  -1   3  -2  348.64   20.65
  -1   3  -2  354.42   22.38
   1   3   2  390.91   26.44
  -2  -3  -2 1793.50   91.04
  -2  -3  -2 1740.28   91.36
   2  -3   2 1828.67   86.62
   2  -3   2 1735.44   88.67
   2   3   2 1881.03   91.08
  -2   3  -2 1813.64   87.04
  -2   3  -2 1731.78   89.04
   2   3   2 1789.22   92.63
  -3  -3  -2  293.99   29.59
   3  -3   2  301.86   29.83
   3  -3   2  296.75   27.70
  -3  -3  -2  284.74   29.38
   3   3   2  298.07   30.13
   3   3   2  288.52   28.95
  -3   3  -2  295.07   29.72
  -3   3  -2  265.13   26.64
   4  -3   2    9.82    6.99
  -4  -3  -2   16.53    9.21
   4  -3   2    7.82    7.27
  -4   3  -2   -2.28    7.40
   4   3   2   22.91   10.81
  -4   3  -2   -4.15    7.87
   4   3   2    1.60    5.20
   5  -3   2   12.15   11.00
   5  -3   2   22.95   11.64
  -5  -3  -2   -2.55    7.61
  -5   3  -2   13.33    8.41
  -5   3  -2    7.45    8.21
   5   3   2   -6.27    9.20
   6  -3   2    4.77   12.42
  -6  -3  -2   13.47   10.87
  -6  -3  -2    6.93   12.66
   6   3   2  -16.24   11.68
   6   3   2   13.77   12.89
  -6   3  -2   22.81   13.97
  -7  -3  -2   20.34   14.21
   7  -3   2   18.51   11.96
   7   3   2    7.56   13.62
  -7   3  -2    6.68   14.86
   8  -3   2   -2.29   20.53
  -8  -3  -2    5.25   13.86
  -8   3  -2   37.60   17.19
   8   3   2   12.99   16.67
   8  -4  -2  -33.33   33.15
   8   4  -2  -25.51   18.75
  -8   4   2   42.13   18.45
   8   4  -2   16.78   32.56
   7  -4  -2  117.98   36.82
  -7  -4   2  112.78   28.30
   7  -4  -2   81.54   25.06
  -7  -4   2  135.01   31.90
   7   4  -2   89.91   24.04
  -7   4   2   68.50   26.45
  -7   4   2   85.82   24.62
   7   4  -2   59.59   22.89
  -6  -4   2   13.81   12.44
  -6  -4   2   -1.70    8.82
   6  -4  -2   21.36   11.83
  -6   4   2   19.09   10.90
   6   4  -2  -11.13   13.37
   6   4  -2   17.35    9.35
  -5  -4   2   45.60   15.50
   5  -4  -2   42.55   14.93
  -5  -4   2   60.36   17.29
   5  -4  -2   30.37   14.06
  -5   4   2   34.22   14.19
   5   4  -2   49.17   15.82
  -5   4   2   55.52   15.51
   5   4  -2   66.08   18.39
   4  -4  -2   50.57   13.81
  -4  -4   2   57.08   16.38
   4  -4  -2   44.24   20.23
  -4   4   2   53.93   17.65
   4   4  -2   32.16   13.42
   4   4  -2   43.49   18.68
  -4   4   2   33.24   18.15
   3  -4  -2  128.34   18.50
  -3  -4   2  113.17   16.10
  -3  -4   2  103.18   20.69
   3  -4  -2  109.84   20.84
  -3   4   2  132.38   22.72
   3   4  -2  125.20   16.62
   2  -4  -2   -1.70    4.56
  -2  -4   2   -2.81    3.37
  -2  -4   2    5.98    3.88
   2  -4  -2    4.56    4.71
   2   4  -2    0.95    3.52
  -2   4   2   -8.39    4.02
  -2   4   2   -3.43    3.04
   1  -4  -2   26.71    8.49
  -1  -4   2   28.13    4.40
  -1  -4   2   14.99    4.68
   1  -4  -2   24.34    7.35
   1   4  -2   22.74    5.61
   1   4  -2   20.59    4.25
  -1   4   2   12.17    5.62
  -1   4   2    9.80    5.94
   0  -4   2 1023.95   44.01
   0  -4  -2  953.04   52.91
   0   4   2 1039.99   54.30
   0   4   2  984.85   51.81
  -1  -4  -2 1205.72   62.14
   1  -4   2  968.66   53.48
   1  -4   2 1231.11   50.67
   1   4   2 1147.48   59.66
  -1   4  -2  995.87   53.33
   1   4   2 1152.42   62.07
  -1   4  -2 1105.76   51.68
  -2  -4  -2 2959.44  133.50
  -2  -4  -2 2811.65  134.40
   2  -4   2 2577.77  128.95
   2  -4   2 3002.94  126.91
   2   4   2 2728.26  134.76
  -2   4  -2 2624.84  129.39
  -2   4  -2 2720.87  126.48
   2   4   2 2824.85  131.81
   3  -4   2   11.52    8.97
  -3  -4  -2   16.99    9.26
  -3  -4  -2   22.90   10.35
   3  -4   2   13.99    7.94
   3   4   2   11.20    6.45
  -3   4  -2    9.84    7.18
   3   4   2   27.20   10.37
  -3   4  -2   19.07    8.81
  -4  -4  -2   97.15   21.65
   4  -4   2  107.97   23.82
   4  -4   2  115.30   21.84
  -4  -4  -2  135.80   36.22
  -4   4  -2  146.99   21.76
  -4   4  -2  165.64   24.93
   4   4   2  185.50   31.41
   4   4   2  107.12   22.29
   5  -4   2 1375.93   89.87
   5  -4   2 1439.19   95.13
  -5  -4  -2 1355.25   91.28
   5   4   2 1334.05   90.34
  -5   4  -2 1414.27   95.29
  -5   4  -2 1329.51   88.54
   5   4   2 1287.15   92.55
  -6  -4  -2   48.54   15.96
  -6  -4  -2   27.21   13.29
   6  -4   2   11.19   12.19
  -6   4  -2   -5.15   10.28
   6   4   2  -14.08   17.09
   6   4   2   48.36   16.61
   7  -4   2   60.04   24.70
  -7  -4  -2   94.01   26.88
  -7   4  -2   73.81   24.68
   7   4   2  138.27   33.18
   8  -4   2   -6.02   19.91
   8   4   2   18.01   20.37
  -8   4  -2   74.21   24.62
  -8  -5   2   19.16   17.51
   8  -5  -2   46.99   28.91
  -8   5   2   12.65   21.38
   8   5  -2   27.26   22.09
   7  -5  -2   25.94   19.61
   7  -5  -2   44.29   20.39
  -7  -5   2   41.69   17.68
   7   5  -2   50.46   20.48
   7   5  -2   11.78   19.66
  -7   5   2   30.03   20.32
   6  -5  -2  635.45   58.58
  -6  -5   2  569.98   55.40
  -6  -5   2  583.04   58.41
   6   5  -2  567.80   60.61
   6   5  -2  590.76   56.13
  -6   5   2  585.90   59.89
  -6   5   2  469.86   51.45
   5  -5  -2   23.69   13.27
  -5  -5   2   11.76   12.36
  -5  -5   2   10.13    9.48
   5  -5  -2   14.70    9.55
   5   5  -2   37.16   15.03
  -5   5   2   11.18    9.89
   5   5  -2   -5.01    9.38
  -5   5   2   29.70   12.08
   4  -5  -2  355.55   36.16
  -4  -5   2  372.32   37.10
   4  -5  -2  373.63   39.57
  -4  -5   2  358.51   34.16
  -4   5   2  354.71   38.07
   4   5  -2  343.34   36.73
  -4   5   2  374.20   39.05
  -3  -5   2  483.84   35.16
   3  -5  -2  422.01   39.54
  -3  -5   2  458.45   37.52
   3  -5  -2  469.45   37.48
  -3   5   2  465.48   37.75
   3   5  -2  471.15   35.35
  -3   5   2  424.49   38.91
  -2  -5   2  892.65   47.02
   2  -5  -2  842.30   55.25
   2  -5  -2  886.20   52.40
  -2  -5   2  858.20   50.38
   2   5  -2  894.96   47.63
  -2   5   2  924.56   53.38
  -2   5   2  818.58   54.33
   2   5  -2  811.97   50.07
   1  -5  -2   18.95    7.51
  -1  -5   2    2.44    3.48
   1  -5  -2    6.81    4.06
  -1   5   2    3.91    5.08
   1   5  -2    9.96    3.30
   1   5  -2   10.64    4.14
  -1   5   2    3.14    3.31
   0  -5  -2   82.81   12.16
   0  -5  -2   85.17   12.30
   0  -5   2   88.76    8.23
   0   5   2  104.58   13.93
   0   5  -2   99.84    8.11
   0   5   2   98.54   16.62
   0   5   2  100.64   12.73
   1  -5   2   73.54   10.17
   1  -5   2   86.02    7.94
  -1  -5  -2   97.06   14.48
  -1   5  -2   98.81    9.16
   1   5   2   95.43   13.37
   1   5   2   98.22   15.11
  -1   5  -2   72.36   10.13
   2  -5   2   -2.28    3.99
  -2  -5  -2    9.81    6.27
   2  -5   2   -4.28    2.73
  -2  -5  -2    5.96    5.08
  -2   5  -2   -0.76    4.57
  -2   5  -2    0.86    4.29
   2   5   2    3.78    5.26
   2   5   2   -2.07    4.51
   3  -5   2  670.78   44.33
   3  -5   2  576.73   46.10
  -3  -5  -2  663.53   49.94
  -3  -5  -2  639.96   47.65
  -3   5  -2  615.65   47.18
  -3   5  -2  623.41   43.68
   3   5   2  636.46   46.84
   3   5   2  556.07   47.80
   4  -5   2  131.33   24.96
  -4  -5  -2  182.59   27.62
   4  -5   2  180.89   25.68
  -4   5  -2  177.72   27.90
   4   5   2  189.07   33.65
  -4   5  -2  224.13   26.48
   5  -5   2  962.43   71.77
  -5  -5  -2  992.35   73.63
  -5  -5  -2  919.85   73.88
   5  -5   2  971.99   75.87
  -5   5  -2  975.73   70.75
   5   5   2  947.64   71.89
  -5   5  -2  856.83   73.54
   5   5   2  970.87   76.74
   6  -5   2   -7.78   12.90
  -6  -5  -2   -8.63   10.20
  -6  -5  -2  -21.82   12.19
   6   5   2   -3.90   10.74
   6   5   2    3.35   12.08
  -6   5  -2   30.11   14.00
   7  -5   2   39.21   16.34
  -7  -5  -2    1.88   12.72
  -7   5  -2  -20.49   14.11
   8  -5   2   15.67   18.21
  -8  -5  -2   54.13   31.10
  -8   5  -2   27.90   19.93
   8   5   2   26.78   22.07
  -8  -6   2   47.55   24.75
   8  -6  -2   18.00   29.00
   8   6  -2   -4.66   20.20
   7  -6  -2   48.23   25.43
  -7  -6   2    4.75   17.83
  -7  -6   2    3.97   13.90
   7   6  -2   14.68   16.65
  -7   6   2   54.06   21.66
   7   6  -2  -11.70   18.14
   6  -6  -2   56.90   21.11
  -6  -6   2   56.49   20.22
   6  -6  -2   67.07   21.45
  -6  -6   2   42.10   15.22
   6   6  -2   59.57   20.52
  -6   6   2   74.12   22.57
   6   6  -2   27.72   14.54
   5  -6  -2  544.52   50.54
  -5  -6   2  562.68   51.45
   5  -6  -2  550.81   57.64
   5   6  -2  716.19   60.88
  -5   6   2  614.31   52.63
   5   6  -2  636.76   53.60
   4  -6  -2  184.68   25.39
  -4  -6   2  135.39   27.15
  -4  -6   2  223.56   25.79
   4  -6  -2  128.76   25.58
  -4   6   2  214.43   26.64
   4   6  -2  191.55   25.94
   4   6  -2  234.73   29.70
  -4   6   2  150.89   30.64
  -3  -6   2  117.44   18.20
  -3  -6   2  142.92   17.55
   3  -6  -2  125.19   18.43
   3  -6  -2  132.09   25.67
   3   6  -2  138.33   17.63
  -3   6   2  135.88   19.10
   3   6  -2  125.10   19.65
   2  -6  -2  383.69   31.38
   2  -6  -2  400.41   35.75
  -2  -6   2  450.10   28.26
  -2  -6   2  389.35   30.60
  -2   6   2  412.04   32.33
  -2   6   2  418.32   35.51
   2   6  -2  412.56   27.93
   2   6  -2  354.83   29.79
   1  -6  -2  690.13   46.61
   1  -6  -2  733.43   44.30
  -1  -6   2  707.62   39.46
   1   6  -2  698.22   39.67
  -1   6   2  691.94   45.68
  -1   6   2  821.11   46.37
   0  -6  -2 1557.98   81.86
   0  -6   2 1631.88   73.63
   0  -6  -2 1773.74   85.12
   0  -6   2 1537.39   77.01
   0   6  -2 1621.03   72.95
   0   6   2 1585.35   81.22
   0   6   2 1737.52   85.11
   1  -6   2   -0.28    3.67
   1  -6   2    0.04    2.30
  -1  -6  -2   14.26    7.85
  -1  -6  -2   10.41    6.36
  -1   6  -2    4.93    4.99
   1   6   2   -1.40    4.29
  -1   6  -2    5.54    3.19
   1   6   2   10.14    6.57
   2  -6   2 3236.20  132.24
  -2  -6  -2 2905.92  139.92
  -2  -6  -2 2961.72  144.26
   2  -6   2 2546.55  135.49
  -2   6  -2 3015.89  132.98
   2   6   2 3037.81  140.12
  -2   6  -2 2681.20  136.01
  -3  -6  -2 2813.63  139.50
   3  -6   2 2605.68  138.66
  -3  -6  -2 2718.65  142.73
   3  -6   2 2963.23  133.95
  -3   6  -2 2552.22  137.98
   3   6   2 2776.42  138.56
  -3   6  -2 2958.32  135.55
   3   6   2 2691.81  143.99
  -4  -6  -2  100.16   26.02
   4  -6   2  130.94   25.15
   4  -6   2  111.61   24.37
  -4  -6  -2  101.36   21.24
  -4   6  -2  119.54   26.68
  -4   6  -2  145.30   29.84
   4   6   2  141.83   35.54
  -5  -6  -2  641.80   57.34
  -5  -6  -2  531.01   56.45
   5  -6   2  664.65   61.57
   5   6   2  572.51   57.60
  -5   6  -2  712.04   62.97
   5   6   2  646.94   56.43
   6  -6   2    9.53   17.21
  -6  -6  -2   21.17   10.09
   6   6   2   -5.78    8.99
   6   6   2   24.75   17.91
  -7  -6  -2   32.76   15.83
   7  -6   2   34.01   20.21
   7   6   2    8.63   18.79
  -7   6  -2   -1.97   15.20
  -8  -6  -2   50.02   21.55
  -8   6  -2    2.72   22.81
   8  -7  -2  -35.29   22.03
  -7  -7   2   10.89   16.27
   7  -7  -2   15.07   24.21
  -7  -7   2   16.01   17.65
   7   7  -2    4.56   22.40
   7   7  -2    8.99   17.38
  -6  -7   2  131.39   28.77
  -6  -7   2  243.24   41.61
   6  -7  -2  190.51   43.30
   6  -7  -2  165.51   35.29
   6   7  -2  232.47   35.28
  -6   7   2  140.19   34.37
   6   7  -2  142.02   36.38
  -6   7   2  193.56   39.90
  -5  -7   2  146.28   29.04
  -5  -7   2  195.44   27.53
   5  -7  -2  205.40   39.16
   5  -7  -2  166.12   37.36
   5   7  -2  138.53   31.15
   5   7  -2  138.26   38.29
  -5   7   2  181.14   38.26
  -5   7   2  180.81   27.48
   4  -7  -2  219.16   27.51
  -4  -7   2  189.89   24.82
   4  -7  -2  213.10   32.25
  -4  -7   2  211.69   29.08
  -4   7   2  175.69   26.45
   4   7  -2  194.17   28.23
  -4   7   2  244.92   33.40
   4   7  -2  178.57   23.87
  -3  -7   2  552.56   43.47
   3  -7  -2  565.62   42.74
  -3  -7   2  659.52   52.66
   3  -7  -2  594.17   49.87
   3   7  -2  593.25   41.26
  -3   7   2  555.90   43.79
  -3   7   2  456.90   44.30
   3   7  -2  540.65   44.22
   2  -7  -2  143.63   22.23
   2  -7  -2  167.70   20.13
  -2  -7   2  181.52   16.49
  -2  -7   2  136.15   17.82
   2   7  -2  179.42   16.81
  -2   7   2  139.98   21.10
  -2   7   2  147.95   19.12
   2   7  -2  153.40   18.73
   1  -7  -2 1475.72   75.18
  -1  -7   2 1311.64   68.74
   1  -7  -2 1365.19   78.15
   1   7  -2 1358.65   69.67
  -1   7   2 1511.95   75.96
  -1   7   2 1421.78   77.42
   0  -7  -2  718.78   46.83
   0  -7   2  744.43   39.76
   0   7  -2  734.03   39.06
   0   7   2  755.86   46.63
   0   7   2  764.03   48.99
  -1  -7  -2 4042.52  180.78
  -1  -7  -2 4081.38  184.07
   1  -7   2 3891.87  166.08
   1  -7   2 3491.94  171.85
  -1   7  -2 3675.61  171.52
   1   7   2 4058.91  177.77
   1   7   2 4052.66  180.23
   1   7   2 3944.62  184.35
  -1   7  -2 4264.10  168.54
  -2  -7  -2    5.67    5.16
  -2  -7  -2    4.99    5.30
   2  -7   2    6.39    5.33
   2  -7   2    7.49    3.97
   2   7   2   10.02    7.64
  -2   7  -2    8.08    5.28
   2   7   2    0.90    4.60
  -2   7  -2    5.23    5.18
   3  -7   2  339.67   28.80
  -3  -7  -2  290.28   33.38
  -3  -7  -2  307.90   31.62
   3  -7   2  292.46   32.14
  -3   7  -2  308.18   32.69
   3   7   2  272.26   30.38
   3   7   2  308.45   36.33
  -3   7  -2  346.21   30.34
  -4  -7  -2  709.85   61.75
   4  -7   2  740.98   61.28
   4  -7   2  879.62   57.61
  -4  -7  -2  760.85   59.12
  -4   7  -2  736.01   60.39
   4   7   2  615.49   58.87
   4   7   2  786.10   67.81
  -4   7  -2  837.34   57.55
  -5  -7  -2   -5.94    9.21
  -5  -7  -2   13.11   13.62
   5  -7   2   11.04   12.57
  -5   7  -2  -15.98    7.05
   5   7   2   16.06   12.18
   5   7   2   -6.85   13.12
  -6  -7  -2  171.20   36.10
  -6  -7  -2  165.03   37.60
   6  -7   2  118.00   30.17
   6   7   2   91.05   26.58
  -6   7  -2  128.11   30.37
   6   7   2   95.68   23.47
  -7  -7  -2  -16.75    9.31
   7  -7   2   17.14   15.21
   7   7   2  -13.07   13.22
  -7  -8   2  153.25   36.32
  -7  -8   2   23.08   26.38
   7  -8  -2   80.64   34.32
  -7   8   2   60.93   23.41
   6  -8  -2  277.22   50.59
  -6  -8   2  402.24   46.36
  -6  -8   2  283.19   43.11
   6  -8  -2  368.35   45.72
   6   8  -2  374.50   43.87
  -6   8   2  290.31   45.26
   6   8  -2  354.49   51.92
  -6   8   2  316.41   40.61
   5  -8  -2  234.90   53.67
  -5  -8   2  209.64   30.02
  -5  -8   2  223.91   39.86
  -5   8   2  225.41   31.01
  -5   8   2  224.47   41.51
   5   8  -2  229.88   43.57
   4  -8  -2   33.22   20.88
  -4  -8   2   20.43   11.49
  -4  -8   2   27.83    9.94
   4  -8  -2   16.19    8.59
  -4   8   2   19.20   11.82
   4   8  -2   24.51    9.16
  -4   8   2   19.99   10.72
   4   8  -2   17.36   12.91
  -3  -8   2  364.03   29.77
   3  -8  -2  347.19   38.38
   3  -8  -2  359.53   32.75
  -3  -8   2  298.31   31.40
  -3   8   2  293.22   34.85
   3   8  -2  290.32   32.00
  -2  -8   2  110.09   13.51
  -2  -8   2  130.33   16.84
   2  -8  -2  105.05   16.42
   2  -8  -2   96.70   20.34
  -2   8   2   76.88   16.57
   2   8  -2   88.57   16.59
   2   8  -2  132.27   14.96
  -2   8   2  100.44   18.59
  -1  -8   2   19.38    6.66
   1  -8  -2   16.59    7.77
   1  -8  -2   10.61    8.27
   1   8  -2   21.11    7.73
  -1   8   2   31.21   10.85
  -1   8   2   16.74    8.63
   0  -8   2  181.92   16.80
   0  -8  -2  189.16   22.38
   0  -8   2  232.63   18.46
   0  -8  -2  204.25   22.58
   0   8   2  175.70   22.10
   0   8  -2  199.06   16.96
   0   8   2  165.13   20.02
   1  -8   2  306.56   25.97
  -1  -8  -2  403.21   32.78
   1   8   2  332.45   28.66
  -1   8  -2  310.01   25.51
  -1   8  -2  350.30   22.92
  -2  -8  -2 1628.30   88.73
   2  -8   2 1412.03   84.47
  -2  -8  -2 1601.39   93.49
   2  -8   2 1732.60   79.26
   2   8   2 1723.88   89.50
  -2   8  -2 1445.33   84.27
   2   8   2 1484.40   93.85
  -2   8  -2 1669.79   80.54
   3  -8   2    5.72    6.80
  -3  -8  -2   18.09    8.94
  -3  -8  -2   -9.10    6.23
  -3   8  -2   -6.14    9.13
  -3   8  -2   -4.02    6.47
   3   8   2    3.11    4.86
   3   8   2   -8.05    7.18
  -4  -8  -2 1193.11   80.04
   4  -8   2 1218.51   84.16
   4  -8   2 1285.22   76.60
  -4  -8  -2 1115.90   84.73
   4   8   2 1226.28   81.08
   4   8   2 1233.18   88.62
  -4   8  -2 1210.05   83.72
  -4   8  -2 1134.26   74.91
  -5  -8  -2   17.98   12.97
   5  -8   2   29.01   16.84
  -5  -8  -2    3.58   18.15
  -5   8  -2   20.94   12.45
   5   8   2   40.66   18.53
   5   8   2   19.25   13.53
  -6  -8  -2   27.26   14.34
   6  -8   2   21.20   17.64
  -6  -8  -2   51.22   22.50
   6   8   2   28.10   19.94
   6   8   2   28.32   16.66
  -6   8  -2   81.79   26.81
   7  -8   2   35.17   21.13
  -7   8  -2   -3.94   14.51
   7   8   2   24.80   17.54
  -7  -9   2   49.94   25.65
   7  -9  -2   41.26   24.07
  -7  -9   2   36.36   22.55
  -7   9   2   19.86   20.83
  -6  -9   2   -8.82   14.30
   6  -9  -2    9.61   13.81
  -6  -9   2   15.84   10.18
   6   9  -2   41.55   17.21
   6   9  -2   11.24   11.67
  -6   9   2   31.92   13.05
  -6   9   2   -1.61   10.27
  -5  -9   2  433.72   44.16
  -5  -9   2  497.77   51.24
   5  -9  -2  385.35   43.69
  -5   9   2  437.91   45.25
   5   9  -2  492.29   47.25
   4  -9  -2   72.35   16.16
  -4   9   2  132.37   25.63
  -4   9   2   91.45   31.53
   4   9  -2  116.10   23.64
   4   9  -2  121.21   29.69
   3  -9  -2   30.45   11.26
   3  -9  -2   14.83   13.27
  -3  -9   2   19.70    9.98
  -3  -9   2   42.97   11.82
   3   9  -2   12.49    8.29
   3   9  -2   20.66    8.48
  -3   9   2   27.38   11.01
  -3   9   2   21.45   13.80
   2  -9  -2   14.38    7.39
  -2  -9   2   19.83    7.64
   2  -9  -2   25.84   14.18
  -2  -9   2   34.44   11.08
  -2   9   2   16.99   10.97
   2   9  -2   17.85    7.84
   2   9  -2    5.38    5.61
  -2   9   2   25.24    9.89
   1  -9  -2 1404.61   76.38
  -1  -9   2 1359.73   71.88
   1   9  -2 1393.56   73.22
  -1   9   2 1374.73   76.36
  -1   9   2 1307.72   78.73
   0  -9   2    6.41    4.08
   0  -9   2    6.77    4.65
   0  -9  -2    3.42    5.78
   0  -9  -2    2.40    4.87
   0   9  -2   12.34    5.61
   0   9   2    3.48    5.18
   0   9   2    0.73    4.88
   0   9  -2    8.90    4.78
  -1  -9  -2   38.47   13.94
  -1  -9  -2   31.57   10.12
   1  -9   2   36.09   10.26
  -1  -9  -2   48.02   13.65
  -1   9  -2   39.32   10.40
   1   9   2   43.26   13.77
   1   9   2   35.24   10.97
  -2  -9  -2   55.94   15.24
   2  -9   2   54.08   14.76
  -2  -9  -2   50.69   15.67
   2   9   2   41.80   12.69
  -2   9  -2   38.07    9.66
  -2   9  -2   64.21   15.89
  -3  -9  -2  144.63   29.79
   3  -9   2   89.19   20.00
   3  -9   2  137.31   17.82
  -3  -9  -2  143.17   22.00
   3   9   2  108.74   25.39
  -3   9  -2  124.99   19.01
   3   9   2  137.13   21.06
  -3   9  -2  112.81   23.23
   4  -9   2  186.13   35.71
  -4  -9  -2  115.77   28.81
  -4  -9  -2  156.67   30.94
   4   9   2  201.36   39.90
  -4   9  -2  195.34   35.54
   4   9   2  130.76   32.10
   5  -9   2   93.44   26.74
  -5  -9  -2  120.52   28.55
  -5  -9  -2   77.08   23.27
   5   9   2   71.97   21.05
   5   9   2   52.88   18.67
  -5   9  -2   83.77   28.56
  -6  -9  -2   -0.82   21.95
   6  -9   2   24.92   15.77
  -6   9  -2   16.24   14.86
   6   9   2   28.87   20.27
   6   9   2   28.06   13.53
   7  -9   2   36.33   19.27
  -7  -9  -2   24.90   21.29
   7   9   2    3.16   15.92
  -7   9  -2    0.36   17.28
  -7 -10   2    5.72   47.62
   7  10  -2  -15.95   12.97
  -7  10   2   40.96   20.52
  -6 -10   2    1.01   15.14
   6 -10  -2   13.20   17.32
  -6 -10   2    2.14   13.75
   6  10  -2  -36.75   17.71
  -6  10   2   32.84   17.06
  -5 -10   2  238.25   44.73
  -5 -10   2  263.81   32.94
   5 -10  -2  274.71   36.66
   5 -10  -2  187.58   40.81
  -5  10   2  229.49   43.21
   5  10  -2  260.38   48.20
   5  10  -2  264.05   34.26
  -5  10   2  257.08   34.21
   4 -10  -2   87.24   25.86
  -4 -10   2   80.54   16.89
   4 -10  -2   73.35   17.56
  -4 -10   2   73.92   21.70
  -4  10   2   54.97   15.95
  -4  10   2   55.49   19.96
   4  10  -2   64.74   22.91
  -3 -10   2  335.32   29.52
   3 -10  -2  304.07   39.06
   3 -10  -2  246.42   28.73
  -3 -10   2  261.97   31.51
   3  10  -2  335.45   30.03
  -3  10   2  312.19   36.88
  -3  10   2  297.96   31.54
   3  10  -2  257.93   30.97
   2 -10  -2 1011.21   62.19
  -2 -10   2  888.85   59.28
   2 -10  -2  902.73   68.18
  -2  10   2  985.30   61.79
  -2  10   2  949.41   67.07
   2  10  -2  967.70   61.93
   1 -10  -2  211.47   23.13
  -1 -10   2  143.42   18.21
  -1  10   2  185.11   22.24
  -1  10   2  197.18   34.86
   1  10  -2  178.86   20.52
  -1  10   2  215.58   25.58
   0 -10  -2  664.71   49.69
   0 -10  -2  604.43   48.19
   0 -10   2  592.38   40.13
   0 -10   2  665.62   41.75
   0  10   2  626.18   46.53
   0  10   2  701.73   50.92
   0  10  -2  652.32   40.73
   0  10  -2  664.78   42.20
   1 -10   2  579.58   42.19
  -1 -10  -2  675.33   51.75
  -1  10  -2  632.57   42.77
   1  10   2  652.77   51.77
  -2 -10  -2  687.63   56.05
   2 -10   2  688.49   40.85
   2 -10   2  589.70   46.87
  -2 -10  -2  657.31   49.82
  -2  10  -2  588.49   46.34
   2  10   2  590.25   53.94
  -2  10  -2  689.16   42.47
   2  10   2  665.50   49.83
  -3 -10  -2  139.07   25.02
  -3 -10  -2  182.05   39.35
   3 -10   2  186.45   26.72
   3 -10   2  174.19   20.63
   3  10   2  168.97   24.87
   3  10   2  141.04   32.81
  -3  10  -2  172.40   25.09
  -3  10  -2  139.39   20.43
   4 -10   2  163.52   32.08
  -4 -10  -2  157.60   32.92
  -4 -10  -2  210.10   30.81
  -4  10  -2  192.37   30.18
   4  10   2  240.49   31.17
   4  10   2  178.24   39.96
  -5 -10  -2   71.05   21.17
  -5 -10  -2   43.31   24.20
   5 -10   2   60.01   19.85
   5  10   2   42.02   18.76
  -5  10  -2   34.38   20.46
   5  10   2   82.64   24.94
  -6 -10  -2  -18.82   10.80
   6 -10   2   -3.20   16.00
  -6 -10  -2   -9.63   17.53
   6  10   2    0.03   12.02
  -6  10  -2   -1.97   10.06
   6  10   2   11.68   19.72
  -7 -10  -2   26.56   18.85
   7 -10   2   50.21   21.96
  -7  10  -2  -22.11   16.23
   7  10   2    8.54   14.87
   7 -11  -2   18.74   20.95
  -7  11   2  -15.28   18.07
  -6 -11   2   19.43   17.64
  -6 -11   2   15.53   16.06
   6 -11  -2  -14.60   20.55
  -6  11   2   40.40   20.18
   6  11  -2   61.09   21.10
   6  11  -2   24.56   15.26
  -5 -11   2  294.47   50.55
  -5 -11   2  404.49   49.62
   5 -11  -2  220.60   42.05
  -5  11   2  308.56   46.14
  -5  11   2  288.11   38.36
   5  11  -2  278.76   36.05
   5  11  -2  283.51   49.16
  -4 -11   2  118.48   28.13
  -4 -11   2  170.61   23.09
   4 -11  -2  128.80   27.10
  -4  11   2  106.43   35.84
  -4  11   2   96.61   28.92
   4  11  -2  168.94   24.59
   3 -11  -2   72.65   22.22
  -3 -11   2   99.22   19.00
   3 -11  -2   97.22   20.75
  -3 -11   2   89.77   21.44
   3  11  -2   95.51   18.92
   3  11  -2   68.32   18.25
  -3  11   2   63.37   16.70
   2 -11  -2  860.83   65.65
  -2 -11   2  684.68   52.08
   2 -11  -2  802.71   54.66
  -2  11   2  824.17   61.97
   2  11  -2  704.69   53.46
   1 -11  -2   67.32   19.80
  -1 -11   2   51.50   13.31
  -1 -11   2   56.71   12.90
  -1  11   2   36.51   11.56
   1  11  -2   77.55   14.69
  -1  11   2   44.47   14.00
   1  11  -2   53.67   12.86
   0 -11  -2  448.47   41.01
   0 -11   2  447.87   33.84
   0 -11  -2  415.72   39.32
   0 -11   2  436.32   33.52
   0  11   2  411.01   39.50
   0  11   2  508.71   40.92
   0  11  -2  437.31   33.77
   0  11  -2  445.76   33.29
   1 -11   2   15.08    8.26
  -1 -11  -2   40.17   15.95
  -1 -11  -2   12.45    7.74
   1  11   2    3.17    8.91
   1  11   2   21.21    9.94
  -1  11  -2   19.38    9.33
  -2 -11  -2   78.58   20.02
   2 -11   2  100.22   13.91
   2 -11   2   82.31   19.74
   2  11   2  126.53   29.17
  -2  11  -2   88.99   20.44
   2  11   2  106.83   22.73
  -2  11  -2   79.66   14.14
   3 -11   2   30.61   14.34
  -3 -11  -2   34.91   15.27
  -3 -11  -2   30.24   13.80
   3  11   2   63.59   21.45
  -3  11  -2   27.41   12.53
   3  11   2   31.83   12.12
  -4 -11  -2    4.39   12.41
  -4 -11  -2  -11.32    8.47
   4 -11   2    5.74    7.71
   4  11   2   -2.67    9.74
  -4  11  -2  -10.62    6.91
   4  11   2  -12.12    5.63
  -5 -11  -2  154.38   38.57
  -5 -11  -2  123.13   29.19
   5  11   2   70.01   29.67
   5  11   2  156.34   39.01
  -5  11  -2  103.75   28.45
   6 -11   2   -5.87   12.86
  -6 -11  -2    2.37   12.63
  -6 -11  -2   13.50   22.11
   6  11   2   51.62   19.66
  -6  11  -2    6.08   17.42
   6  11   2   18.71   26.08
  -7 -11  -2  121.19   32.46
   7 -11   2   39.63   38.44
  -7  11  -2   62.62   27.04
   7  11   2   48.44   20.13
   6  12  -2   -0.70   12.57
  -6  12   2   -7.95   16.14
   6  12  -2   32.52   24.02
   5 -12  -2   13.71   18.99
  -5 -12   2   -9.87    9.90
  -5 -12   2  -11.57    9.99
   5  12  -2   25.89   17.93
  -5  12   2    8.74   12.35
   5  12  -2  -10.81   11.55
  -4 -12   2  259.06   30.80
  -4 -12   2  282.66   37.32
   4 -12  -2  272.65   35.24
  -4  12   2  324.92   44.86
   4  12  -2  287.12   34.29
  -4  12   2  256.48   33.74
   3 -12  -2    9.29    7.66
   3 -12  -2   40.39   17.60
  -3 -12   2   39.64   11.98
  -3 -12   2   29.15   13.21
  -3  12   2   13.47   11.39
  -3  12   2   36.00   14.16
   3  12  -2   13.15    8.80
   3  12  -2   14.87    9.59
   2 -12  -2   72.96   15.73
  -2 -12   2   98.06   21.14
   2 -12  -2   49.65   16.64
  -2  12   2   89.04   18.35
   2  12  -2  121.46   24.56
  -2  12   2   93.41   25.17
  -1 -12   2   -4.04    5.78
   1 -12  -2   -5.81    9.80
   1 -12  -2    2.51    8.40
  -1 -12   2    1.70    5.81
   1  12  -2    3.13    5.94
   1  12  -2    2.90    4.86
  -1  12   2   10.48    8.25
   0 -12   2 1109.02   66.56
   0 -12  -2 1210.43   77.76
   0 -12  -2 1147.62   75.77
   0 -12   2 1140.03   66.95
   0  12   2 1263.32   95.77
   0  12   2 1136.96   73.42
   0  12  -2 1133.72   67.43
   0  12  -2 1136.89   66.09
   1 -12   2  901.65   61.30
  -1 -12  -2  962.81   71.08
  -1 -12  -2 1002.11   66.96
  -1  12  -2  983.40   61.95
   1  12   2 1116.01   67.75
   1  12   2  959.64   77.52
  -2 -12  -2   55.08   17.58
   2 -12   2   29.36   12.90
  -2 -12  -2   67.73   21.59
   2  12   2   46.63   24.64
   2  12   2   39.20   14.24
  -2  12  -2   61.36   17.13
  -3 -12  -2  266.95   51.17
  -3 -12  -2  263.87   32.81
   3 -12   2  241.48   35.83
  -3  12  -2  245.19   33.29
   3  12   2  273.69   40.80
   3  12   2  271.26   33.34
  -4 -12  -2   28.42   21.11
  -4 -12  -2   12.84   10.40
   4 -12   2   13.08   11.01
   4  12   2   30.97   16.93
  -4  12  -2   27.82   12.31
   4  12   2   48.40   17.80
   5 -12   2   42.40   19.23
  -5 -12  -2   35.42   24.91
  -5 -12  -2   15.53   13.21
   5  12   2   45.62   18.38
   5  12   2   21.49   23.56
  -5  12  -2   43.20   19.26
  -6 -12  -2   20.10   22.61
  -6 -12  -2    9.46   15.54
  -6  12  -2   14.63   12.65
   6  12   2    9.38   18.64
  -6 -13   2   30.97   18.77
   6 -13  -2   21.86   19.92
  -6 -13   2   55.63   38.71
   6  13  -2    3.81   16.80
  -6  13   2   24.33   18.27
   6  13  -2   84.84   31.78
  -5 -13   2   77.70   28.19
  -5 -13   2  133.50   26.23
   5 -13  -2  119.39   33.78
  -5  13   2  103.88   28.34
  -4 -13   2    2.24   11.88
   4 -13  -2   -1.82   11.39
  -4 -13   2   -2.65    9.24
   4  13  -2   16.48   12.88
  -4  13   2   39.02   18.91
   3 -13  -2   37.47   18.89
   3 -13  -2   28.34   11.74
  -3 -13   2   37.82   13.32
   3  13  -2   11.29   11.79
  -3  13   2   38.31   12.66
  -3  13   2   51.15   21.56
  -2 -13   2  173.39   29.59
   2 -13  -2  144.48   28.98
   2 -13  -2  185.89   24.76
   2  13  -2  156.00   24.26
  -2  13   2  188.01   27.09
  -2  13   2  183.45   33.82
   1 -13  -2  864.04   69.16
  -1 -13   2  996.40   59.51
   1 -13  -2 1079.41   71.55
  -1 -13   2  790.28   58.25
  -1  13   2  947.18   69.19
   1  13  -2  967.96   58.33
  -1  13   2  975.45   68.74
   1  13  -2  838.90   60.61
   0 -13   2    9.07    6.29
   0 -13  -2   -5.00    6.96
   0 -13   2   17.03    7.92
   0 -13  -2   13.25   10.43
   0  13   2    3.09    7.82
   0  13   2   22.50   11.79
   0  13  -2   23.54   10.11
   0  13  -2    8.03    6.32
  -1 -13  -2   55.07   16.81
  -1 -13  -2   72.68   24.42
   1 -13   2   60.86   16.25
   1  13   2   49.53   15.66
   1  13   2   57.34   17.99
  -1  13  -2   43.45   13.98
  -2 -13  -2  121.66   24.86
   2 -13   2   44.68   15.04
  -2 -13  -2  116.41   28.58
   2  13   2   83.02   24.85
   2  13   2   70.59   17.48
  -2  13  -2   90.83   21.25
   3 -13   2  111.28   27.39
  -3 -13  -2  137.96   33.34
  -3 -13  -2  156.74   28.15
   3  13   2  185.81   37.07
  -3  13  -2  101.68   23.98
   3  13   2  121.89   26.00
  -4 -13  -2   19.04   14.64
  -4 -13  -2   59.50   24.44
   4 -13   2    4.53    8.33
   4  13   2    0.80   18.47
  -4  13  -2   20.89   12.85
   4  13   2   15.13   13.91
   5 -13   2   45.52   17.79
  -5 -13  -2   82.06   31.77
   5  13   2   84.04   28.68
  -5  13  -2   38.76   17.56
   6 -13   2   36.48   18.11
   6  13   2   16.56   19.46
   6 -14  -2   82.04   35.93
  -6  14   2   78.17   26.47
   5 -14  -2   20.26   15.94
  -5 -14   2   24.13   15.02
  -5  14   2   11.05   15.80
  -4 -14   2  144.97   29.08
   4 -14  -2  195.01   40.74
  -4 -14   2  115.34   23.01
  -4  14   2   81.50   28.23
   3 -14  -2   61.07   23.28
  -3 -14   2   71.86   21.39
   3  14  -2   52.49   16.64
  -3  14   2   54.18   18.88
   2 -14  -2  108.96   30.74
  -2 -14   2  124.75   22.43
  -2 -14   2   93.13   20.53
   2 -14  -2   55.93   19.41
  -2  14   2  100.01   27.44
   2  14  -2   91.76   23.59
  -1 -14   2   -2.41    9.95
  -1 -14   2   -2.94    5.94
   1 -14  -2   30.22   19.28
  -1  14   2   17.52    9.09
   1  14  -2    5.73    6.69
  -1  14   2    3.98   10.42
   0 -14   2  613.09   58.40
   0 -14  -2  613.22   53.98
   0 -14   2  560.09   45.03
   0 -14  -2  701.20   72.10
   0  14  -2  490.44   51.28
   0  14   2  647.38   55.79
   0  14   2  627.38   52.84
   0  14  -2  595.57   46.65
  -1 -14  -2    7.48    7.91
   1 -14   2    7.70    6.29
  -1 -14  -2   -4.33   10.05
   1 -14   2    7.33    7.61
   1  14   2    3.57    9.28
  -1  14  -2    9.65    9.33
   1  14   2    0.93    6.73
  -1  14  -2    9.83    5.80
  -2 -14  -2   80.15   24.72
  -2 -14  -2   26.33   12.52
   2 -14   2   68.01   19.24
   2  14   2   51.46   22.44
  -2  14  -2   50.52   14.87
   2  14   2   57.90   17.03
  -3 -14  -2   -3.69   18.42
  -3 -14  -2    1.39   11.50
   3 -14   2   -1.40    7.78
  -3  14  -2   -8.58    6.59
   3  14   2    7.12   11.49
   3  14   2   14.10    9.19
   4 -14   2   48.88   19.01
  -4 -14  -2   28.98   18.30
  -4 -14  -2   39.56   14.24
  -4  14  -2   20.57   13.93
   4  14   2    1.85   12.79
   4  14   2   22.67   16.49
   5 -14   2  107.35   29.36
  -5 -14  -2  136.67   31.64
  -5  14  -2  104.83   32.33
   5  14   2  154.77   35.02
   6 -14   2  -10.20   16.06
  -6 -14  -2   20.20   17.89
  -6  14  -2  -16.15   17.09
   6  14   2  -36.73   14.91
  -5 -15   2  -22.74   18.04
   5 -15  -2    7.64   18.10
   5  15  -2   19.63   16.97
  -5  15   2   16.69   20.23
   5  15  -2  -21.84   19.09
   4 -15  -2   10.89   14.80
  -4 -15   2   28.87   17.37
  -3 -15   2    2.68    9.78
   3 -15  -2   21.62   16.94
   3  15  -2   10.19   13.49
  -3  15   2   -0.86   12.60
  -2 -15   2  186.86   24.89
  -2 -15   2  210.45   27.96
   2 -15  -2  241.89   44.21
   2  15  -2  159.60   30.87
   2  15  -2  170.20   23.47
  -2  15   2  246.48   43.93
   1 -15  -2  166.55   32.60
  -1 -15   2  218.32   27.85
  -1 -15   2  232.53   27.85
   1  15  -2  259.99   28.24
   1  15  -2  246.89   30.25
  -1  15   2  230.47   33.73
   0 -15   2   25.74   10.71
   0 -15  -2   19.25   10.41
   0 -15   2   17.67    9.73
   0 -15  -2   18.93   14.48
   0  15   2   33.83   13.07
   0  15   2   11.67   11.31
   1 -15   2   85.51   21.79
   1 -15   2  118.45   22.20
  -1 -15  -2  138.50   29.38
  -1 -15  -2   71.05   20.51
   1  15   2   72.23   20.82
   1  15   2   50.21   15.64
  -1  15  -2  103.99   20.75
  -1  15  -2  123.49   24.50
   2 -15   2   54.43   17.33
  -2 -15  -2   93.75   28.23
  -2 -15  -2   80.24   20.01
  -2  15  -2   86.92   21.99
   2  15   2   80.38   26.16
   2  15   2   71.41   19.64
  -3 -15  -2  193.78   37.20
   3 -15   2  169.02   34.51
   3  15   2  125.75   34.27
   3  15   2  102.93   23.08
  -3  15  -2  130.26   30.01
  -4 -15  -2   -8.85   16.42
   4 -15   2   19.98   13.46
  -4 -15  -2   37.71   16.33
  -4  15  -2   10.05   10.18
   4  15   2   30.44   14.52
   4  15   2   63.19   23.54
  -5 -15  -2   79.96   33.54
  -5 -15  -2   16.27   17.90
   5 -15   2   44.95   20.25
   5  15   2   -5.69   33.69
   5  15   2   20.47   19.08
  -5  15  -2    8.69   16.17
   5 -16  -2   79.72   28.61
  -5  16   2   31.03   19.10
  -4 -16   2   23.65   18.58
   4 -16  -2   68.80   27.56
  -4  16   2   53.24   17.80
  -3 -16   2  221.11   31.38
   3 -16  -2  319.67   46.89
  -3  16   2  238.60   59.39
  -2 -16   2   -0.45    8.07
   2 -16  -2   22.34   12.55
   2 -16  -2    4.82   15.86
  -2 -16   2   -6.38    9.15
   2  16  -2   13.91    9.52
   2  16  -2   11.49   14.13
  -2  16   2    7.46   13.20
  -2  16   2    0.84   10.88
  -1 -16   2  265.98   30.56
   1 -16  -2  270.93   38.37
  -1 -16   2  218.00   29.15
   1 -16  -2  264.33   35.80
  -1  16   2  283.00   36.18
  -1  16   2  238.09   35.68
   1  16  -2  264.31   32.98
   1  16  -2  214.21   27.68
   0 -16  -2    7.23   10.65
   0 -16   2   28.52   12.63
   0 -16   2   17.64   10.57
   0 -16  -2   17.94   12.27
   0  16  -2   20.30   11.70
   0  16  -2   13.37    8.67
   0  16   2   28.06   12.28
   0  16   2   14.83   11.29
   1 -16   2   10.69    9.74
   1 -16   2   14.80    9.67
  -1 -16  -2   23.78   12.45
  -1 -16  -2   15.24   11.02
   1  16   2   -1.35    8.97
  -1  16  -2   27.96   12.08
  -1  16  -2   24.39   11.11
   1  16   2   26.35   11.99
  -2 -16  -2   10.41   12.48
  -2 -16  -2    7.87   11.21
  -2  16  -2   10.82    7.69
   2  16   2   47.59   28.18
   2  16   2   16.51   11.74
  -3 -16  -2   18.71   14.85
  -3 -16  -2   22.38   13.12
   3 -16   2   19.05   12.23
  -3  16  -2   29.87   13.51
   3  16   2   41.69   18.05
   3  16   2    0.06   17.78
  -4 -16  -2   40.91   16.53
   4 -16   2   27.05   14.96
  -4 -16  -2   12.54   20.18
   4  16   2   61.66   25.35
  -4  16  -2   21.34   16.02
  -5 -16  -2  -28.88   20.78
   5 -16   2  -13.17   13.05
   5  16   2  -20.98   19.55
  -5  16  -2   20.00   16.02
  -4 -17   2   76.50   24.24
   4 -17  -2  121.14   33.53
  -4  17   2   83.53   25.41
   3 -17  -2   -8.27   20.35
  -3 -17   2   37.14   17.98
  -3 -17   2   41.13   15.75
   3  17  -2   64.60   18.33
  -3  17   2   71.89   24.34
   2 -17  -2   16.07   14.19
   2 -17  -2   20.31   16.97
  -2 -17   2    9.89   10.19
  -2 -17   2   36.33   14.78
  -2  17   2   36.14   15.29
   2  17  -2   20.03   10.95
  -1 -17   2   48.02   14.83
   1 -17  -2   50.11   18.24
   1 -17  -2   38.64   17.45
  -1 -17   2   30.95   14.01
   1  17  -2   36.43   12.51
  -1  17   2   28.20   18.54
   1  17  -2   66.71   17.85
  -1  17   2   72.91   24.18
   0 -17  -2   21.68   14.32
   0 -17   2    6.85    7.82
   0 -17  -2   -6.42   12.12
   0 -17   2   -6.41    6.99
   0  17   2   15.22   14.90
   0  17  -2    6.10    8.53
   0  17   2    0.96   12.79
   0  17  -2    7.38    8.38
   1 -17   2   32.82   13.23
   1 -17   2   47.73   16.47
  -1 -17  -2   54.72   18.17
   1  17   2   54.08   18.87
  -1  17  -2   69.56   19.12
  -1  17  -2   32.20   10.96
  -2 -17  -2   -5.44   11.07
  -2 -17  -2   31.97   18.04
   2 -17   2   17.49   12.79
  -2  17  -2    0.88    9.73
   2  17   2    7.70   10.29
   2  17   2    4.09   20.51
  -3 -17  -2   18.82   16.62
   3 -17   2   -3.85    6.83
  -3 -17  -2   10.56   12.02
   3  17   2   47.44   15.61
  -3  17  -2    3.86   10.32
   4 -17   2  -28.60   13.06
   4  17   2   12.64    8.75
   4 -18  -2   28.92   23.08
  -4  18   2  -24.77   17.51
   3 -18  -2  110.03   38.96
  -3 -18   2   67.30   20.95
  -3 -18   2   69.78   26.61
  -3  18   2   36.72   17.82
  -3  18   2   18.85   21.66
   3  18  -2  121.03   26.00
   2 -18  -2   -6.32   12.94
  -2 -18   2    5.99    8.90
  -2 -18   2    6.34   11.71
   2 -18  -2  -17.33   13.60
   2  18  -2  -10.49   11.78
   2  18  -2   -7.32    6.36
  -2  18   2   -9.82   14.71
  -1 -18   2   22.01   12.35
  -1 -18   2   31.43   13.41
   1 -18  -2   16.09   16.10
   1 -18  -2   15.12   11.86
  -1  18   2   -3.50   11.82
   1  18  -2    4.45    8.64
  -1  18   2   20.06   13.86
   1  18  -2   26.55   13.31
   0 -18   2   10.64   11.48
   0 -18   2   10.72   12.55
   0 -18  -2   32.49   12.86
   0 -18  -2   27.99   17.38
   0  18  -2   25.18   11.37
   0  18   2   53.84   19.36
   0  18   2   -5.65   16.03
   1 -18   2   37.31   15.29
  -1 -18  -2   64.41   21.57
   1 -18   2   24.63   12.71
  -1 -18  -2   16.20   14.26
   1  18   2   51.20   18.64
  -1  18  -2   10.08   13.69
  -1  18  -2   15.90    9.60
   1  18   2  -21.53   17.07
  -2 -18  -2  115.42   29.86
   2 -18   2  137.38   26.34
   2 -18   2  127.83   29.50
  -2  18  -2  150.90   32.34
   2  18   2  179.37   34.54
   3 -18   2   11.57   23.01
  -3 -18  -2   -9.10   14.19
   3  18   2   -2.61   11.42
  -3 -19   2   17.14   12.58
   3 -19  -2   43.14   20.55
   3  19  -2   21.34   11.46
  -3  19   2   35.99   18.72
  -2 -19   2   84.08   21.73
   2 -19  -2  109.27   32.08
  -2 -19   2  176.24   35.40
  -2  19   2  155.33   35.50
   2  19  -2  128.81   32.91
  -1 -19   2   -5.51    9.35
   1 -19  -2    6.04   14.88
   1 -19  -2  -12.65   13.21
   1  19  -2    4.86    9.98
   1  19  -2   16.44   13.10
  -1  19   2   47.61   21.48
  -1  19   2   -3.82   12.25
   0 -19  -2   70.18   28.39
   0 -19   2   43.23   20.15
   0 -19  -2   45.62   22.72
   0 -19   2   16.67   13.97
   0  19   2   24.80   14.52
   0  19  -2   45.17   17.98
   0  19   2   34.72   19.01
  -1 -19  -2   16.43   25.33
  -1 -19  -2   55.31   21.45
   1 -19   2   12.75   14.37
   1 -19   2   62.63   31.82
  -1  19  -2   26.40   12.65
   1  19   2   37.79   14.30
  -1  19  -2   77.21   24.94
   1  19   2   77.84   30.88
   2 -19   2  120.07   28.28
   2 -19   2  116.78   27.76
  -2 -19  -2  143.61   31.18
  -2  19  -2  109.83   27.11
   2  19   2  193.07   37.90
   1 -20  -2   11.52   17.96
  -1 -20   2   57.03   16.46
   1  20  -2   82.60   21.70
  -1  20   2   35.84   17.34
   0 -20   2   47.56   19.71
   0 -20  -2   38.69   17.58
   0 -20   2   34.76   13.52
   0  20  -2   56.04   19.14
   0  20   2   43.18   19.59
   1 -20   2   11.45   10.44
  -1  20  -2   14.63   11.03
   1  20   2   -0.10   12.78
   8   0  -3   19.67   24.04
  -8   0   3   -3.72   24.82
   8   0  -3   20.18   32.33
  -8   0   3   16.22   17.89
   7   0  -3   25.31   16.82
   7   0  -3  -16.27   17.87
  -7   0   3   20.35   12.00
  -7   0   3  -10.76   16.40
   6   0  -3   10.43   11.57
  -6   0   3   10.50   11.56
   6   0  -3   -3.07   11.28
  -6   0   3   -0.81    9.90
   5   0  -3   11.47    9.81
   5   0  -3    4.38    7.51
  -5   0   3   13.29    7.39
  -5   0   3    1.44    8.23
  -4   0   3   -1.00    6.06
   4   0  -3    0.09    6.33
  -4   0   3    4.99    4.96
  -3   0   3   -1.87    3.76
  -3   0   3   -8.86    4.11
   3   0  -3   -5.90    4.35
   3   0  -3   -5.04    3.21
   2   0  -3    3.08    4.63
   2   0  -3    0.48    4.56
  -2   0   3    4.85    5.16
  -2   0   3    3.31    5.18
  -1   0   3    2.34    3.22
   1   0  -3    1.82    3.06
   1   0  -3   -0.84    5.58
  -1   0   3    1.20    2.74
   1   0  -3    5.37    3.48
   0   0  -3   -0.02    2.21
   0   0   3   -3.57    2.23
   0   0  -3    0.17    2.57
   0   0  -3    0.25    2.32
   0   0   3    2.35    2.60
   0   0  -3    0.76    2.47
   1   0   3    0.46    3.41
  -1   0  -3   -5.01    3.05
  -1   0  -3    1.21    3.36
   1   0   3    3.44    3.93
  -2   0  -3    3.27    3.99
   2   0   3    3.81    4.68
   3   0   3   -3.71    4.16
  -3   0  -3    4.34    5.41
  -4   0  -3   -0.28    7.10
  -4   0  -3    2.18    6.49
   4   0   3   -1.49    6.21
   4   0   3    0.40    5.51
  -5   0  -3    9.70    8.23
   5   0   3   -3.92    6.37
  -5   0  -3    4.33    9.45
   5   0   3   -7.45    9.68
   6   0   3   18.62   13.55
  -6   0  -3   -4.29   10.43
   7   0   3   -5.70   12.55
  -7   0  -3  -15.38   11.34
   8   0   3   32.35   21.43
  -8  -1   3  -12.23   16.06
   8   1  -3  -36.47   32.39
   8   1  -3  -46.91   22.38
  -8   1   3    3.44   15.86
  -8   1   3   34.58   31.24
  -7  -1   3   13.36   12.81
  -7  -1   3   20.69   17.20
   7  -1  -3   30.68   18.71
   7  -1  -3  -14.67   15.03
   7   1  -3    7.50   19.86
   7   1  -3   -1.93   15.87
  -7   1   3   35.09   15.14
  -7   1   3   16.54   13.20
   6  -1  -3  108.28   24.96
  -6  -1   3   44.92   20.52
  -6  -1   3   93.87   23.57
  -6   1   3   88.65   26.97
   6   1  -3  102.02   23.42
   6   1  -3   51.03   15.32
  -6   1   3   57.69   17.73
   5  -1  -3    3.17    8.35
  -5  -1   3   28.00   11.26
  -5  -1   3    5.58    7.23
   5  -1  -3   15.20    9.12
  -5   1   3    7.06    7.56
   5   1  -3    5.08    8.07
   5   1  -3   14.80   12.06
  -5   1   3   11.72   11.10
  -4  -1   3  427.47   37.80
   4  -1  -3  315.89   34.35
  -4  -1   3  389.14   36.38
   4  -1  -3  315.31   34.59
  -4   1   3  361.34   36.91
  -4   1   3  328.58   40.25
   4   1  -3  358.10   37.09
   3  -1  -3  406.58   34.23
  -3  -1   3  388.32   32.91
  -3  -1   3  387.37   32.29
  -3   1   3  353.60   32.04
   3   1  -3  361.98   31.82
  -3   1   3  363.73   46.85
   2  -1  -3   18.96    7.23
  -2  -1   3   18.96    7.37
  -2  -1   3   14.34    5.94
   2   1  -3   10.09    5.81
  -2   1   3    5.93    5.05
   2   1  -3    4.90    5.56
  -2   1   3   23.87    9.07
  -1  -1   3  367.73   21.87
   1  -1  -3  329.93   33.62
   1  -1  -3  313.34   23.46
  -1  -1   3  303.91   19.66
   1  -1  -3  355.18   23.55
  -1  -1   3  383.18   18.92
  -1   1   3  311.93   23.17
  -1   1   3  355.25   23.56
   1   1  -3  287.75   20.13
   1   1  -3  330.52   28.56
   1   1  -3  337.45   21.49
   0  -1  -3  364.64   23.11
   0  -1  -3  426.10   24.26
   0  -1  -3  392.64   24.32
   0  -1   3  345.41   17.94
   0  -1  -3  423.44   25.40
   0   1   3  354.48   23.79
   0   1  -3  423.21   20.76
   0   1  -3  366.55   19.71
   0   1   3  401.82   24.28
   0   1  -3  391.08   21.21
   0   1  -3  336.40   19.64
  -1  -1  -3  554.24   36.11
   1  -1   3  616.75   34.00
  -1  -1  -3  634.34   36.92
  -1   1  -3  580.38   34.28
   1   1   3  591.13   35.36
  -1   1  -3  563.71   33.19
   1   1   3  553.46   35.97
   2  -1   3  162.46   17.99
  -2  -1  -3  136.93   19.96
  -2  -1  -3  158.29   18.32
   2  -1   3  168.05   19.19
   2   1   3  180.66   21.15
  -2   1  -3  150.37   17.37
  -2   1  -3  179.60   20.33
   2   1   3  168.18   19.27
  -3  -1  -3  317.26   31.87
   3  -1   3  340.15   30.68
  -3  -1  -3  281.75   28.96
   3  -1   3  309.15   30.96
   3   1   3  340.67   32.03
  -3   1  -3  278.25   30.39
  -3   1  -3  273.08   28.18
   3   1   3  271.44   28.99
  -4  -1  -3  433.57   42.21
   4  -1   3  425.38   41.47
  -4  -1  -3  367.44   38.33
   4  -1   3  372.88   37.81
   4   1   3  359.09   38.19
   4   1   3  411.99   40.72
  -4   1  -3  475.41   43.90
  -4   1  -3  415.56   39.48
   5  -1   3  299.71   37.86
  -5  -1  -3  355.84   51.08
  -5  -1  -3  272.63   34.99
   5  -1   3  251.26   34.23
   5   1   3  242.54   35.19
  -5   1  -3  218.34   34.00
   5   1   3  298.90   37.38
  -5   1  -3  316.77   36.76
  -6  -1  -3   12.05   12.91
   6  -1   3   28.21   15.56
   6   1   3   17.01   13.37
   7  -1   3  -23.49   14.32
  -7  -1  -3   12.34   16.12
   7   1   3   10.45   15.30
  -7   1  -3   13.09   15.54
   8  -1   3   35.56   16.69
  -8  -1  -3  -15.40   16.94
   8   1   3  -21.93   15.52
  -8   1  -3   26.49   15.62
   8  -2  -3   -8.16   23.98
  -8  -2   3   46.23   23.57
   8  -2  -3   47.51   29.04
   8   2  -3   21.96   22.43
  -7  -2   3  324.46   44.49
   7  -2  -3  216.52   46.32
  -7  -2   3  326.48   45.07
   7  -2  -3  292.06   44.59
  -7   2   3  302.53   45.92
   7   2  -3  309.97   51.09
  -7   2   3  303.13   41.72
  -6  -2   3    1.56   10.33
   6  -2  -3    4.84   12.95
  -6  -2   3   16.54   10.43
   6  -2  -3    2.71    9.44
  -6   2   3   11.87   14.31
  -6   2   3   10.52   13.96
   6   2  -3  -10.68   11.53
   6   2  -3   16.90   11.67
  -5  -2   3   20.50   10.65
   5  -2  -3   28.33   15.68
   5  -2  -3   17.84   10.25
  -5  -2   3    8.25    9.98
  -5   2   3    5.66   12.23
   5   2  -3   13.20   11.16
   5   2  -3   16.53   10.57
   4  -2  -3  667.14   52.51
   4  -2  -3  621.97   50.57
  -4  -2   3  689.92   52.16
  -4  -2   3  690.85   51.36
   4   2  -3  661.27   52.92
   4   2  -3  653.70   53.72
  -4   2   3  567.99   49.61
  -4   2   3  663.71   51.14
   3  -2  -3  316.41   30.11
   3  -2  -3  278.79   29.01
  -3  -2   3  340.39   29.66
  -3  -2   3  302.15   28.37
  -3   2   3  328.76   29.83
   3   2  -3  297.87   29.36
  -3   2   3  289.35   29.25
   3   2  -3  297.21   27.91
  -2  -2   3 2246.06  103.74
  -2  -2   3 2152.11  101.01
   2  -2  -3 2109.21  105.02
  -2   2   3 2412.94  107.64
   2   2  -3 2098.40  101.51
  -2   2   3 2106.98  106.69
   2   2  -3 2177.29  104.22
   1  -2  -3 5624.94  253.02
  -1  -2   3 6165.44  246.66
   1   2  -3 5707.29  243.96
  -1   2   3 6284.59  254.10
   1   2  -3 5973.79  246.98
   0  -2  -3   79.93   11.08
   0  -2  -3   71.17    9.49
   0  -2  -3   65.43    9.51
   0  -2   3   83.74    6.37
   0  -2  -3   84.29   10.30
   0   2   3   80.43    9.83
   0   2   3   71.05   10.15
   0   2  -3   84.73    6.08
   0   2  -3   66.29    6.18
  -1  -2  -3  359.95   26.44
   1  -2   3  333.11   22.09
  -1  -2  -3  345.32   26.24
  -1   2  -3  301.56   22.07
   1   2   3  324.38   25.88
  -1   2  -3  303.74   20.42
   1   2   3  358.35   25.64
  -2  -2  -3 1539.15   82.03
   2  -2   3 1575.14   76.91
  -2  -2  -3 1451.91   80.41
   2  -2   3 1523.33   78.55
   2   2   3 1371.85   80.08
   2   2   3 1535.69   80.71
  -2   2  -3 1528.85   79.85
  -2   2  -3 1551.66   77.28
  -3  -2  -3 2191.93  117.42
   3  -2   3 2473.57  117.20
   3  -2   3 2137.28  116.08
  -3  -2  -3 2306.43  119.47
   3   2   3 2263.65  119.10
  -3   2  -3 2284.67  119.31
  -3   2  -3 2264.71  115.48
   3   2   3 2242.75  117.58
  -4  -2  -3    2.77    6.67
  -4  -2  -3   -1.39    6.29
   4  -2   3    5.01    6.64
   4  -2   3    6.83    8.84
   4   2   3  -10.58    7.15
   4   2   3    3.50    7.36
  -4   2  -3    5.98   10.11
  -4   2  -3    1.03    6.53
  -5  -2  -3   61.87   18.04
   5  -2   3  100.49   24.98
  -5  -2  -3   76.72   21.13
   5   2   3   40.18   15.44
  -5   2  -3   42.42   18.62
  -5   2  -3   80.08   22.20
   5   2   3   55.59   20.61
   6  -2   3   43.52   21.20
  -6  -2  -3   26.85   16.91
  -6   2  -3   73.31   23.43
   6   2   3   47.31   21.39
   7  -2   3   40.18   15.88
  -8  -2  -3   28.43   16.92
   8  -2   3   11.73   19.36
   8   2   3   57.74   24.80
  -8   2  -3   -9.21   25.34
   8  -3  -3  -17.00   29.61
   8  -3  -3   42.80   25.44
  -8  -3   3   32.39   25.90
   8   3  -3   41.12   22.85
  -8   3   3   84.00   28.21
   7  -3  -3  -10.16   18.21
   7  -3  -3   14.64   14.05
  -7  -3   3  -10.63   17.81
  -7   3   3    2.71   14.77
  -7   3   3    5.63   16.58
   7   3  -3  -10.42   12.65
   6  -3  -3   24.80   15.55
  -6  -3   3   23.63   14.46
   6  -3  -3   25.61   16.39
  -6  -3   3    6.52    9.95
  -6   3   3   11.86   12.62
   6   3  -3   34.77   16.75
  -6   3   3   49.53   17.31
   6   3  -3   37.27   19.13
   5  -3  -3   23.89   13.46
   5  -3  -3   26.68   11.43
  -5  -3   3   16.98    9.42
  -5   3   3   11.37   12.37
  -5   3   3   39.18   14.55
  -4  -3   3  219.23   33.28
  -4  -3   3  278.23   29.85
   4  -3  -3  253.08   30.76
   4  -3  -3  221.91   28.35
   4   3  -3  258.62   28.70
  -4   3   3  254.57   29.83
  -4   3   3  195.73   28.54
   3  -3  -3    8.52    7.37
  -3  -3   3   23.37    7.86
   3  -3  -3   18.30    7.47
  -3  -3   3   26.64    9.87
  -3   3   3   25.27   10.55
   3   3  -3   31.13    9.75
  -3   3   3   18.47    7.60
   3   3  -3   24.13    9.73
  -2  -3   3  127.96   13.23
  -2  -3   3  139.02   15.49
   2  -3  -3  126.88   16.75
   2  -3  -3  136.56   17.93
   2   3  -3  125.10   13.76
   2   3  -3  115.99   14.86
  -2   3   3  100.24   16.07
  -2   3   3  148.48   17.86
   1  -3  -3  122.00   13.43
  -1  -3   3   83.72    9.07
  -1   3   3  133.88   24.73
   1   3  -3   94.00    9.60
  -1   3   3  115.43   13.73
   0  -3  -3 1008.79   54.90
   0  -3  -3 1007.71   53.91
   0   3   3  918.22   50.56
   1  -3   3  101.80   11.04
  -1  -3  -3  109.80   14.76
  -1   3  -3  104.35   11.50
   1   3   3  100.25   14.02
  -1   3  -3   89.80    8.71
   1   3   3  124.37   14.79
   1   3   3  101.99   14.54
  -2  -3  -3   18.04    8.33
   2  -3   3    9.29    4.76
   2  -3   3    0.04    4.35
   2   3   3   13.40    7.20
  -2   3  -3    9.98    5.72
  -2   3  -3   10.10    5.33
   3  -3   3  571.41   41.62
  -3  -3  -3  575.67   45.30
  -3  -3  -3  566.73   44.83
   3  -3   3  488.99   41.90
  -3   3  -3  548.23   44.60
   3   3   3  587.80   45.05
   3   3   3  540.87   44.97
  -3   3  -3  556.36   41.68
  -4  -3  -3    9.47    9.18
   4  -3   3   -2.55    7.99
  -4  -3  -3    1.34    8.98
   4  -3   3   -0.12    7.34
   4   3   3    0.86    7.08
   4   3   3   10.25    8.42
  -4   3  -3   23.83   15.12
  -4   3  -3   -0.46    8.48
  -5  -3  -3  401.46   45.26
  -5  -3  -3  353.33   42.04
   5  -3   3  362.86   43.94
  -5   3  -3  399.23   46.94
   5   3   3  445.22   46.34
   5   3   3  375.07   44.79
  -6  -3  -3  377.52   48.35
   6  -3   3  343.65   49.30
   6   3   3  375.28   45.56
  -7  -3  -3  -14.40   12.13
  -7   3  -3   18.32   14.97
   7   3   3   -8.78   12.58
   8  -3   3   35.32   26.42
  -8  -3  -3   47.85   26.85
   8   3   3   63.19   28.80
  -8   3  -3   51.20   21.36
  -8  -4   3   19.84   18.56
   8  -4  -3   48.76   28.34
   8   4  -3   16.04   30.47
  -8   4   3  -13.81   18.83
   7  -4  -3    7.64   15.05
  -7  -4   3   12.27   12.75
  -7  -4   3  -24.58   11.46
   7   4  -3   -3.00   13.14
  -7   4   3   -7.15   19.98
   7   4  -3    1.17   19.27
  -7   4   3  -25.30   11.83
   6  -4  -3  475.83   52.04
  -6  -4   3  641.46   66.72
  -6  -4   3  504.63   53.80
   6  -4  -3  533.26   57.71
  -6   4   3  479.25   55.78
   6   4  -3  530.11   58.36
  -6   4   3  501.64   52.69
   6   4  -3  454.82   52.28
   5  -4  -3  232.03   34.97
  -5  -4   3  279.65   34.92
   5  -4  -3  283.67   44.11
  -5  -4   3  317.52   35.12
  -5   4   3  296.85   36.35
   5   4  -3  261.71   37.97
  -5   4   3  266.27   37.42
  -4  -4   3  215.21   26.78
   4  -4  -3  182.74   25.37
  -4  -4   3  181.98   25.34
   4  -4  -3  132.48   26.55
  -4   4   3  161.55   28.26
   4   4  -3  207.14   25.70
  -4   4   3  217.17   29.77
  -3  -4   3  378.08   29.86
   3  -4  -3  363.12   35.36
  -3  -4   3  351.54   31.48
   3   4  -3  361.13   30.14
  -3   4   3  401.74   34.25
   3   4  -3  353.99   32.63
  -3   4   3  320.72   33.03
  -2  -4   3 1040.56   58.22
  -2  -4   3 1088.32   53.46
   2  -4  -3 1118.66   63.21
  -2   4   3 1090.48   65.12
   2   4  -3 1012.99   58.79
  -2   4   3 1286.64   76.91
   2   4  -3 1077.73   55.09
   1  -4  -3 1609.35   83.07
  -1  -4   3 1487.42   71.36
   1  -4  -3 1812.40   82.10
  -1   4   3 1685.05   81.19
   1   4  -3 1485.80   71.75
  -1   4   3 1612.13   82.08
   0  -4  -3 2319.46  111.79
   0  -4  -3 2508.42  112.74
   0   4   3 2462.91  111.81
   0   4   3 2355.52  118.17
  -1  -4  -3   15.81    6.31
   1  -4   3   16.13    5.57
  -1  -4  -3   28.02    8.89
  -1   4  -3   16.05    3.95
  -1   4  -3   23.15    6.13
   1   4   3   25.77    9.63
   1   4   3   13.54    5.90
   1   4   3   21.67    7.43
   2  -4   3  345.54   28.24
  -2  -4  -3  380.15   32.30
   2  -4   3  352.87   24.56
  -2  -4  -3  313.64   29.65
  -2   4  -3  311.95   27.76
  -2   4  -3  353.03   25.84
   2   4   3  298.12   30.77
   2   4   3  326.96   29.61
  -3  -4  -3  530.90   45.77
   3  -4   3  611.92   45.65
  -3  -4  -3  545.28   45.09
   3  -4   3  614.06   42.21
  -3   4  -3  561.26   41.81
  -3   4  -3  620.23   47.16
   3   4   3  560.49   47.23
   3   4   3  489.89   42.61
  -4  -4  -3  262.36   32.77
  -4  -4  -3  217.62   30.97
   4  -4   3  256.38   33.07
   4  -4   3  313.75   33.37
   4   4   3  274.48   35.23
   4   4   3  322.02   35.45
  -4   4  -3  250.79   30.27
  -4   4  -3  317.66   36.52
  -5  -4  -3  154.25   33.74
   5  -4   3  246.35   34.93
  -5  -4  -3  217.31   33.51
   5   4   3  204.80   35.59
   5   4   3  226.72   33.13
  -5   4  -3  212.87   39.95
  -6  -4  -3    0.12   16.31
   6  -4   3    0.59   17.05
   6   4   3   16.16   11.34
  -6   4  -3  -17.67   10.79
   7  -4   3   15.97   16.11
   7   4   3   34.97   25.28
  -7   4  -3    9.26   18.06
   8  -5  -3   27.76   30.34
   8   5  -3  -14.85   23.15
  -8   5   3   76.97   24.20
  -7  -5   3  138.21   34.12
   7  -5  -3  185.40   45.29
  -7  -5   3  101.19   28.96
  -7   5   3  138.11   34.41
  -7   5   3   69.42   19.99
   6  -5  -3   14.41   13.60
   6  -5  -3   11.84   13.10
  -6   5   3    8.87   11.35
   6   5  -3   17.58   15.65
   5  -5  -3   12.18   13.79
   5  -5  -3   -6.66    9.53
  -5  -5   3   15.29   10.21
  -5  -5   3  -12.67    7.22
   5   5  -3   -9.80   10.75
  -5   5   3    1.93    8.82
   5   5  -3   -8.36    9.08
   4  -5  -3   69.03   19.65
  -4  -5   3   54.93   14.95
  -4  -5   3   71.15   18.93
   4  -5  -3   76.17   17.86
  -3  -5   3   19.71    7.58
   3  -5  -3   27.47   10.28
   3  -5  -3   27.41   10.31
  -3  -5   3    9.19    7.80
  -3   5   3   24.10    9.41
   3   5  -3   26.30    9.51
   3   5  -3   33.27   11.43
  -3   5   3   28.12   12.10
  -2  -5   3   23.83    7.69
   2  -5  -3   21.61   11.21
   2  -5  -3   20.12    8.07
  -2  -5   3   20.60    5.58
  -2   5   3   45.39   13.37
   2   5  -3   17.54    5.78
  -2   5   3   13.66    6.30
   2   5  -3   22.80    7.69
   1  -5  -3  396.81   32.53
   1  -5  -3  445.77   31.88
  -1  -5   3  397.12   24.14
  -1   5   3  473.19   32.60
  -1   5   3  412.77   32.55
   1   5  -3  400.03   24.24
   0  -5  -3  585.99   38.24
   0  -5   3  513.83   26.28
   0  -5  -3  618.31   40.36
   0   5   3  557.64   41.31
   0   5   3  630.05   40.45
   0   5  -3  580.11   26.13
   0   5   3  542.77   36.68
  -1  -5  -3  113.03   21.70
   1  -5   3  102.26   11.64
  -1  -5  -3   92.89   16.58
  -1   5  -3   98.29   11.19
   1   5   3   97.88   13.65
   1   5   3  104.33   16.13
   1   5   3   93.53   14.53
  -1   5  -3   98.93    7.56
  -2  -5  -3   91.45   19.99
   2  -5   3   75.09   15.44
  -2  -5  -3   75.70   16.11
   2  -5   3   68.88   11.11
  -2   5  -3   67.18   11.99
   2   5   3   65.19   16.69
  -2   5  -3   73.84   15.37
   3  -5   3    1.98    5.47
  -3  -5  -3   -7.11    6.73
  -3  -5  -3    5.11    6.41
  -3   5  -3    5.09    8.37
   3   5   3   13.75    9.17
   3   5   3    8.03    8.52
  -3   5  -3   -2.41    5.11
  -4  -5  -3  811.96   62.54
   4  -5   3  808.66   63.24
   4  -5   3  921.33   61.07
  -4  -5  -3  775.21   63.35
  -4   5  -3  844.87   65.69
  -4   5  -3  876.59   61.13
   4   5   3  835.95   62.83
   4   5   3  759.68   63.68
  -5  -5  -3  216.01   33.77
   5  -5   3  239.24   35.69
  -5  -5  -3  203.61   40.35
  -5   5  -3  291.09   39.13
   5   5   3  259.10   35.66
   6  -5   3   -8.71   10.45
  -6  -5  -3   -6.89   10.91
  -6   5  -3   15.59   13.82
   6   5   3    5.48    9.01
   7  -5   3    9.49   16.20
  -7  -5  -3   -1.44   13.64
  -7   5  -3   -5.91   21.73
   7   5   3    9.89   18.01
   8  -6  -3   23.72   26.68
  -8   6   3   23.19   19.87
   7  -6  -3   40.13   27.37
  -7  -6   3   97.72   38.93
   7  -6  -3   32.64   22.72
  -7  -6   3   27.18   18.39
  -7   6   3   14.91   20.03
   7   6  -3   38.44   15.81
   6  -6  -3   31.80   19.29
  -6  -6   3   -8.14    9.15
  -6  -6   3   32.69   15.14
   6  -6  -3   24.71   16.20
   6   6  -3    6.09   16.55
  -6   6   3   -4.24   13.00
   5  -6  -3  518.16   48.71
  -5  -6   3  512.84   50.25
  -5  -6   3  617.20   69.47
   5   6  -3  479.61   51.54
   5   6  -3  537.61   49.07
  -5   6   3  476.14   52.20
  -5   6   3  447.61   45.14
   4  -6  -3   17.71   12.29
  -4  -6   3   17.74   11.97
  -4  -6   3   25.87    9.72
  -4   6   3   22.62   14.21
   4   6  -3   31.14   11.71
  -4   6   3    6.30    9.72
   4   6  -3    3.78    8.82
   3  -6  -3  183.46   26.84
  -3  -6   3  196.69   23.35
   3  -6  -3  212.98   25.14
  -3  -6   3  196.93   20.50
   3   6  -3  197.63   24.74
   3   6  -3  205.39   21.55
  -3   6   3  221.52   25.62
   2  -6  -3   27.53   10.00
  -2  -6   3   37.22    7.12
  -2  -6   3   15.01    7.18
   2   6  -3   33.33    7.48
  -2   6   3   51.63   15.05
   2   6  -3   27.87    9.25
  -2   6   3   26.54    9.44
   1  -6  -3   32.93   11.23
   1  -6  -3   20.41    8.73
  -1  -6   3   10.19    5.14
  -1   6   3   25.09    9.72
   1   6  -3   13.56    5.06
  -1   6   3   11.89    5.49
  -1   6   3   16.34    8.05
   0  -6  -3  885.62   54.55
   0  -6   3  881.62   42.85
   0  -6   3  922.08   55.07
   0  -6  -3  999.47   57.59
   0   6   3  911.35   54.16
   0   6  -3  940.12   42.66
   0   6   3  904.13   56.37
   0   6   3  982.53   59.00
  -1  -6  -3    4.67    5.68
  -1  -6  -3    8.05    6.16
   1  -6   3    1.99    4.49
  -1   6  -3   -2.83    2.53
  -1   6  -3    1.94    2.23
   1   6   3   -6.02    5.45
   1   6   3    4.72    4.48
  -2  -6  -3  320.71   33.49
   2  -6   3  344.80   29.98
   2  -6   3  392.70   24.41
  -2  -6  -3  353.72   33.01
  -2   6  -3  307.20   28.99
   2   6   3  396.86   33.80
   2   6   3  333.25   34.51
  -2   6  -3  407.98   26.59
   3  -6   3  630.95   49.87
   3  -6   3  754.54   46.95
  -3  -6  -3  735.52   53.66
  -3  -6  -3  631.06   52.94
  -3   6  -3  675.67   47.23
   3   6   3  735.64   53.02
   3   6   3  554.21   51.88
  -3   6  -3  706.65   52.73
  -4  -6  -3   10.42   10.37
  -4  -6  -3   31.55   11.79
   4  -6   3   16.07    9.10
   4  -6   3   -3.15    9.03
  -4   6  -3    6.67    6.56
   4   6   3    7.34    9.46
   4   6   3   14.85    9.61
  -4   6  -3   -3.53    8.12
   5  -6   3   16.79   10.28
  -5  -6  -3    0.64    8.53
  -5  -6  -3  -34.31   16.39
   5   6   3    7.40    8.85
   5   6   3  -18.66    9.43
   6  -6   3   -3.07   11.66
  -6  -6  -3   15.78   11.33
   6   6   3    8.37   13.41
  -6   6  -3    7.48   13.87
   7  -6   3    0.22   13.69
  -7  -6  -3    8.39   15.87
   7   6   3  -11.96   17.27
  -7   6  -3   32.80   17.22
   7  -7  -3   70.93   27.50
  -7  -7   3   79.32   29.18
  -7  -7   3  131.86   32.55
  -7   7   3  133.96   35.88
  -7   7   3   98.33   26.07
  -6  -7   3  463.51   49.20
  -6  -7   3  398.23   49.76
   6  -7  -3  332.83   51.10
   6  -7  -3  367.13   46.66
   6   7  -3  442.36   49.93
   6   7  -3  487.20   54.50
  -6   7   3  488.48   57.26
  -6   7   3  494.80   50.90
   5  -7  -3  -14.11    8.67
  -5  -7   3    2.32    9.28
   5  -7  -3  -11.21   13.11
  -5   7   3   20.02   11.88
  -5   7   3   11.02   11.58
   5   7  -3    9.03   15.90
   5   7  -3   19.49   10.29
   4  -7  -3  945.80   74.72
  -4  -7   3 1070.06   64.77
  -4  -7   3  887.90   67.66
  -4   7   3  968.92   68.65
   4   7  -3  971.78   71.68
   4   7  -3 1129.68   67.47
  -4   7   3  963.34   74.73
  -3  -7   3 2473.59  110.36
   3  -7  -3 2143.95  125.50
   3  -7  -3 2295.12  118.75
  -3  -7   3 2247.45  117.81
   3   7  -3 2105.75  118.14
  -3   7   3 2150.56  124.34
   3   7  -3 2451.08  112.15
   2  -7  -3  498.90   39.15
   2  -7  -3  543.71   45.03
  -2  -7   3  556.27   29.68
  -2  -7   3  508.40   36.25
   2   7  -3  549.14   31.44
  -2   7   3  538.42   40.30
   2   7  -3  454.79   35.69
   1  -7  -3  364.68   32.63
   1  -7  -3  355.81   29.42
  -1  -7   3  277.41   21.22
  -1   7   3  294.59   28.89
  -1   7   3  336.00   28.88
  -1   7   3  333.20   29.83
   1   7  -3  301.89   22.07
   0  -7  -3 2423.75  118.80
   0  -7   3 2240.77  102.33
   0  -7  -3 2353.29  116.86
   0  -7   3 2523.64  102.86
   0   7   3 2261.26  114.66
   0   7  -3 2329.53  102.05
  -1  -7  -3 4778.27  201.47
   1  -7   3 4036.84  190.43
  -1  -7  -3 4627.20  203.51
  -1  -7  -3 4568.41  206.21
   1   7   3 4585.06  199.23
   1   7   3 4259.09  205.47
   1   7   3 4576.98  202.55
  -1   7  -3 3961.12  189.30
  -2  -7  -3   17.48    8.44
   2  -7   3    7.12    3.49
  -2  -7  -3   -2.33    5.92
   2  -7   3   -3.94    4.19
  -2   7  -3    4.96    3.81
   2   7   3   14.52    7.65
   2   7   3   -1.09    6.24
  -2   7  -3    1.33    4.53
  -3  -7  -3 2258.32  121.21
   3  -7   3 2088.07  118.26
   3  -7   3 2524.10  111.61
  -3  -7  -3 2031.63  123.22
   3   7   3 2278.97  120.45
  -3   7  -3 2124.09  119.52
  -3   7  -3 2400.90  113.79
   3   7   3 2141.48  126.39
  -4  -7  -3 1199.00   80.04
  -4  -7  -3 1036.79   80.51
   4  -7   3 1163.98   81.42
  -4   7  -3 1174.65   81.76
   4   7   3 1277.72   80.74
   4   7   3 1004.62   81.32
  -5  -7  -3   28.61   14.13
   5  -7   3   11.42   13.72
  -5  -7  -3   15.77   13.37
   5   7   3  -10.97   16.23
   5   7   3   11.11   11.95
  -5   7  -3    6.77   14.95
  -6  -7  -3   16.19   16.65
   6  -7   3   31.48   18.23
  -6   7  -3   59.72   21.93
   6   7   3   39.91   17.33
  -7  -7  -3  150.23   30.23
   7  -7   3   92.23   27.50
  -7   7  -3   73.99   29.40
   7  -8  -3   66.46   41.67
  -7  -8   3    0.64   18.28
  -7  -8   3   21.15   23.52
  -7   8   3   68.40   26.05
   7   8  -3  -18.81   27.70
   7   8  -3   38.37   24.31
   6  -8  -3    6.46   13.72
  -6  -8   3   10.71   13.56
  -6  -8   3    9.12   15.08
   6  -8  -3    7.50   13.62
  -6   8   3   20.22   16.41
   6   8  -3   20.72   13.25
   5  -8  -3  473.51   54.81
  -5  -8   3  482.00   44.27
   5  -8  -3  479.63   47.61
  -5  -8   3  515.08   51.03
   5   8  -3  471.62   45.09
  -5   8   3  430.16   45.37
  -5   8   3  359.36   47.84
   4  -8  -3    4.86   13.36
  -4  -8   3   19.79   10.01
   4  -8  -3   14.09    8.72
  -4  -8   3    2.49    9.62
   4   8  -3  -11.02    7.13
   4   8  -3   15.26    8.59
  -4   8   3    5.92   13.15
  -4   8   3   19.34   10.87
  -3  -8   3  123.19   15.68
   3  -8  -3   79.29   15.98
  -3  -8   3  139.23   24.86
   3  -8  -3   91.20   22.41
   3   8  -3  105.81   15.42
  -3   8   3  146.28   35.90
  -3   8   3   99.69   21.03
   3   8  -3  128.30   25.02
   2  -8  -3  379.19   32.90
   2  -8  -3  323.99   35.77
  -2  -8   3  296.72   27.50
  -2   8   3  324.50   34.53
  -2   8   3  324.58   30.86
   2   8  -3  347.72   23.54
   1  -8  -3   52.71   13.78
   1  -8  -3   33.23   10.20
  -1  -8   3   51.30   10.51
   1   8  -3   56.15   11.03
  -1   8   3   43.26   11.65
  -1   8   3   83.19   17.27
  -1   8   3   25.80    9.29
   0  -8   3  339.38   21.67
   0  -8  -3  311.68   30.24
   0  -8   3  319.88   21.62
   0  -8  -3  317.63   30.81
   0   8   3  303.58   28.75
   0   8  -3  298.75   20.76
   0   8   3  334.44   31.81
  -1  -8  -3 1502.68   81.52
  -1  -8  -3 1455.80   78.87
  -1  -8  -3 1349.21   81.91
   1  -8   3 1266.68   69.44
   1   8   3 1450.49   84.65
   1   8   3 1353.26   76.22
  -1   8  -3 1270.62   68.43
   2  -8   3    0.98    2.74
   2  -8   3    0.91    4.42
  -2  -8  -3   -7.35    4.59
  -2  -8  -3   -2.50    7.16
  -2   8  -3    6.72    6.86
   2   8   3   -1.37    6.04
   2   8   3   -1.48    6.26
  -2   8  -3   -0.12    3.54
  -3  -8  -3    1.40    9.63
   3  -8   3    9.53    5.94
   3  -8   3    0.07    6.19
  -3  -8  -3    4.18    7.57
  -3   8  -3    9.56    6.21
   3   8   3    0.38    6.78
   3   8   3    2.77    9.60
  -3   8  -3   -1.29    6.98
  -4  -8  -3  494.46   54.68
  -4  -8  -3  320.73   42.04
   4  -8   3  349.53   42.19
  -4   8  -3  370.79   41.87
   4   8   3  390.58   41.23
   4   8   3  363.92   45.59
   5  -8   3   75.54   23.78
  -5  -8  -3   75.33   24.11
  -5  -8  -3   30.68   20.68
   5   8   3   96.07   24.95
  -5   8  -3   78.78   27.29
   6  -8   3   27.06   18.47
  -6  -8  -3    7.57   15.59
  -6   8  -3   22.80   17.67
   6   8   3   32.03   18.77
  -7  -8  -3   29.81   17.85
   7  -8   3   17.06   15.09
  -7  -9   3   60.58   24.58
  -7  -9   3   39.28   21.86
   7  -9  -3  -15.74   23.75
   7   9  -3  -34.12   29.46
  -7   9   3   16.32   19.15
   7   9  -3  -13.82   20.71
  -6  -9   3  136.41   26.73
  -6  -9   3  158.15   35.73
   6  -9  -3   63.74   25.35
   6  -9  -3  123.50   30.07
  -6   9   3   91.36   27.42
  -6   9   3  111.79   28.83
  -5  -9   3    6.95    9.89
   5  -9  -3  -14.37   13.64
  -5  -9   3    4.06    9.18
   5  -9  -3  -14.84    8.67
  -5   9   3  -11.69   11.93
  -5   9   3  -15.45   14.99
   5   9  -3   13.90   10.27
   4  -9  -3  267.87   46.15
  -4  -9   3  244.73   32.42
  -4  -9   3  285.76   28.51
   4  -9  -3  246.62   31.45
   4   9  -3  302.46   30.74
   4   9  -3  192.18   34.77
  -4   9   3  304.51   33.59
  -3  -9   3  188.56   19.29
  -3  -9   3  181.17   29.96
   3  -9  -3  215.74   38.96
   3  -9  -3  186.00   24.84
   3   9  -3  175.47   24.21
   3   9  -3  185.03   20.95
  -3   9   3  176.82   24.29
  -2  -9   3   15.71    7.77
   2  -9  -3    6.77    6.75
   2  -9  -3    1.21    5.29
   2   9  -3    2.81    5.03
  -2   9   3   -7.16    5.57
  -2   9   3   -3.74    6.55
   1  -9  -3    3.72    8.62
  -1  -9   3    0.88    3.43
   1  -9  -3   10.19    7.15
  -1   9   3   16.64    8.01
  -1   9   3   -1.43    6.44
   1   9  -3   -1.19    4.82
  -1   9   3   -2.65    4.73
   0  -9  -3   19.47    8.91
   0  -9   3    8.16    4.84
   0  -9  -3    5.22    6.47
   0  -9   3   12.62    5.55
   0   9  -3   11.21    5.36
   0   9  -3   12.84    5.72
   0   9   3   17.30    7.85
   0   9   3   11.05    7.75
  -1  -9  -3   11.06    7.81
   1  -9   3    6.68    5.47
  -1  -9  -3    1.64    6.05
  -1  -9  -3    1.24    5.77
   1   9   3   12.16    8.70
   1   9   3    5.01    7.33
  -1   9  -3   10.96    5.64
  -2  -9  -3  158.78   29.49
   2  -9   3  129.44   13.35
  -2  -9  -3  153.80   34.68
   2  -9   3  111.10   21.73
  -2   9  -3  106.57   20.45
   2   9   3  183.42   37.93
  -2   9  -3  158.89   15.70
  -3  -9  -3   12.18   13.60
   3  -9   3   37.07   13.15
   3  -9   3   13.15    7.39
  -3  -9  -3   11.17    9.35
   3   9   3   20.26   10.99
  -3   9  -3    4.03    8.98
   3   9   3   11.34   10.25
  -3   9  -3   20.86   10.91
  -4  -9  -3  825.05   66.15
  -4  -9  -3  991.88   90.72
   4  -9   3  880.82   96.59
  -4   9  -3  798.60   86.06
   4   9   3  795.36   64.32
   5  -9   3   25.66   18.96
  -5  -9  -3   40.76   17.23
  -5  -9  -3   72.14   24.87
  -5   9  -3   12.18   13.07
   5   9   3   27.85   12.91
   6  -9   3   92.51   26.87
  -6  -9  -3  147.81   33.22
   6   9   3  144.38   32.29
  -6   9  -3   93.90   29.70
  -7  -9  -3  220.85   43.46
   7  -9   3  148.76   37.66
  -7   9  -3  171.52   41.19
   7 -10  -3   60.15   29.02
  -6 -10   3   35.94   18.14
  -6 -10   3   20.54   14.68
   6 -10  -3   -3.22   17.35
  -6  10   3   35.40   17.89
  -6  10   3    7.51   16.13
   6  10  -3   -0.29   16.91
   6  10  -3   -1.81   12.39
  -5 -10   3  247.18   30.77
   5 -10  -3  231.69   38.40
  -5  10   3  221.83   38.70
   5  10  -3  303.57   34.00
  -5  10   3  233.88   46.81
  -4 -10   3    2.83    8.16
   4 -10  -3   -7.11    7.54
  -4 -10   3   -2.42    8.01
   4 -10  -3   21.84   21.96
   4  10  -3    7.03    9.26
  -4  10   3   15.96   15.19
  -4  10   3   -5.44    9.74
  -3 -10   3   80.55   19.84
   3 -10  -3   34.28   15.96
  -3 -10   3   92.64   20.96
   3  10  -3   64.83   17.32
   3  10  -3   67.84   14.32
  -3  10   3   71.99   15.40
  -2 -10   3   74.61   16.67
   2 -10  -3   69.92   21.32
   2 -10  -3   50.77   13.75
   2  10  -3   74.90   16.84
  -2  10   3   71.09   18.39
  -2  10   3   70.42   16.30
  -1 -10   3   85.76   11.69
   1 -10  -3   88.73   20.18
   1 -10  -3   66.89   19.10
  -1 -10   3   69.86   13.89
   1  10  -3   87.72   15.96
  -1  10   3  102.42   27.11
  -1  10   3   47.04   14.09
   0 -10   3  547.12   34.66
   0 -10  -3  636.68   48.00
   0 -10   3  477.28   33.74
   0  10   3  591.01   48.04
   0  10  -3  542.17   35.49
   0  10   3  567.48   44.40
   0  10  -3  527.96   34.02
   1 -10   3   -1.22    3.96
  -1 -10  -3   11.10    7.72
  -1 -10  -3    4.97    5.75
   1  10   3    3.68    7.64
   1  10   3    1.01    6.53
  -1  10  -3    6.77    4.97
   2 -10   3   23.90   10.46
  -2 -10  -3   41.34   16.60
  -2  10  -3   37.83   12.36
   2  10   3   15.03   10.43
   2  10   3   11.20    9.11
  -2  10  -3   33.17    8.85
   2  10   3   15.14   11.28
   3 -10   3   70.34   18.96
  -3 -10  -3   63.61   24.12
  -3 -10  -3   80.15   21.91
  -3  10  -3   51.07   17.07
   3  10   3  104.88   24.73
   3  10   3   53.00   20.99
   4 -10   3   24.31   13.86
  -4 -10  -3    2.36   14.28
  -4  10  -3   13.55    9.35
   4  10   3   13.93   14.15
   4  10   3   15.78    9.90
   5 -10   3  315.80   44.91
  -5 -10  -3  322.40   42.76
  -5 -10  -3  345.48   47.36
  -5  10  -3  386.47   48.57
   5  10   3  318.83   49.65
   5  10   3  313.49   40.97
   6 -10   3   82.22   23.52
  -6 -10  -3  115.06   30.02
  -6  10  -3  126.94   30.67
   6  10   3  145.48   33.16
   7 -11  -3   -3.68   40.63
   6 -11  -3   43.29   24.26
  -6 -11   3   56.15   30.24
  -6 -11   3   39.24   18.14
   6  11  -3   22.70   25.32
  -6  11   3   16.62   24.38
   6  11  -3   20.79   16.21
   5 -11  -3   49.03   26.10
  -5 -11   3   24.29   15.24
   5 -11  -3   42.04   14.75
  -5 -11   3   43.04   13.96
  -5  11   3   58.29   16.20
   5  11  -3   34.51   20.97
   5  11  -3   24.39   14.26
  -5  11   3   58.79   23.46
   4 -11  -3   79.76   30.68
   4 -11  -3   85.95   26.88
  -4 -11   3   61.54   16.57
  -4 -11   3   87.84   21.61
  -4  11   3   48.93   15.99
   4  11  -3   54.87   14.69
   4  11  -3   80.23   23.33
  -4  11   3   45.82   19.78
   3 -11  -3  241.22   36.36
  -3 -11   3  188.85   27.15
   3 -11  -3  178.86   25.73
  -3  11   3  209.25   39.33
   3  11  -3  128.62   25.17
   3  11  -3  229.75   23.25
   2 -11  -3   25.05    9.27
  -2 -11   3   46.66   14.39
  -2  11   3   53.01   14.52
  -2  11   3   45.89   16.63
   2  11  -3   43.66   13.57
   1 -11  -3   83.45   19.11
  -1 -11   3   67.85   15.06
   1 -11  -3   37.40   17.75
  -1 -11   3   72.72   13.93
   1  11  -3   66.67   14.72
   1  11  -3   60.92   12.20
  -1  11   3   85.21   19.75
   0 -11   3    6.11    4.65
   0 -11   3    1.69    4.75
   0 -11  -3   -1.86    7.97
   0  11   3    1.52    6.27
   0  11   3   -2.97    6.76
   0  11  -3    6.70    4.76
   0  11  -3   -6.32    4.06
  -1 -11  -3  251.96   30.83
   1 -11   3  235.37   24.40
  -1 -11  -3  286.66   34.02
   1  11   3  298.07   34.45
   1  11   3  236.54   26.23
  -1  11  -3  202.82   22.49
  -2 -11  -3  101.80   24.28
   2 -11   3   82.96   19.16
  -2  11  -3   70.06   16.95
   2  11   3   64.23   17.42
   2  11   3   37.37   14.18
   2  11   3   47.60   13.35
  -3 -11  -3   24.23   12.85
   3 -11   3    0.47   10.92
  -3 -11  -3   20.12   11.61
   3  11   3   18.12   13.36
   3  11   3   22.34   11.92
  -4 -11  -3   76.79   21.37
   4 -11   3   21.19   14.83
  -4 -11  -3   77.32   23.38
  -4  11  -3   40.93   18.88
   4  11   3   46.38   14.16
  -5 -11  -3   65.63   22.96
  -5 -11  -3   70.19   22.85
   5 -11   3   61.72   22.35
  -5  11  -3   20.56   17.50
   5  11   3   37.51   18.17
   5  11   3  113.23   35.00
   6 -11   3   28.75   21.45
  -6 -11  -3   -5.97   13.72
  -6  11  -3  -13.35   12.85
   6  11   3  -20.46   13.66
  -6 -12   3   16.28   12.33
   6 -12  -3   21.90   16.64
  -6 -12   3   25.40   17.76
   6  12  -3    4.15   17.21
   6  12  -3   51.45   23.54
  -5 -12   3   23.75    9.28
   5  12  -3   14.97   12.92
   5  12  -3    9.08   14.37
   4 -12  -3  212.79   35.40
   4 -12  -3  191.03   39.74
  -4 -12   3  184.09   34.18
   4  12  -3  191.07   36.56
  -4  12   3  146.83   31.42
  -4  12   3  153.46   27.07
  -3 -12   3   22.97   11.63
   3 -12  -3   33.14   14.56
   3 -12  -3  -11.71   12.61
   3  12  -3   11.35    9.10
  -3  12   3    7.01   14.28
  -3  12   3   24.49   17.58
   2 -12  -3 1535.40   88.90
   2 -12  -3 1490.91   99.81
  -2 -12   3 1328.75   82.25
  -2  12   3 1433.97   95.73
   2  12  -3 1345.80   83.81
  -2  12   3 1532.77   89.13
   1 -12  -3 2020.50  111.74
   1 -12  -3 1897.18  113.58
  -1 -12   3 1842.48   93.76
   1  12  -3 1867.65   93.56
  -1  12   3 1865.31  110.29
  -1  12   3 1969.15  111.23
   1  12  -3 1782.72   97.68
   0 -12   3  199.00   21.04
   0 -12  -3  187.09   27.83
   0 -12  -3  200.51   28.36
   0 -12   3  204.01   21.39
   0  12  -3  162.14   19.21
   0  12   3  207.91   27.78
   0  12  -3  177.23   20.61
   0  12   3  180.52   27.78
  -1 -12  -3  -21.94   13.26
   1 -12   3   -0.93    5.66
  -1 -12  -3    9.56    9.11
   1  12   3    7.10    9.93
  -1  12  -3   16.04    7.73
   1  12   3    7.05    8.84
  -2 -12  -3  737.55   64.53
  -2 -12  -3  754.23   68.37
   2 -12   3  734.09   57.66
  -2 -12  -3  794.07   59.42
   2  12   3  783.57   66.97
  -2  12  -3  607.49   53.69
   2  12   3  796.09   58.28
  -3 -12  -3  141.21   28.88
   3 -12   3  179.59   26.99
  -3 -12  -3  125.72   28.20
  -3  12  -3  137.75   27.28
   3  12   3  190.39   28.82
   4 -12   3  -16.52    9.13
  -4 -12  -3   15.92   12.20
  -4 -12  -3    0.78   11.96
   4  12   3   -3.42   14.01
   4  12   3    6.11   10.94
  -4  12  -3   -6.81   10.55
   5 -12   3   86.15   26.50
  -5 -12  -3  110.28   28.43
  -5 -12  -3   77.15   27.80
   5  12   3   87.72   22.98
  -5  12  -3  118.43   30.77
   6 -12   3  202.76   58.12
  -6 -12  -3  200.03   47.60
  -6  12  -3  229.97   48.89
   6  12   3  176.37   38.40
  -6 -13   3   31.27   22.30
   6 -13  -3   18.19   21.55
  -6  13   3   10.53   32.00
   5 -13  -3   15.93   19.08
  -5 -13   3   16.92   11.05
  -5 -13   3   -0.24   13.05
   5  13  -3   20.97   14.43
   5  13  -3   42.24   17.23
   4 -13  -3   88.84   35.62
  -4 -13   3  109.59   29.09
   4  13  -3   74.13   22.29
  -4  13   3   81.81   27.43
  -4  13   3   68.76   34.18
   3 -13  -3   98.18   22.40
  -3 -13   3  104.81   22.30
   3 -13  -3   88.22   24.47
   3  13  -3  115.32   25.30
  -3  13   3  156.82   28.25
  -3  13   3   92.36   25.21
   2 -13  -3   12.29   16.09
   2 -13  -3   27.95   16.72
  -2 -13   3    6.57    8.20
  -2  13   3   22.72   14.75
  -2  13   3   15.99   13.50
  -2  13   3   23.02   10.16
   1 -13  -3  497.74   48.07
  -1 -13   3  622.11   58.09
   1 -13  -3  579.38   55.00
  -1 -13   3  546.08   41.68
  -1  13   3  551.25   51.69
   1  13  -3  479.86   41.10
   1  13  -3  575.21   55.74
   0 -13  -3 1313.60   87.08
   0 -13  -3 1422.97   90.14
   0 -13   3 1282.86   73.95
   0 -13   3 1256.58   72.74
   0  13  -3 1282.56   74.34
   0  13   3 1403.14   90.84
   0  13   3 1278.36   84.68
   0  13  -3 1283.48   73.17
  -1 -13  -3  156.19   31.33
  -1 -13  -3  128.68   25.33
   1  13   3   84.09   22.25
   1  13   3  108.87   22.14
  -2 -13  -3   31.58   12.92
   2 -13   3   12.08    8.28
  -2  13  -3    0.73    5.96
   2  13   3   17.71   10.95
  -3 -13  -3    5.42   15.50
   3 -13   3    3.17    6.90
  -3 -13  -3   11.14   11.05
  -3  13  -3   14.10    9.69
   3  13   3   -1.84    9.67
   3  13   3    8.00    9.74
   3  13   3   21.52   16.47
  -4 -13  -3   25.96   21.47
  -4 -13  -3   41.11   18.59
   4 -13   3   61.76   19.25
   4  13   3   13.41   20.24
   4  13   3   30.34   15.21
  -4  13  -3   18.42   12.72
  -5 -13  -3   -7.84   21.26
   5 -13   3   30.78   17.22
  -5 -13  -3    2.62   16.27
   5  13   3  -21.73   10.60
  -5  13  -3   22.20   14.66
  -6 -13  -3   12.68   18.26
   6 -13   3   34.70   22.18
  -6  13  -3   11.05   16.45
   6  13   3   22.29   22.72
   6 -14  -3   32.97   20.01
  -6  14   3   57.42   21.14
  -5 -14   3   12.81   16.15
   5 -14  -3   12.69   19.67
  -5 -14   3   64.36   22.78
   5  14  -3   21.34   18.19
   5  14  -3  -17.41   20.63
  -5  14   3    6.89   17.65
  -4 -14   3   -5.05   12.76
   4 -14  -3    3.60   17.64
   4  14  -3   14.70   13.36
  -3 -14   3  215.41   36.52
   3 -14  -3  298.15   42.67
  -3  14   3  206.21   30.68
   3  14  -3  202.55   32.11
  -3  14   3  229.27   43.15
  -2 -14   3  198.06   26.83
   2 -14  -3  188.30   38.50
  -2 -14   3  251.44   25.71
   2  14  -3  209.09   23.98
   2  14  -3  188.88   32.52
  -2  14   3  214.88   32.88
  -2  14   3  227.57   35.29
  -1 -14   3 1324.62   75.18
  -1 -14   3 1248.72   76.72
   1 -14  -3 1387.85   95.19
   1 -14  -3 1343.20   89.67
  -1  14   3 1416.12   92.63
   1  14  -3 1323.65   74.43
  -1  14   3 1242.39   88.11
   1  14  -3 1217.07   77.66
   0 -14   3    1.18    5.47
   0 -14   3    7.14    6.58
   0 -14  -3    2.27    8.80
   0 -14  -3  -10.05    8.07
   0  14  -3    8.80    7.42
   0  14  -3    5.04    7.32
   0  14   3    8.38    8.79
   0  14   3    5.06   10.23
   1 -14   3  119.22   21.05
  -1 -14  -3   81.82   22.87
  -1 -14  -3  171.32   33.05
   1 -14   3  137.15   25.35
   1  14   3  169.23   37.12
  -1  14  -3  131.11   20.26
   1  14   3  191.41   33.42
  -2 -14  -3   49.06   18.85
  -2 -14  -3   49.27   21.91
   2 -14   3   51.39   16.86
   2  14   3   62.33   21.59
   2  14   3   45.37   15.32
  -2  14  -3   88.63   20.33
  -3 -14  -3  121.24   27.68
   3 -14   3   88.36   22.05
  -3 -14  -3  142.03   30.47
   3  14   3  175.96   32.02
  -3  14  -3  131.65   28.30
   3  14   3   79.67   24.43
  -4 -14  -3  -11.57   12.09
   4 -14   3   -4.35   10.10
  -4 -14  -3   -0.27   18.89
   4  14   3   16.74   12.35
   4  14   3   19.61   23.19
  -4  14  -3   -3.24   11.97
  -5 -14  -3   84.89   26.58
   5 -14   3   84.91   33.02
   5  14   3   47.95   18.14
  -5  14  -3   28.98   19.27
  -5 -15   3   12.30   16.27
   5 -15  -3    9.70   18.96
   5  15  -3  -27.84   21.79
  -5  15   3   -4.09   19.72
   4 -15  -3    3.45   16.51
   4  15  -3   37.32   15.68
  -4  15   3   11.92   15.20
   3 -15  -3   29.80   20.04
   3  15  -3    7.27   13.40
  -3  15   3   43.46   14.93
   2 -15  -3  141.83   30.38
  -2 -15   3  191.12   26.27
   2  15  -3  166.10   29.91
  -2  15   3  176.79   34.83
  -2  15   3  220.74   33.18
   1 -15  -3  319.62   42.04
  -1 -15   3  257.32   31.00
   1 -15  -3  347.11   40.83
  -1 -15   3  351.39   32.32
   1  15  -3  343.46   35.22
  -1  15   3  286.00   39.10
  -1  15   3  299.78   39.38
   1  15  -3  367.09   32.46
   0 -15  -3  193.63   36.25
   0 -15   3  141.74   21.08
   0 -15   3  149.27   21.03
   0  15   3  116.55   24.82
   0  15   3  121.14   26.93
   0  15  -3  150.10   25.81
   0  15  -3  132.67   19.98
   1 -15   3   65.43   18.16
   1 -15   3   40.69   12.74
  -1 -15  -3   75.04   24.06
  -1 -15  -3   52.45   17.37
   1  15   3   54.51   17.95
   1  15   3   57.51   20.61
  -1  15  -3   56.08   15.85
  -1  15  -3   51.58   15.50
   2 -15   3   -0.66    6.38
  -2 -15  -3  -10.75   12.05
  -2 -15  -3    8.71   14.92
   2  15   3   27.81   16.34
   2  15   3    8.90    8.07
  -2  15  -3   11.81    7.56
   3 -15   3   71.60   20.99
  -3 -15  -3   47.92   21.27
  -3 -15  -3   92.44   21.12
   3  15   3   60.62   19.77
  -3  15  -3  113.55   25.84
   3  15   3  154.03   38.83
   4 -15   3   15.66   14.89
  -4 -15  -3   11.38   15.23
  -4 -15  -3  -16.86   20.92
   4  15   3   -4.25   12.78
   4  15   3   10.22    9.09
   4  15   3   34.19   28.20
  -4  15  -3   13.35   11.57
  -5 -15  -3   71.04   28.33
   5  15   3   76.83   26.35
  -5  15  -3  112.71   31.40
   5 -16  -3   64.30   35.43
  -5  16   3   52.78   27.17
  -4 -16   3    0.94   15.49
   4 -16  -3   18.51   19.68
  -4  16   3   10.92   17.64
   4  16  -3   14.88   20.81
   3 -16  -3    0.71   17.63
  -3 -16   3   19.85   14.86
  -3  16   3   37.49   15.70
   3  16  -3   18.67   12.86
  -3  16   3   47.22   18.04
  -2 -16   3   -2.22    7.21
   2 -16  -3    7.27   14.97
   2 -16  -3    8.65   13.36
  -2 -16   3   -2.86    5.96
  -2  16   3   -0.68    9.62
  -2  16   3    9.75   14.15
   2  16  -3    6.39    8.63
   1 -16  -3   54.69   18.21
   1 -16  -3   56.09   19.60
  -1 -16   3   44.75   14.44
  -1 -16   3   36.64   12.65
   1  16  -3   46.80   16.17
  -1  16   3   12.33   15.87
   1  16  -3   68.19   17.27
  -1  16   3   81.40   21.40
   0 -16  -3   34.33   14.76
   0 -16  -3   15.27   14.02
   0 -16   3   13.26    8.81
   0 -16   3   20.73   10.22
   0  16   3   -3.55   14.74
   0  16  -3   13.15    9.69
   0  16  -3   32.28   13.14
   0  16   3   31.35   12.91
  -1 -16  -3  100.82   23.54
   1 -16   3   93.33   21.57
  -1 -16  -3   80.25   23.11
  -1  16  -3   72.39   17.96
   1  16   3  163.16   36.10
   1  16   3  142.79   29.93
  -1  16  -3  107.62   22.19
   2 -16   3   16.49    8.12
  -2 -16  -3   42.20   18.78
  -2 -16  -3    9.17    9.82
   2  16   3    7.30   16.81
  -2  16  -3    2.74    8.76
   2  16   3   26.24   11.98
  -3 -16  -3   43.73   18.63
   3 -16   3   28.48   12.60
   3  16   3   -0.15   28.11
   3  16   3   29.89   11.46
  -4 -16  -3   16.77   23.07
   4 -16   3   -1.43   15.72
  -4 -16  -3   27.65   15.04
  -4  16  -3    0.71   12.86
   4  16   3   19.39   12.99
  -4 -17   3   50.92   24.21
   4 -17  -3   83.72   34.49
  -4  17   3   30.82   22.50
   4  17  -3   26.30   20.91
   3 -17  -3   -1.56   14.79
  -3 -17   3   25.94   15.27
  -3 -17   3   20.83    9.28
   3  17  -3   -5.93    8.91
  -3  17   3   -9.08   12.49
  -3  17   3   21.92   14.81
   3  17  -3    6.96   14.19
  -2 -17   3  -17.63    9.53
   2 -17  -3   23.07   14.47
  -2 -17   3    7.90    7.54
   2 -17  -3   16.92   16.14
   2  17  -3    0.31   12.11
   2  17  -3    3.87    7.35
   1 -17  -3   18.97   13.88
   1 -17  -3  -14.87   13.13
  -1 -17   3   -0.22    5.55
  -1 -17   3   15.69    9.21
   1  17  -3   16.42    7.99
   1  17  -3  -12.99    9.71
  -1  17   3    0.15    9.42
  -1  17   3   -8.66   14.20
   0 -17   3   16.20    9.04
   0 -17  -3   23.25   23.30
   0 -17  -3   10.47   10.74
   0 -17   3    8.60    8.68
   0  17  -3   -3.13    9.73
   0  17  -3   18.49    9.09
   0  17   3   -1.28   10.51
   0  17   3   -8.17   14.57
  -1 -17  -3    0.12   12.76
   1 -17   3   11.17    9.60
   1 -17   3    3.81    8.86
   1  17   3    9.55   22.09
  -1  17  -3  -12.44    6.38
  -1  17  -3   -5.94    8.58
   1  17   3   -2.08    9.19
  -2 -17  -3   31.73   27.18
   2 -17   3    8.94   10.17
  -2 -17  -3    5.18   11.34
   2  17   3  -10.82   24.60
   2  17   3   48.42   24.53
  -2  17  -3   12.05   12.91
  -3 -17  -3   31.60   20.82
  -3 -17  -3   -6.29   14.97
   3  17   3   19.17   17.09
  -3  17  -3   21.54   17.84
   3  17   3   65.89   37.69
  -4 -17  -3   -3.16   12.72
  -4  17  -3   25.09   13.41
   4  17   3   12.04   12.79
  -3 -18   3   -7.17   12.56
   3 -18  -3   28.66   25.87
  -3 -18   3   18.06   10.52
   3  18  -3  -20.47   15.88
   3  18  -3   -2.03   10.16
  -3  18   3    8.28   14.51
  -2 -18   3   27.04   14.67
   2 -18  -3   10.38   16.72
   2 -18  -3   -1.44   17.01
   2  18  -3   10.91    9.59
  -2  18   3   27.30   18.44
   2  18  -3    3.67   14.63
  -2  18   3   -3.01   19.91
   1 -18  -3   80.32   25.46
  -1 -18   3   96.63   20.97
  -1 -18   3   94.65   23.12
   1 -18  -3   61.13   21.88
  -1  18   3  109.11   27.88
   1  18  -3  116.31   23.70
   0 -18  -3   -1.03   13.71
   0 -18   3    9.92    7.67
   0 -18  -3  -21.41   13.35
   0 -18   3    6.96   10.59
   0  18   3    4.82    9.45
   0  18  -3   16.98   11.19
   0  18  -3   13.65    8.94
  -1 -18  -3   -2.69   12.52
   1 -18   3    3.68    8.60
   1 -18   3    5.16    7.73
  -1 -18  -3   -6.09   16.95
  -1  18  -3   -2.59   10.81
   1  18   3   17.94    9.13
  -1  18  -3   14.11   11.05
   1  18   3   12.53   18.43
   2 -18   3    8.10   22.18
   2 -18   3   68.25   21.26
  -2 -18  -3   19.98   15.93
  -2 -18  -3   93.32   34.22
   2  18   3   47.35   21.78
  -2  18  -3    4.57   11.79
   2  18   3  -13.12   24.80
  -3 -18  -3    9.82   17.79
   3  18   3   21.77   12.99
  -3  18  -3   41.58   13.56
  -2 -19   3   18.19   14.35
  -2 -19   3  -11.24    8.75
   2 -19  -3  -20.60   18.65
   2  19  -3  -16.12    7.98
  -2  19   3   -2.97   14.55
   2  19  -3   26.56   19.01
  -1 -19   3   19.60    9.50
   1 -19  -3    7.95   14.39
  -1  19   3    1.99   13.84
   1  19  -3    4.72   15.79
   1  19  -3    5.70    8.01
   0 -19   3  -10.74   11.07
   0 -19   3    8.08    9.51
   0 -19  -3   -2.15   13.90
   0  19  -3   17.51   13.08
   0  19  -3   -0.91    8.62
   0  19   3    9.22   14.36
  -1 -19  -3    0.43   12.42
   1 -19   3    7.16    9.96
   1 -19   3   -6.29   11.84
   1  19   3    5.21   13.28
  -1  19  -3  -20.08   11.72
  -1  19  -3   13.16   10.99
   2 -19   3  154.52   31.20
   2 -19   3  164.78   33.03
  -2 -19  -3  220.68   50.66
   2  19   3  181.45   36.97
  -2  19  -3  110.00   27.91
   8   0  -4   -5.86   27.90
  -8   0   4  -29.23   22.32
  -7   0   4   18.88   16.28
   6   0  -4  463.54   55.12
  -6   0   4  582.49   56.98
  -6   0   4  544.35   54.72
   6   0  -4  533.47   58.97
   5   0  -4  -10.18   10.53
  -5   0   4   16.43   10.85
  -5   0   4    4.97    9.22
   4   0  -4   46.81   14.96
  -4   0   4   35.04   13.09
  -4   0   4   60.78   17.96
   3   0  -4  202.20   36.20
  -3   0   4  216.75   25.00
  -3   0   4  233.02   25.60
   3   0  -4  235.78   26.24
  -2   0   4 3844.54  180.39
   2   0  -4 4148.86  182.06
   2   0  -4 3887.93  181.15
  -2   0   4 4358.02  182.38
   1   0  -4   86.67   13.66
  -1   0   4  103.27   11.78
   1   0  -4  106.21   12.20
   1   0  -4   98.16   10.34
  -1   0   4   83.47   11.22
  -1   0   4   87.73    9.92
   0   0  -4 1594.04   72.94
   0   0  -4 1561.42   73.57
   0   0  -4 1733.28   75.62
   0   0   4 1548.03   71.77
   0   0   4 1465.27   72.41
   1   0   4  102.11    9.96
   1   0   4   86.35   11.64
  -1   0  -4   87.81   12.21
  -1   0  -4   95.32   13.03
   1   0   4   83.61   11.77
  -2   0  -4 2284.23  112.17
   2   0   4 2157.93  109.25
   2   0   4 2249.26  109.90
  -2   0  -4 2174.98  109.35
  -3   0  -4   38.74   15.93
   3   0   4   26.53   11.31
  -4   0  -4   29.99   14.34
   4   0   4   29.64   13.01
  -4   0  -4   17.53    9.94
   4   0   4   22.96   12.15
  -5   0  -4  666.96   61.08
   5   0   4  502.90   52.78
   6   0   4   41.47   17.98
  -6   0  -4   31.83   18.34
   7   0   4   35.52   19.08
  -7   0  -4    9.57   20.38
   8  -1  -4   30.92   29.68
  -8   1   4   28.70   19.72
  -7  -1   4   20.10   14.32
  -7  -1   4  -19.38   11.57
   7  -1  -4    1.17   13.10
   7   1  -4    6.35   11.92
  -7   1   4  -21.44   14.19
  -7   1   4   40.57   16.43
   7   1  -4   -0.41   15.95
  -6  -1   4   29.14   15.61
   6  -1  -4   35.79   13.70
   6  -1  -4    8.73   14.22
   6   1  -4  -13.56   12.95
  -6   1   4    9.10   12.68
  -5  -1   4   31.58   13.22
  -5  -1   4   14.88    8.67
   5  -1  -4   27.04   14.57
   5  -1  -4   10.64   13.56
   5   1  -4    6.63   10.17
  -5   1   4   22.76   10.38
  -5   1   4   17.14    8.26
   5   1  -4   18.58    9.98
  -4  -1   4  437.36   40.90
  -4  -1   4  531.64   60.12
   4  -1  -4  464.81   42.64
  -4   1   4  407.47   40.89
  -4   1   4  471.44   42.53
   4   1  -4  387.94   39.43
  -3  -1   4  615.71   44.96
   3  -1  -4  638.36   47.52
  -3  -1   4  646.10   46.03
  -3   1   4  651.18   46.76
   3   1  -4  672.76   46.64
   3   1  -4  652.03   47.69
  -3   1   4  624.71   47.05
  -2  -1   4   74.26   11.68
  -2  -1   4  123.50   14.98
   2  -1  -4  104.60   14.45
   2   1  -4  108.61   14.70
   2   1  -4  109.63   14.07
  -2   1   4  102.26   14.68
  -2   1   4   67.63   13.13
  -1  -1   4 8264.13  335.91
  -1  -1   4 7423.88  337.04
   1  -1  -4 8591.23  342.50
   1  -1  -4 7641.57  344.65
   1  -1  -4 8482.50  344.31
  -1  -1   4 8660.72  340.63
  -1   1   4 7390.97  343.66
  -1   1   4 8651.54  342.49
  -1   1   4 8769.61  344.70
   1   1  -4 8526.03  337.32
   1   1  -4 8225.26  340.67
   0  -1  -4 1058.16   53.87
   0  -1  -4 1037.02   52.60
   0  -1  -4 1159.43   55.75
   0   1  -4 1059.24   50.57
   0   1  -4 1020.54   48.17
   0   1  -4  921.38   47.97
   0   1   4  998.66   53.39
   0   1   4 1022.27   51.91
   1  -1   4  119.71   13.03
   1  -1   4  121.70    9.72
  -1  -1  -4  109.75   14.51
  -1  -1  -4  117.72   14.57
   1  -1   4  120.07   12.17
   1   1   4   95.51   13.72
  -1   1  -4  100.52   13.04
  -1   1  -4   98.04   11.55
   1   1   4  117.70   12.03
   1   1   4  107.07   13.68
  -2  -1  -4 1028.82   61.54
   2  -1   4  946.58   56.49
   2  -1   4 1005.06   58.42
  -2  -1  -4  889.69   58.13
  -2   1  -4 1059.55   61.05
   2   1   4  980.95   60.01
   2   1   4  997.35   59.46
  -2   1  -4 1026.18   58.37
   3  -1   4  255.26   28.64
   3  -1   4  226.71   26.29
  -3  -1  -4  210.31   27.06
  -3  -1  -4  297.93   31.61
   3   1   4  241.15   28.41
  -3   1  -4  253.60   29.68
   3   1   4  304.02   30.85
  -3   1  -4  236.30   27.60
  -4  -1  -4   90.37   22.67
   4  -1   4   42.56   14.17
  -4  -1  -4   94.05   23.48
   4  -1   4   76.59   21.28
   4   1   4   54.21   14.52
  -4   1  -4   60.28   16.19
   4   1   4   50.91   16.16
  -4   1  -4   49.63   17.86
   5  -1   4   18.31   12.92
  -5  -1  -4    5.07   11.88
  -5   1  -4    0.13    8.78
   5   1   4   -6.97    9.17
   6  -1   4   22.75   14.85
  -6  -1  -4   42.83   13.97
  -6   1  -4   36.36   15.60
   6   1   4   11.22   14.45
   7  -1   4   31.90   19.75
  -7  -1  -4   33.84   22.56
  -7   1  -4   82.21   25.34
   7   1   4   -0.56   15.63
   8  -2  -4   19.63   28.05
  -8   2   4  -23.27   17.58
   7  -2  -4  -19.28   15.99
   7  -2  -4   16.73   20.68
  -7  -2   4    8.47   14.72
  -7  -2   4   24.27   15.86
   7   2  -4   13.48   19.92
  -7   2   4    7.44   15.15
  -7   2   4    4.80   15.79
  -6  -2   4   17.41   11.42
   6  -2  -4  -26.60   14.57
   6  -2  -4   35.23   17.39
   6   2  -4    5.66   12.52
  -6   2   4   -7.14    8.51
  -6   2   4  -12.48    9.81
   5  -2  -4  393.06   43.99
   5  -2  -4  312.14   39.79
  -5  -2   4  387.86   41.28
  -5  -2   4  394.22   41.32
   5   2  -4  355.27   40.99
  -5   2   4  431.55   43.82
   5   2  -4  363.61   43.28
  -5   2   4  337.91   40.79
  -4  -2   4   33.86   11.74
  -4  -2   4   17.35   10.50
   4  -2  -4   18.21    9.75
   4   2  -4   12.05   10.45
  -4   2   4   42.37   14.19
   4   2  -4   25.57   11.44
  -4   2   4   35.19   17.42
  -3  -2   4  752.85   51.17
  -3  -2   4  762.87   49.59
   3  -2  -4  852.63   54.89
  -3   2   4  766.15   52.44
   3   2  -4  761.61   52.70
   3   2  -4  775.78   50.83
  -3   2   4  645.21   51.07
  -2  -2   4 4601.41  205.55
   2  -2  -4 4632.16  215.59
  -2  -2   4 4955.64  210.56
   2   2  -4 4880.19  211.72
  -2   2   4 5255.22  215.60
   2   2  -4 4834.21  208.73
  -2   2   4 4594.60  215.08
   1  -2  -4 4518.53  206.13
  -1  -2   4 4802.35  197.51
   1  -2  -4 4830.12  204.79
   1   2  -4 4752.82  192.97
  -1   2   4 4844.90  203.53
  -1   2   4 5130.52  205.77
   1   2  -4 4526.77  197.90
   1   2  -4 4319.95  194.33
   0  -2  -4  777.11   46.82
   0  -2  -4  768.24   44.78
   0  -2  -4  850.44   46.90
   0   2   4  770.32   45.38
   0   2   4  762.47   45.10
   0   2  -4  759.53   38.94
   1  -2   4 1483.27   70.70
   1  -2   4 1450.61   64.81
   1  -2   4 1652.71   63.79
  -1  -2  -4 1428.89   76.79
  -1  -2  -4 1520.15   77.52
   1   2   4 1569.68   72.48
  -1   2  -4 1416.13   68.69
  -1   2  -4 1395.34   71.67
   1   2   4 1448.68   75.59
   1   2   4 1357.00   76.42
  -2  -2  -4  362.30   32.42
  -2  -2  -4  413.23   34.40
   2  -2   4  413.53   31.60
   2  -2   4  391.16   29.00
  -2   2  -4  386.17   30.05
   2   2   4  394.95   32.96
   2   2   4  374.74   33.34
  -2   2  -4  379.78   31.90
   3  -2   4  272.48   29.86
  -3  -2  -4  265.19   30.78
   3  -2   4  354.00   31.68
  -3  -2  -4  295.21   32.60
   3   2   4  309.11   32.51
   3   2   4  289.54   31.36
  -3   2  -4  306.65   32.76
  -3   2  -4  298.77   30.17
   4  -2   4  205.64   29.79
  -4  -2  -4  202.67   29.87
   4  -2   4  216.93   30.04
  -4  -2  -4  237.38   38.12
  -4   2  -4  223.65   30.08
   4   2   4  187.13   27.81
   4   2   4  204.14   29.46
  -4   2  -4  213.94   30.27
   5  -2   4   12.63    9.62
  -5  -2  -4   13.86   11.38
  -5   2  -4    4.66   10.15
   5   2   4    7.78   10.48
  -6  -2  -4   64.14   23.73
   6  -2   4   92.67   24.83
  -6   2  -4   68.64   24.60
   6   2   4   88.49   23.43
  -7  -2  -4  -21.45   25.03
   7  -2   4    7.04   14.11
   7   2   4    5.30   16.87
  -7   2  -4   13.79   14.84
   8  -3  -4    9.91   29.12
  -8   3   4   30.34   23.00
  -7  -3   4   14.53   18.31
   7  -3  -4    2.47   19.00
  -7  -3   4   72.55   23.39
   7  -3  -4  -28.91   18.86
  -7   3   4   40.05   18.86
   7   3  -4   18.19   17.51
   7   3  -4   33.01   19.15
  -7   3   4   62.47   19.70
  -6  -3   4   44.90   16.21
   6  -3  -4   21.49   19.63
   6  -3  -4   33.14   17.14
  -6   3   4   48.78   20.18
   6   3  -4   47.55   22.86
  -6   3   4   46.06   22.36
   6   3  -4   43.52   18.62
   5  -3  -4  636.04   58.88
   5  -3  -4  628.58   56.24
  -5  -3   4  685.36   56.54
   5   3  -4  651.01   57.72
  -5   3   4  592.30   55.36
   5   3  -4  713.21   66.72
   4  -3  -4  185.17   25.05
   4  -3  -4  160.95   30.85
  -4  -3   4  152.66   23.71
  -4  -3   4  159.31   23.57
  -4   3   4  172.39   29.98
  -4   3   4  150.25   30.13
   4   3  -4  183.03   26.56
   4   3  -4  174.63   23.20
   3  -3  -4  909.46   59.59
  -3  -3   4  891.57   54.08
   3  -3  -4  829.58   65.66
  -3  -3   4  908.16   57.60
   3   3  -4  955.10   60.08
   3   3  -4  931.49   56.40
  -3   3   4  898.67   59.34
  -2  -3   4  286.47   19.09
  -2  -3   4  280.53   22.96
   2  -3  -4  256.12   25.19
   2  -3  -4  186.15   37.90
   2   3  -4  282.32   24.08
  -2   3   4  231.79   25.21
  -2   3   4  277.88   25.62
   2   3  -4  277.92   20.88
   1  -3  -4   55.20   12.59
  -1  -3   4   71.96    7.72
  -1   3   4   69.78   10.87
  -1   3   4   59.52   11.69
  -1   3   4   58.56   12.74
   1   3  -4   58.11    8.09
   0  -3  -4  135.68   15.97
   0  -3  -4  141.34   15.64
   0   3   4  167.38   16.44
   0   3  -4  113.53   10.24
   0   3   4  142.10   16.56
  -1  -3  -4 1301.89   65.17
   1  -3   4 1198.37   59.63
  -1  -3  -4 1315.26   69.39
  -1  -3  -4 1220.27   68.67
   1   3   4 1327.11   64.32
   1   3   4 1180.09   68.79
  -1   3  -4 1156.85   54.71
  -1   3  -4 1140.84   60.83
   1   3   4 1263.78   67.64
   2  -3   4  660.46   38.52
   2  -3   4  652.53   42.77
  -2  -3  -4  661.67   47.61
  -2  -3  -4  646.34   46.50
   2   3   4  620.61   44.93
  -2   3  -4  634.77   44.06
  -2   3  -4  669.48   40.75
   2   3   4  584.10   46.06
  -3  -3  -4    2.95    5.09
  -3  -3  -4   10.99    8.16
   3  -3   4    2.50    6.07
   3   3   4   16.81    8.73
   3   3   4   -4.90    5.35
   4  -3   4  272.54   42.76
  -4  -3  -4  336.92   38.60
  -4  -3  -4  329.98   38.17
   4  -3   4  337.20   38.22
  -4   3  -4  305.14   38.52
   4   3   4  400.93   40.38
  -4   3  -4  375.73   39.72
   4   3   4  370.39   41.20
  -5  -3  -4  133.59   31.08
   5   3   4   88.90   23.28
  -5   3  -4  130.69   41.19
  -6  -3  -4  174.33   40.51
   6  -3   4  170.25   38.11
   6   3   4  177.79   36.36
  -6   3  -4  154.56   37.17
   7  -3   4   -5.59   16.02
  -7  -3  -4   20.91   14.47
   7   3   4   10.11   16.83
   8  -4  -4   24.76   33.15
  -8   4   4   27.84   22.91
  -7  -4   4   42.13   17.43
   7  -4  -4  -18.50   19.56
  -7  -4   4  -11.62   12.68
   7  -4  -4   17.90   17.14
  -7   4   4   -0.42   16.48
   7   4  -4  -21.66   18.90
  -7   4   4    6.65   15.57
  -6  -4   4   20.12   19.73
   6  -4  -4    4.50   15.65
   6  -4  -4   28.25   18.33
  -6  -4   4   -5.46   11.72
   6   4  -4   -1.86   12.49
  -6   4   4    7.88   15.45
  -6   4   4   15.34   13.62
   6   4  -4  -15.29   15.44
   5  -4  -4   66.80   17.63
  -5  -4   4   59.00   18.42
  -5  -4   4   37.28   18.89
   5   4  -4   84.32   20.02
  -5   4   4   96.03   24.02
  -5   4   4   73.36   20.05
  -4  -4   4  125.21   22.51
   4  -4  -4   94.74   21.64
   4  -4  -4  133.88   28.02
  -4  -4   4  154.22   27.88
   4   4  -4  127.73   24.75
  -4   4   4  134.43   28.97
  -4   4   4  159.45   29.57
   4   4  -4  155.89   27.76
  -3  -4   4   -5.04    3.67
   3  -4  -4  -12.79    6.46
   3  -4  -4   -1.77    6.10
  -3  -4   4    2.23    4.98
  -3   4   4   10.50    5.54
   3   4  -4    4.32    6.37
   2  -4  -4    7.57    5.24
   2  -4  -4    7.85    5.35
  -2   4   4    2.77    4.61
   2   4  -4    4.33    5.22
   2   4  -4   -0.19    3.93
   1  -4  -4   72.36   14.87
  -1  -4   4   58.84    7.09
   1  -4  -4   84.40   13.09
   1   4  -4   70.38    8.39
  -1   4   4   84.88   16.10
  -1   4   4   75.23   14.27
  -1   4   4   56.71   12.14
   0  -4  -4   76.48   14.81
   0   4   4   75.41   14.16
   0   4   4   54.87   10.90
   0   4   4   64.80   19.93
   1  -4   4  193.33   15.55
  -1  -4  -4  203.30   22.04
  -1  -4  -4  162.35   20.65
   1   4   4  179.80   21.96
   1   4   4  177.36   18.57
   1   4   4  180.63   20.77
  -1   4  -4  173.33   16.16
   2  -4   4   40.20    7.87
  -2  -4  -4   25.03   11.37
   2  -4   4   23.08    8.96
  -2  -4  -4   34.83   11.16
   2   4   4   25.31    8.39
   2   4   4   21.92   10.02
  -2   4  -4   27.29    7.99
  -2   4  -4   27.31   10.09
   3  -4   4   28.34   11.05
   3  -4   4   41.94   11.77
  -3  -4  -4   40.25   15.66
  -3  -4  -4   39.85   14.71
  -3   4  -4   48.17   15.58
   3   4   4   63.15   17.02
  -3   4  -4   26.18    9.57
   3   4   4   19.23   13.00
  -4  -4  -4  715.45   62.31
  -4  -4  -4  852.06   65.78
   4  -4   4  871.32   64.79
   4   4   4  843.32   64.21
   4   4   4  775.26   65.13
  -4   4  -4  842.65   66.34
   5  -4   4  300.74   40.47
  -5  -4  -4  312.88   40.72
  -5   4  -4  308.72   42.51
   5   4   4  394.36   45.11
  -6  -4  -4   78.46   34.66
   6  -4   4  148.71   38.65
  -6   4  -4  179.60   39.31
   6   4   4  107.22   27.69
   7  -4   4   35.41   20.50
  -7   4  -4   47.42   24.90
  -7  -5   4   56.41   38.44
   7   5  -4   32.24   25.00
   6  -5  -4   71.84   24.41
  -6  -5   4   79.71   26.27
  -6  -5   4   83.11   24.06
   6   5  -4   85.78   24.31
  -6   5   4   55.47   19.03
  -5  -5   4   85.10   21.47
  -5  -5   4   88.12   20.86
   5  -5  -4  119.44   28.89
   5  -5  -4  103.17   34.46
   5   5  -4   85.24   24.72
  -5   5   4   46.28   17.46
  -5   5   4   54.56   17.72
   5   5  -4  147.75   30.02
  -4  -5   4    9.21    7.34
   4  -5  -4   -3.57    8.33
   4  -5  -4   11.32   11.10
  -4  -5   4    2.94    7.23
   4   5  -4   20.15    9.62
  -4   5   4   21.76   10.53
  -4   5   4   15.14   10.09
   4   5  -4   13.61    9.10
  -3  -5   4  163.81   21.15
  -3  -5   4  144.57   16.83
   3  -5  -4  168.30   22.29
   3   5  -4  165.34   22.00
  -3   5   4  147.86   22.06
  -3   5   4  160.13   24.06
   3   5  -4  146.45   17.94
   2  -5  -4    4.20    4.59
  -2  -5   4   10.53    5.67
   2  -5  -4    8.57    9.65
   2  -5  -4   22.28   11.39
   2   5  -4   26.17   11.84
  -2   5   4    4.51    6.08
   2   5  -4    5.78    3.46
  -2   5   4    7.59    7.78
   2   5  -4    7.48    5.49
  -1  -5   4  512.25   26.83
   1  -5  -4  483.87   38.76
   1  -5  -4  568.85   38.65
   1  -5  -4  558.84   38.36
  -1   5   4  519.32   37.60
  -1   5   4  537.54   38.19
   1   5  -4  502.64   28.31
  -1   5   4  512.87   38.53
   0  -5  -4  689.02   43.40
   0  -5  -4  592.53   42.22
   0   5   4  666.02   50.05
   0   5   4  593.46   40.53
   0   5   4  584.42   42.64
  -1  -5  -4 1194.25   66.92
  -1  -5  -4 1209.62   63.77
   1  -5   4 1009.86   53.29
  -1  -5  -4 1045.33   65.45
   1   5   4 1072.85   64.20
   1   5   4 1073.52   67.11
   1   5   4 1140.13   61.80
  -1   5  -4 1027.94   55.09
  -2  -5  -4  433.34   37.73
  -2  -5  -4  398.36   38.06
   2  -5   4  488.04   24.99
   2  -5   4  432.25   33.14
  -2   5  -4  379.38   33.17
   2   5   4  420.92   39.44
   2   5   4  418.35   36.65
  -2   5  -4  468.05   29.11
   3  -5   4  294.53   31.14
   3  -5   4  334.38   28.03
  -3  -5  -4  316.10   35.84
  -3  -5  -4  242.53   31.41
  -3   5  -4  262.92   31.42
   3   5   4  323.78   35.96
  -3   5  -4  334.15   29.68
   3   5   4  302.88   33.06
   4  -5   4   94.57   23.92
  -4  -5  -4   80.42   22.62
  -4  -5  -4   77.27   24.41
   4   5   4   93.75   23.60
  -4   5  -4   70.65   20.33
   4   5   4   60.99   18.45
   5  -5   4   23.12   12.24
  -5  -5  -4    7.29   10.21
  -5   5  -4   16.40   12.22
   5   5   4   37.34   17.76
   6  -5   4   17.67   12.06
   6   5   4    0.03   12.94
  -6   5  -4   -5.09   11.68
   7  -5   4   44.17   25.82
  -7  -5  -4   93.09   24.56
   7   5   4   52.03   27.84
  -7   5  -4   60.36   26.14
  -7  -6   4  -22.51   13.96
   7  -6  -4    1.90   20.90
  -7   6   4   26.68   15.93
  -7   6   4    4.71   18.81
   7   6  -4   -6.98   21.44
  -6  -6   4   91.48   26.43
   6  -6  -4  117.82   35.49
  -6  -6   4   91.18   42.86
   6  -6  -4   46.99   20.77
   6   6  -4   44.09   21.57
   6   6  -4  101.27   23.61
  -6   6   4   63.58   23.41
  -6   6   4   99.66   30.29
   5  -6  -4   18.76   12.43
  -5  -6   4   71.48   19.25
   5  -6  -4   32.09   14.49
  -5  -6   4   87.37   22.46
  -5   6   4   35.24   14.28
   5   6  -4   43.60   19.59
   5   6  -4   84.14   21.37
  -5   6   4   79.68   29.20
   4  -6  -4  451.97   42.47
   4  -6  -4  422.96   46.51
  -4  -6   4  432.60   41.63
  -4  -6   4  440.71   36.75
   4   6  -4  458.44   43.81
   4   6  -4  518.24   41.01
  -4   6   4  474.29   44.29
  -4   6   4  399.39   45.91
   3  -6  -4 1137.45   80.79
  -3  -6   4 1326.31   64.80
  -3  -6   4 1267.76   74.49
   3  -6  -4 1328.47   78.54
  -3   6   4 1200.92   81.59
   3   6  -4 1313.49   70.36
  -3   6   4 1330.22   78.96
   3   6  -4 1271.73   77.43
   2  -6  -4  526.64   46.25
  -2  -6   4  555.34   37.83
   2  -6  -4  631.30   45.31
   2  -6  -4  600.94   49.74
   2   6  -4  635.32   46.41
  -2   6   4  619.10   44.96
  -2   6   4  589.30   46.96
   2   6  -4  627.85   41.04
   2   6  -4  687.36   30.85
   1  -6  -4 1941.44   94.80
   1  -6  -4 1948.37   95.73
   1  -6  -4 1628.76   94.87
  -1  -6   4 1663.53   78.65
  -1   6   4 1825.56   94.42
   1   6  -4 1751.96   80.74
  -1   6   4 1700.99   94.21
  -1   6   4 1901.15   94.58
   0  -6  -4  331.29   30.26
   0  -6  -4  361.84   30.40
   0   6   4  293.31   29.38
   0   6   4  307.52   27.79
  -1  -6  -4  158.83   22.26
  -1  -6  -4  209.43   22.61
   1  -6   4  171.60   15.50
  -1  -6  -4  195.52   23.68
   1   6   4  170.94   23.62
  -1   6  -4  183.48   16.78
   1   6   4  214.86   23.92
   1   6   4  209.75   21.83
   2  -6   4   74.41    6.86
  -2  -6  -4   60.77   15.41
  -2  -6  -4   71.62   23.25
   2  -6   4   81.58   16.71
  -2   6  -4   69.12   16.02
   2   6   4   58.36   16.10
  -2   6  -4   74.17    9.85
   2   6   4   60.08   15.47
  -3  -6  -4  105.02   23.01
   3  -6   4  144.26   17.09
  -3  -6  -4  104.71   21.22
   3  -6   4  178.67   29.23
   3   6   4  140.83   26.08
   3   6   4  151.01   28.43
  -3   6  -4  152.05   19.49
  -3   6  -4  140.58   26.44
   4  -6   4 1362.79   89.80
  -4  -6  -4 1253.21   91.56
  -4  -6  -4 1343.55   90.15
  -4   6  -4 1500.23   95.28
   4   6   4 1462.35   91.42
   4   6   4 1237.45   92.57
  -5  -6  -4   -8.24    8.16
   5  -6   4    6.02   10.08
   5   6   4   27.91   11.73
  -5   6  -4   29.39   13.00
  -6  -6  -4   32.67   19.22
   6  -6   4   -8.47   10.33
   6   6   4    6.00   12.11
  -6   6  -4   20.98   13.26
  -7  -6  -4   25.39   18.09
   7  -6   4   30.08   16.67
  -7   6  -4  -10.19   18.78
   7   6   4   -6.91   15.72
   7  -7  -4  -39.69   20.63
  -7  -7   4   30.02   18.59
   7  -7  -4  -10.96   22.15
  -7  -7   4   28.06   19.88
   7   7  -4  -25.72   25.11
   7   7  -4    2.51   24.96
  -7   7   4   53.34   29.30
  -7   7   4   30.91   25.11
  -6  -7   4   12.87   12.18
  -6  -7   4   34.38   13.76
   6  -7  -4    7.95   16.96
   6  -7  -4  -14.98   23.65
   6   7  -4    0.07   14.54
  -6   7   4   -1.63   15.81
  -6   7   4   27.32   13.99
   5  -7  -4   81.48   27.43
  -5  -7   4   88.01   22.42
   5  -7  -4   80.30   21.08
   5   7  -4   73.08   19.51
   5   7  -4   49.23   20.18
  -5   7   4   57.43   18.35
  -5   7   4   39.82   19.88
   4  -7  -4   96.34   21.09
  -4  -7   4  114.68   25.04
   4  -7  -4   50.53   18.92
  -4   7   4   97.01   27.63
   4   7  -4   81.43   23.63
   4   7  -4   94.13   17.85
  -4   7   4  114.42   31.41
  -3  -7   4  574.33   34.04
   3  -7  -4  610.75   47.15
   3  -7  -4  537.75   51.34
  -3  -7   4  591.15   44.92
   3   7  -4  599.10   46.93
   3   7  -4  609.24   37.75
  -3   7   4  593.95   47.46
  -3   7   4  474.73   48.15
   2  -7  -4    8.96    7.63
  -2  -7   4   11.41    6.37
   2  -7  -4    6.99    6.71
   2  -7  -4   23.51   12.74
  -2   7   4    9.96    7.24
   2   7  -4   10.51    7.50
  -2   7   4   18.49   10.33
   1  -7  -4    7.22    5.15
  -1  -7   4   -1.77    3.04
   1  -7  -4   -0.85    5.11
   1  -7  -4   -7.67    6.86
  -1   7   4   -0.76    4.70
  -1   7   4    3.87    4.63
  -1   7   4    1.17    5.36
   1   7  -4   -2.60    3.74
   0  -7  -4  311.84   30.68
   0  -7  -4  359.66   31.85
   0  -7   4  313.23   17.71
   0   7   4  274.93   29.65
   0   7  -4  302.52   17.52
   0   7   4  303.78   28.73
   1  -7   4   31.42    8.02
  -1  -7  -4   45.21   11.71
  -1  -7  -4   65.73   16.61
  -1  -7  -4   52.30   15.30
   1   7   4   36.99   13.63
  -1   7  -4   38.59    9.58
   1   7   4   35.41    9.25
  -2  -7  -4    0.30    7.17
   2  -7   4   18.76    7.72
  -2  -7  -4   19.88   11.47
   2   7   4   15.52    7.65
   2   7   4    1.70    8.52
  -2   7  -4    8.58    5.52
  -2   7  -4    4.53    4.41
   2   7   4   20.42    8.82
   3  -7   4 1179.02   60.41
   3  -7   4 1056.07   70.96
  -3  -7  -4  993.09   76.69
  -3  -7  -4 1153.17   76.36
   3   7   4 1075.02   96.45
  -3   7  -4 1154.03   65.12
  -3   7  -4 1109.84   74.02
  -4  -7  -4  569.04   55.57
  -4  -7  -4  505.37   50.65
   4  -7   4  596.50   79.01
   4   7   4  482.38   53.97
  -4   7  -4  598.99   78.67
   4   7   4  615.50   53.71
   5  -7   4   97.05   23.57
  -5  -7  -4   90.50   22.23
   5   7   4   98.75   30.97
  -5   7  -4   70.10   22.20
  -6  -7  -4   12.28   13.69
  -6   7  -4    2.11   16.07
   6   7   4    8.07   12.12
  -7  -7  -4   15.13   17.68
   7   7   4   35.68   28.02
  -7   7  -4   19.48   26.50
  -7  -8   4   22.25   18.74
   7  -8  -4    3.06   22.63
  -7   8   4  -27.45   19.68
  -7   8   4    0.86   19.96
   6  -8  -4  323.20   43.42
  -6  -8   4  343.56   45.86
  -6  -8   4  385.51   43.43
  -6   8   4  431.36   47.49
  -6   8   4  391.85   56.34
  -5  -8   4    2.02    7.36
   5  -8  -4  -10.62   15.02
   5  -8  -4    4.86   10.65
  -5   8   4   -8.56   11.28
   5   8  -4  -14.43   11.53
  -5   8   4   25.59   11.40
   5   8  -4    1.92   10.74
   4  -8  -4  109.19   29.17
  -4  -8   4  145.62   29.57
   4  -8  -4  116.47   22.18
  -4  -8   4  128.05   17.74
  -4   8   4  109.30   26.87
   4   8  -4  170.40   31.50
   4   8  -4  133.04   32.69
  -4   8   4   98.16   20.60
  -3  -8   4   40.14   15.12
   3  -8  -4   22.29   16.26
   3  -8  -4   31.28   14.27
  -3  -8   4   35.48    7.86
   3   8  -4   55.21   10.93
  -3   8   4   37.64   17.13
  -3   8   4   39.99   14.33
   3   8  -4   59.13   15.89
  -2  -8   4    5.58    5.79
   2  -8  -4  -13.25    7.05
   2   8  -4   -0.78    5.64
  -2   8   4   10.81    8.30
  -2   8   4    2.74    5.22
   1  -8  -4  327.61   31.52
   1  -8  -4  370.18   34.19
   1  -8  -4  394.35   36.86
  -1   8   4  324.42   33.12
   1   8  -4  331.12   23.98
  -1   8   4  388.73   33.94
  -1   8   4  368.31   34.43
   0  -8   4 1159.04   52.12
   0  -8   4 1068.87   52.79
   0  -8  -4 1076.87   68.85
   0  -8  -4 1166.13   71.91
   0   8   4 1186.72   72.67
   0   8  -4 1096.39   52.51
   0   8   4 1140.93   68.57
  -1  -8  -4 1004.33   67.17
   1  -8   4  944.57   52.29
  -1  -8  -4  991.93   65.25
  -1  -8  -4 1047.88   63.72
   1   8   4  960.79   61.00
   1   8   4  963.42   67.31
  -1   8  -4  884.01   51.98
   2  -8   4  170.41   21.78
  -2  -8  -4  177.62   25.93
  -2  -8  -4  139.71   26.14
   2   8   4  192.53   28.86
  -2   8  -4  202.78   15.11
   2   8   4  191.14   24.19
  -2   8  -4  199.03   23.22
   2   8   4  211.34   27.44
  -3  -8  -4   13.80    9.15
   3  -8   4    0.54    7.36
  -3  -8  -4   16.63   10.81
   3   8   4    5.39   16.62
   3   8   4   11.21    7.96
  -3   8  -4    6.08    8.13
  -4  -8  -4  356.96   40.62
   4  -8   4  262.73   36.16
  -4  -8  -4  259.84   39.38
  -4   8  -4  316.99   39.80
   4   8   4  326.47   38.80
   4   8   4  307.69   41.15
   5  -8   4   12.08   10.52
  -5  -8  -4   -4.22   11.17
   5   8   4   -1.62    7.26
  -5   8  -4   -5.51   13.31
   6  -8   4   31.91   20.40
  -6  -8  -4   18.35   14.58
   6   8   4   21.70   18.97
  -6   8  -4   60.12   22.52
  -7  -8  -4  -17.39   14.48
   7  -8   4    8.61   20.34
  -7   8  -4  -22.03   15.71
   7  -9  -4  -15.51   26.16
  -7   9   4   36.50   23.70
  -6  -9   4  160.28   36.37
  -6  -9   4  209.94   42.66
   6  -9  -4  106.82   38.53
   6  -9  -4  145.69   30.93
  -6   9   4  218.23   38.99
  -6   9   4  174.33   41.32
  -5  -9   4   51.97   18.76
   5  -9  -4   45.59   23.67
  -5  -9   4   27.11   11.86
   5   9  -4   49.78   17.06
   5   9  -4   47.27   17.30
  -5   9   4   45.12   23.09
  -5   9   4   46.07   18.01
  -4  -9   4   23.68    8.18
  -4  -9   4   45.03   15.65
   4  -9  -4    5.02   11.86
   4  -9  -4   11.07   10.89
  -4   9   4   13.44   13.24
   4   9  -4   28.87   14.25
   4   9  -4   21.72    9.13
  -4   9   4   20.98   10.08
  -3  -9   4    8.03    9.78
   3  -9  -4   -2.26   10.95
   3  -9  -4   39.85   13.40
  -3   9   4    9.10   10.87
  -3   9   4   11.96   10.42
   3   9  -4   11.32   10.01
   3   9  -4    8.32    6.30
   2  -9  -4    3.96    9.51
  -2  -9   4    0.44    4.94
   2  -9  -4    3.56    9.04
  -2   9   4    1.07    7.35
   1  -9  -4   13.28   10.04
   1  -9  -4    6.93    6.19
  -1  -9   4    8.25    3.82
   1  -9  -4   21.71   14.13
   1   9  -4    8.22    5.31
  -1   9   4    6.37    5.36
  -1   9   4    6.00    7.20
   0  -9  -4  176.40   29.07
   0  -9   4  110.42   11.97
   0  -9   4  139.93   12.39
   0  -9  -4  123.07   23.09
   0   9  -4  128.50   12.58
   0   9   4  118.05   23.08
   0   9  -4  142.63   14.69
   0   9   4  148.97   21.55
   1  -9   4  162.93   17.73
  -1  -9  -4  206.37   25.95
   1   9   4  184.08   26.89
  -1   9  -4  164.22   17.61
   2  -9   4   22.14   10.08
  -2  -9  -4   38.09   13.31
  -2  -9  -4   44.58   14.72
   2   9   4   42.63   14.28
  -2   9  -4   20.70    8.72
  -2   9  -4   27.81    6.81
   2   9   4    9.89    8.20
   2   9   4   46.13   14.66
  -3  -9  -4  -14.61    9.27
  -3  -9  -4    8.60    9.59
   3  -9   4   -2.18    6.69
  -3   9  -4    2.58    7.15
   3   9   4    4.53    6.84
   3   9   4   -8.55    9.27
  -4  -9  -4  499.65   49.23
  -4  -9  -4  443.00   52.61
   4  -9   4  407.57   45.41
   4   9   4  416.17   44.52
  -4   9  -4  444.97   48.50
   4   9   4  428.06   68.63
  -5  -9  -4   37.53   14.45
   5  -9   4   22.18   16.48
  -5   9  -4    4.22   11.86
   5   9   4    8.29   17.53
  -6  -9  -4  -14.61   12.91
   6  -9   4   -0.83   12.19
  -6   9  -4   -8.02   13.84
   6   9   4   -7.84   14.04
   7 -10  -4   79.69   36.34
  -7  10   4  133.88   31.77
  -6 -10   4   15.98   17.13
   6 -10  -4   99.37   36.07
   6 -10  -4   22.22   22.53
  -6 -10   4    4.21   13.48
  -6  10   4    3.03   19.00
   6  10  -4   20.05   21.13
  -6  10   4   36.94   19.29
   5 -10  -4   21.97   16.88
  -5 -10   4    7.12   10.43
  -5 -10   4    8.91    9.22
   5 -10  -4   24.61   11.98
  -5  10   4   -4.27   11.16
  -5  10   4    0.36   11.93
   5  10  -4   12.97   11.81
  -4 -10   4   29.21    9.48
   4 -10  -4   10.28   12.94
  -4 -10   4    7.88   10.12
   4 -10  -4   10.49   17.95
  -4  10   4   12.92   13.47
   4  10  -4   23.31   10.59
   4  10  -4   31.49   14.70
  -4  10   4   -0.86    8.23
   3 -10  -4   36.87   26.09
  -3 -10   4   75.40   19.79
   3 -10  -4   58.13   16.71
  -3  10   4   41.14   14.68
  -3  10   4   37.36   17.92
   3  10  -4   57.17   17.72
   3  10  -4   85.94   21.82
   2 -10  -4   98.21   19.00
   2 -10  -4   97.15   21.99
  -2 -10   4  116.32   17.03
  -2  10   4  145.07   30.62
  -2  10   4   93.03   19.75
  -2  10   4   74.18   18.45
   2  10  -4  100.85   20.41
   1 -10  -4  144.93   22.14
  -1 -10   4  126.17   12.63
  -1 -10   4  122.35   14.83
   1 -10  -4   81.17   18.69
   1 -10  -4  163.47   27.49
  -1  10   4   81.40   20.39
  -1  10   4  163.98   24.38
   1  10  -4   81.13   15.06
   0 -10  -4  322.05   34.65
   0 -10   4  289.16   22.10
   0 -10  -4  288.18   32.95
   0 -10   4  315.93   21.93
   0  10   4  319.59   33.65
   0  10   4  281.28   33.53
   0  10  -4  284.21   21.57
   0  10  -4  319.85   26.22
   1 -10   4  376.93   30.03
  -1 -10  -4  395.84   41.51
  -1 -10  -4  443.37   39.80
   1  10   4  398.37   38.22
  -1  10  -4  383.69   29.92
   1  10   4  397.87   42.26
  -2 -10  -4    8.98    9.68
  -2 -10  -4   25.10   13.15
   2 -10   4   22.85   10.19
  -2  10  -4   -2.08    6.43
   2  10   4    6.87    9.58
   2  10   4    4.23    8.33
   2  10   4   -6.48   11.52
  -3 -10  -4  665.33   55.84
   3 -10   4  564.75   49.94
   3  10   4  536.82   58.63
  -3  10  -4  607.88   51.71
   4 -10   4   11.39   10.25
  -4 -10  -4   27.25   14.90
  -4 -10  -4    3.90   10.34
   4  10   4  -10.52    9.05
  -4  10  -4   13.39   11.16
   5 -10   4   -5.53   12.59
  -5 -10  -4    5.78   11.36
   5  10   4   -4.03   10.05
  -5  10  -4   10.23   10.56
  -6 -10  -4  -24.54   13.17
   6 -10   4   23.33   15.41
   6  10   4   26.86   18.11
  -6  10  -4    7.83   18.49
  -6 -11   4  -25.65   17.21
   6 -11  -4   10.02   21.31
  -6 -11   4   37.20   15.14
  -6  11   4   62.92   23.74
   6  11  -4   29.40   20.50
   6  11  -4  -19.30   19.21
  -5 -11   4   86.11   16.88
   5 -11  -4   82.68   31.94
   5 -11  -4   75.61   22.25
  -5 -11   4   86.13   26.79
   5  11  -4   52.33   24.32
  -5  11   4  122.42   31.16
   4 -11  -4    1.06   14.60
  -4 -11   4   15.45   11.94
   4 -11  -4   24.09   12.70
  -4  11   4   20.34   14.53
   4  11  -4    7.30   12.56
   4  11  -4   10.21    8.57
  -4  11   4    5.71    8.07
   3 -11  -4  580.86   54.64
   3 -11  -4  571.76   49.18
   3 -11  -4  517.90   56.50
  -3 -11   4  534.86   47.15
   3  11  -4  527.69   48.19
  -3  11   4  556.49   48.60
   2 -11  -4  489.69   42.88
  -2 -11   4  403.14   36.86
   2 -11  -4  380.82   46.25
  -2  11   4  473.69   41.79
  -2  11   4  474.41   44.79
   2  11  -4  428.13   37.19
  -2  11   4  434.31   45.80
   1 -11  -4   14.21   18.25
  -1 -11   4    4.67    4.82
   1 -11  -4   -5.04    7.66
  -1 -11   4    6.21    4.33
  -1  11   4    4.34    7.53
   1  11  -4    3.96    4.24
  -1  11   4  -10.10    7.72
   1  11  -4   -0.57    4.88
   0 -11   4   -0.83    3.73
   0 -11  -4   -4.66    6.91
   0 -11  -4  -12.50    7.04
   0 -11   4   -3.20    3.85
   0  11  -4   -4.02    5.97
   0  11  -4    1.09    4.19
   0  11   4   -6.45    5.95
   0  11   4    2.53    7.97
  -1 -11  -4    3.15    8.03
  -1 -11  -4    3.24    6.40
   1  11   4   16.86   10.40
  -1  11  -4   12.64    6.81
   1  11   4    2.34   10.74
  -2 -11  -4  635.75   59.69
  -2 -11  -4  671.03   56.08
   2  11   4  650.70   53.26
   3 -11   4   76.64   20.41
  -3 -11  -4   87.54   21.46
  -3 -11  -4   99.10   23.84
  -3  11  -4   74.10   19.64
   3  11   4   99.11   26.92
   3  11   4   71.81   20.95
  -4 -11  -4   64.17   24.10
   4 -11   4    6.59   10.59
  -4 -11  -4    4.57    7.79
   4  11   4   15.14   13.84
  -4  11  -4   30.26   14.95
  -5 -11  -4   50.22   20.62
   5 -11   4   88.93   25.15
   5  11   4   57.36   23.24
  -5  11  -4   25.11   19.20
   6 -11   4   -4.96   13.48
  -6 -11  -4   43.14   34.67
   6  11   4   -3.76   13.52
  -6  11  -4    6.16   14.10
  -6 -12   4  -11.15   18.13
   6 -12  -4   19.47   22.36
  -6  12   4   10.75   18.24
   6  12  -4    2.07   23.50
  -5 -12   4    2.81    8.82
   5 -12  -4   59.16   26.69
  -5  12   4   41.84   20.18
  -5  12   4   16.74   15.12
   5  12  -4  -17.35   16.09
   5  12  -4    4.65   11.62
   4 -12  -4   25.86   13.92
  -4 -12   4   -9.08   10.52
   4 -12  -4  -14.52   11.97
  -4  12   4   -7.07   11.36
   4  12  -4    0.33   11.05
   4  12  -4   -3.81    7.85
  -4  12   4    9.58   10.80
   3 -12  -4  286.95   50.59
   3 -12  -4  262.23   32.89
  -3 -12   4  284.96   33.78
   3  12  -4  290.73   35.07
  -3  12   4  203.57   40.99
  -3  12   4  307.92   34.76
   2 -12  -4   55.19   16.49
   2 -12  -4   72.61   28.40
  -2  12   4   57.55   18.25
  -2  12   4   26.21   13.85
   2  12  -4   63.23   16.46
  -2  12   4   35.41   20.33
  -1 -12   4  272.55   24.08
  -1 -12   4  323.19   27.56
   1 -12  -4  258.23   34.53
   1 -12  -4  276.58   38.80
  -1  12   4  342.13   38.15
   1  12  -4  360.32   30.77
   1  12  -4  279.37   29.43
   0 -12  -4  644.52   56.47
   0 -12   4  620.41   39.51
   0 -12   4  613.29   39.97
   0 -12  -4  647.98   55.93
   0  12  -4  596.35   39.17
  -1 -12  -4  -12.19    8.18
  -1 -12  -4   -9.36   15.38
   1  12   4    2.77   10.58
   1  12   4   -7.80    6.35
  -1  12  -4   -1.86    4.47
  -2 -12  -4   33.32   18.33
  -2 -12  -4   22.49   12.57
   2 -12   4   37.69   13.85
  -2  12  -4   31.69   12.77
   2  12   4   42.73   13.57
   2  12   4   31.43   18.30
  -3 -12  -4   30.00   15.41
  -3 -12  -4   14.87   13.49
   3  12   4    7.02    8.88
  -3  12  -4   11.23    8.91
   3  12   4    9.19    7.38
  -4 -12  -4   21.38   14.89
   4 -12   4   14.94    8.71
  -4  12  -4    3.44   11.34
   4  12   4   11.55   13.86
  -5 -12  -4  -14.58   14.45
   5 -12   4   18.07   13.05
   5  12   4    0.99   11.76
  -5  12  -4   31.35   14.26
   6 -13  -4   39.28   24.04
  -6  13   4   41.24   21.14
   5 -13  -4   13.17   23.95
  -5  13   4   15.42   19.21
   5  13  -4    8.74   16.50
   5  13  -4   16.08   14.04
   4 -13  -4   -2.51   18.75
   4 -13  -4   11.27   17.25
  -4 -13   4   -0.80   11.54
   4  13  -4  -28.06   12.89
  -4  13   4   16.60   15.16
  -4  13   4    7.68   13.64
   3 -13  -4   26.96   11.88
  -3 -13   4   -3.43    8.68
   3 -13  -4   14.36   20.84
   3  13  -4    5.63   12.55
  -3  13   4    5.41   11.65
  -3  13   4    0.06    8.73
   2 -13  -4   83.21   20.67
  -2 -13   4   55.00   16.37
   2 -13  -4  114.13   33.91
  -2 -13   4   77.39   15.44
   2 -13  -4   54.62   19.32
  -2  13   4   55.83   18.88
   2  13  -4   61.31   17.17
  -2  13   4  120.83   29.61
   1 -13  -4   33.81   16.93
   1 -13  -4   39.86   15.95
  -1 -13   4   31.90   10.24
  -1 -13   4   51.66   12.99
  -1  13   4   45.89   22.52
   1  13  -4   50.82   12.44
  -1  13   4   72.17   23.37
   0 -13  -4   53.32   20.46
   0 -13   4   22.25    8.71
   0 -13   4   26.41   10.12
   0 -13  -4   -2.87   20.67
   0  13   4   19.28   14.21
   0  13   4   44.32   19.49
   0  13  -4   20.64    8.24
  -1 -13  -4    8.31   13.12
   1 -13   4   10.20    6.84
   1 -13   4   22.90    9.58
  -1 -13  -4    6.19   11.81
   1  13   4   23.17   10.47
   1  13   4   11.22   22.70
  -1  13  -4   19.31    9.08
   2 -13   4    5.61    7.32
  -2 -13  -4    6.79   18.01
  -2 -13  -4   23.73   11.63
   2  13   4  -11.17   10.81
  -2  13  -4    6.95    8.86
   2  13   4  -14.34   11.28
   3 -13   4   18.84   13.55
  -3 -13  -4   39.59   15.07
  -3 -13  -4   31.06   22.31
  -3 -13  -4   42.51   20.14
   3  13   4   40.56   18.68
  -3  13  -4   28.95   13.61
   3  13   4   42.37   22.36
   4 -13   4   33.94   13.84
  -4 -13  -4   35.25   15.76
  -4  13  -4   18.48   14.39
   4  13   4   64.03   28.47
   5 -13   4   44.18   20.43
  -5  13  -4   13.92   14.78
   5  13   4   17.83   13.96
  -5 -14   4  -16.19   16.17
   5 -14  -4    4.26   17.73
  -5  14   4   43.58   23.05
   5  14  -4   11.88   22.72
  -4 -14   4   82.67   23.50
   4 -14  -4   92.12   26.87
  -4  14   4   48.11   32.09
   4  14  -4   85.50   28.80
   3 -14  -4  -14.00   14.22
   3 -14  -4   17.92   22.39
  -3  14   4   29.36   15.91
  -3  14   4   31.69   18.78
  -3  14   4   15.33   12.46
   2 -14  -4   91.71   24.25
  -2 -14   4   90.07   17.15
   2 -14  -4   69.06   26.51
  -2 -14   4  103.50   20.75
   2 -14  -4   85.40   21.06
  -2  14   4  116.97   29.78
   2  14  -4   91.54   17.38
   2  14  -4   76.58   20.28
  -2  14   4   92.09   23.89
   1 -14  -4   14.24   15.25
  -1 -14   4   -0.65    6.22
   1 -14  -4   26.82   17.40
  -1 -14   4    2.49    4.95
   1  14  -4   -2.48    5.26
  -1  14   4   -6.67    8.32
  -1  14   4   -1.53    9.39
   0 -14   4   92.54   17.04
   0 -14   4  115.51   16.61
   0 -14  -4   87.19   25.76
   0  14   4   88.39   23.59
   0  14  -4   77.78   17.71
   0  14  -4  100.19   17.72
  -1 -14  -4   38.19   15.71
   1 -14   4   23.65   11.01
  -1 -14  -4   47.23   25.50
   1 -14   4   42.63   11.98
   1  14   4   10.57   14.47
  -1  14  -4   34.67   10.43
   1  14   4   15.25   12.73
  -2 -14  -4   37.80   17.65
   2 -14   4    8.89    9.07
  -2  14  -4   11.46    8.50
   2  14   4   -0.98   14.32
   2  14   4    1.98    9.44
  -3 -14  -4   -4.99   15.20
  -3 -14  -4    7.80   11.68
   3 -14   4    0.31    7.54
  -3 -14  -4   14.76   13.94
   3  14   4    8.86   10.38
  -3  14  -4  -10.90    7.88
   4 -14   4    0.46   10.55
  -4 -14  -4   12.89   12.23
   4  14   4    2.08   13.96
   4  14   4   10.61   12.06
  -4  14  -4    3.54   12.83
  -5 -14  -4  -20.10   12.94
  -5  14  -4    5.37   17.46
   5  14   4   10.71   14.77
  -5 -15   4   10.04   17.83
   5  15  -4  -72.35   36.29
  -5  15   4   -2.49   21.65
  -4 -15   4  -19.99   13.16
   4 -15  -4   41.66   27.21
  -4  15   4    5.02   14.55
   4  15  -4    5.93   15.87
   3 -15  -4  -12.04   17.52
  -3 -15   4   38.20   13.72
  -3  15   4    8.84   11.80
   3  15  -4   29.94   15.75
   2 -15  -4  112.68   32.50
   2 -15  -4   56.66   19.82
  -2 -15   4   77.67   15.80
  -2 -15   4   45.11   15.38
   2  15  -4   67.94   19.97
  -2  15   4   32.70   18.75
  -2  15   4   39.86   16.81
   2  15  -4   58.94   14.10
  -1 -15   4   42.90   12.20
   1 -15  -4   24.84   24.45
   1 -15  -4   25.23   17.83
  -1 -15   4   58.03   14.82
  -1  15   4   28.54   13.38
   1  15  -4   72.09   15.14
   1  15  -4   47.03   15.19
  -1  15   4   72.18   22.32
   0 -15   4   56.47   15.79
   0 -15   4   45.33   12.24
   0 -15  -4   31.04   22.56
   0 -15  -4   60.83   18.66
   0  15   4   83.49   21.93
   0  15   4  110.40   34.93
   0  15  -4   27.71    9.56
  -1 -15  -4    8.15   11.44
  -1 -15  -4   -7.82   11.22
   1 -15   4   -4.66    7.14
   1 -15   4   -3.71    5.94
  -1  15  -4    7.11    7.51
   1  15   4   30.90   13.42
  -1  15  -4   12.34   10.09
  -2 -15  -4  181.54   34.89
   2 -15   4   99.44   23.23
  -2 -15  -4  186.23   40.09
   2  15   4  116.57   26.26
   2  15   4  173.07   50.76
  -2  15  -4   93.28   22.15
   3 -15   4    6.95   10.59
  -3 -15  -4    5.34   13.95
  -3  15  -4    9.61   11.47
   3  15   4  -11.32   12.94
   4 -15   4   -1.79   11.97
  -4 -15  -4   16.37   16.85
   4  15   4   -3.91   14.19
   4  16  -4  -17.02   17.81
  -4  16   4    9.95   17.33
  -3 -16   4   29.71   16.35
   3 -16  -4   24.64   23.39
  -3 -16   4   46.87   12.40
   3  16  -4   34.14   17.26
   2 -16  -4   88.46   25.47
  -2 -16   4   30.77   14.38
  -2 -16   4   54.12   13.10
   2 -16  -4   76.34   25.23
  -2  16   4   51.88   17.58
   2  16  -4   60.94   15.33
  -1 -16   4   67.01   17.49
   1 -16  -4   35.92   18.01
   1 -16  -4   31.80   22.38
  -1 -16   4   75.19   16.82
  -1  16   4   61.28   19.95
  -1  16   4   81.88   24.92
   1  16  -4   87.11   17.76
   1  16  -4   72.44   17.67
   0 -16  -4   -4.31   10.71
   0 -16   4   -2.69    6.09
   0 -16   4   -1.41    5.96
   0 -16  -4   -2.67   14.09
   0  16   4   -0.07   13.98
   0  16  -4   -0.98    5.37
   0  16   4  -20.94    9.83
   0  16  -4   11.98    8.78
   1 -16   4  168.40   29.43
   1 -16   4  189.21   23.24
  -1 -16  -4  162.35   34.63
  -1 -16  -4  127.40   31.45
  -1  16  -4  179.64   24.37
  -1  16  -4  153.99   23.23
   1  16   4  111.63   32.24
   1  16   4  112.87   24.18
  -2 -16  -4   14.17   15.86
  -2 -16  -4    8.77   18.30
   2 -16   4   17.37   10.69
  -2  16  -4    6.95    9.55
   2  16   4   18.00   14.77
  -3 -16  -4   92.55   29.32
   3  16   4   60.14   19.05
   4 -16   4    8.56   12.88
  -4 -16  -4   16.67   16.01
  -4 -16  -4    1.08   18.67
  -4  16  -4   25.19   14.50
  -3 -17   4   12.48    7.78
   3 -17  -4   32.01   20.42
  -3 -17   4   20.47   13.54
   3  17  -4    7.77    8.00
  -3  17   4   15.58   31.16
   3  17  -4   16.96   17.45
   2 -17  -4  -30.26   25.70
  -2 -17   4    5.00    7.43
   2 -17  -4  -25.08   17.35
  -2 -17   4   19.08   13.93
   2  17  -4    3.52   13.65
  -2  17   4   12.33   14.81
   2  17  -4   -0.31    5.88
  -1 -17   4   27.26   11.28
   1 -17  -4   21.51   17.30
   1 -17  -4   29.20   16.31
   1  17  -4    8.61   10.70
  -1  17   4   18.02   14.96
   0 -17  -4   12.90   14.78
   0 -17   4    3.26    8.34
   0 -17   4   13.55    8.49
   0 -17  -4   14.32   15.90
   0  17   4   18.45   14.19
   0  17  -4   16.41   11.04
   0  17  -4   24.90    9.95
  -1 -17  -4   22.56   20.31
   1 -17   4   24.50   11.17
   1 -17   4   27.77   11.33
  -1 -17  -4   41.31   19.07
   1  17   4    0.99   14.63
  -1  17  -4    6.39   11.62
  -1  17  -4   14.26   11.34
  -2 -17  -4   20.47   27.51
   2 -17   4   53.46   15.58
   2  17   4   31.06   15.63
   3 -17   4  -18.75   10.71
  -3 -17  -4    4.65   15.99
  -3  17  -4    8.51    9.99
   3  17   4    7.48   11.04
  -2 -18   4   12.04   14.00
  -2 -18   4   10.85   11.25
   2 -18  -4   22.92   21.25
   2  18  -4   13.30   10.60
  -2  18   4  -13.47   16.63
   2  18  -4   -1.30   14.52
   1 -18  -4   13.61   21.01
  -1 -18   4    9.95   10.62
   1  18  -4   -5.14    7.32
   1  18  -4    2.40   12.69
   0 -18  -4   18.15   14.95
   0 -18   4   -1.31    7.95
   0 -18   4    0.42    8.90
   0 -18  -4   13.79   19.57
   0  18  -4   13.30   12.32
   0  18  -4  -12.18    6.95
   1 -18   4  -13.01    8.51
  -1 -18  -4   23.87   14.10
   1 -18   4    2.03    8.90
   1  18   4    4.22    8.90
  -1  18  -4    5.14    9.15
  -1  18  -4   -3.19   10.68
   2 -18   4   29.82   13.75
  -2 -18  -4   54.41   21.22
   2 -18   4   38.84   15.79
   2  18   4   36.32   17.60
  -2  18  -4   45.37   18.38
  -1  19   4   95.07   32.88
   1  19  -4   98.76   22.26
   0 -19  -4    3.86   18.03
   0 -19   4   -8.43   10.54
   0 -19   4   13.29   10.58
   0  19  -4    3.52   13.25
   0  19   4   -2.73   15.49
   0  19  -4   21.03   10.68
   7   0  -5   53.81   24.56
   7   0  -5  -33.45   27.54
  -7   0   5  -13.71   15.04
  -7   0   5  -27.87   14.12
  -6   0   5   21.94   14.08
   6   0  -5   10.98   12.60
   6   0  -5    2.52   10.98
  -6   0   5   35.14   12.21
  -5   0   5    2.72   11.08
  -5   0   5   27.51   11.90
   5   0  -5   24.44   12.18
   5   0  -5   -9.51   11.02
  -4   0   5   10.63    7.74
   4   0  -5    4.94    8.47
   4   0  -5   17.57   10.39
  -4   0   5   -2.71    7.37
  -3   0   5   -4.37    4.78
   3   0  -5   -6.87    5.00
  -3   0   5   -3.15    5.39
   3   0  -5    1.68    5.75
   2   0  -5   -1.35    4.41
  -2   0   5    1.40    3.49
  -2   0   5   -2.24    4.42
  -2   0   5   -5.82    3.39
   2   0  -5    9.24    5.25
  -1   0   5    5.31    3.46
   1   0  -5   -2.89    3.01
  -1   0   5    1.67    3.20
   0   0   5   14.30    4.70
   0   0   5    3.59    4.58
   0   0  -5   12.42    4.89
   0   0  -5    8.01    5.14
   1   0   5    6.23    2.84
  -1   0  -5   10.74    5.35
  -1   0  -5    4.97    3.20
   1   0   5    3.32    4.24
   2   0   5   -0.19    3.04
  -2   0  -5   -2.42    3.97
   2   0   5   -1.63    4.56
  -2   0  -5    5.75    9.32
   2   0   5   -0.76    3.66
  -3   0  -5    9.80    8.61
  -3   0  -5    9.52    7.78
   3   0   5   -1.51    6.71
   3   0   5   -2.23    6.30
  -4   0  -5    3.52    7.45
   4   0   5   -6.30    7.01
  -5   0  -5   16.16   12.77
   5   0   5   13.62   12.29
  -6   0  -5  -23.87   10.55
   6   0   5   -9.49   13.01
  -7   0  -5    6.04   15.71
   7   0   5    1.09   13.44
  -7  -1   5  -18.14   15.83
   7  -1  -5  -31.90   13.54
   7  -1  -5   19.00   18.98
   7   1  -5   -3.84   18.92
  -7   1   5  -16.76   18.04
  -7   1   5  -16.00   15.14
   7   1  -5  -52.98   23.14
  -6  -1   5   52.62   19.64
  -6  -1   5   51.19   15.41
   6   1  -5    2.67   20.97
   6   1  -5   36.78   15.46
  -6   1   5   16.81   10.80
  -6   1   5   27.33   16.13
  -5  -1   5   14.73   10.61
  -5  -1   5   13.36   10.05
   5  -1  -5   14.23   11.83
   5  -1  -5   31.14   12.73
   5   1  -5   34.40   14.46
  -5   1   5   32.41   13.50
   4  -1  -5  122.95   26.42
  -4  -1   5  101.95   22.05
  -4  -1   5   80.18   19.56
  -4   1   5  159.10   28.42
  -4   1   5  122.06   26.14
   4   1  -5  122.18   24.12
   4   1  -5  144.17   28.07
   3  -1  -5  476.78   41.88
  -3  -1   5  536.08   41.33
   3  -1  -5  566.21   43.84
  -3  -1   5  506.04   40.08
   3   1  -5  526.74   41.96
  -3   1   5  481.00   42.13
  -3   1   5  531.63   42.10
   3   1  -5  571.52   42.83
  -2  -1   5  221.05   16.72
   2  -1  -5  232.63   24.24
   2  -1  -5  227.95   22.83
  -2  -1   5  213.73   29.05
  -2  -1   5  224.45   21.19
  -2   1   5  215.20   21.43
   2   1  -5  211.76   21.55
  -2   1   5  179.39   21.86
  -2   1   5  231.97   20.21
   2   1  -5  210.50   21.62
  -1  -1   5   37.60    5.76
   1  -1  -5   55.61   12.11
   1  -1  -5   67.01    9.67
   1  -1  -5   61.80   11.90
  -1  -1   5   46.01    6.47
  -1  -1   5   56.89    9.89
  -1   1   5   62.62   12.43
   1   1  -5   46.36    7.89
  -1   1   5   60.13   10.99
   1   1  -5   61.96   10.60
  -1   1   5   69.04   12.60
   0  -1  -5  159.81   15.68
   0  -1  -5  124.49   14.83
   0   1  -5  147.06   14.26
   0   1  -5  145.20   12.83
   0   1   5  168.36   25.81
   0   1  -5  158.48   14.54
   0   1   5  145.37   14.68
   0   1   5  153.52   16.42
   1  -1   5   69.11    8.17
   1  -1   5   68.83    9.78
  -1  -1  -5   75.05   10.63
  -1  -1  -5   97.51   14.42
   1  -1   5   90.81   11.87
  -1  -1  -5   63.72   14.30
  -1   1  -5   72.52   11.22
  -1   1  -5   84.56    9.29
   1   1   5   77.46   10.19
   1   1   5   82.20   12.65
   1   1   5   77.73   14.85
  -1   1  -5   80.03   11.84
   2  -1   5    1.80    2.38
  -2  -1  -5   -3.47    5.89
   2  -1   5    2.38    5.02
   2  -1   5   -3.31    4.16
   2   1   5    5.93    3.59
   2   1   5    2.47    5.08
  -2   1  -5    9.32    6.54
  -2   1  -5   -4.90    7.81
  -3  -1  -5   71.51   19.11
  -3  -1  -5   77.41   19.15
   3  -1   5   53.48   15.11
   3  -1   5   72.86   19.21
   3   1   5   55.56   16.19
  -3   1  -5   41.55   15.42
  -3   1  -5   82.27   20.01
   4  -1   5    6.95    7.64
  -4  -1  -5    8.77    9.19
  -4   1  -5   11.26    9.64
   4   1   5   -4.10    7.61
  -5  -1  -5  660.25   61.87
   5  -1   5  607.09   58.66
  -5   1  -5  599.33   60.24
   5   1   5  548.11   57.40
  -6  -1  -5   16.44   12.71
   6  -1   5    6.07   11.60
  -6   1  -5   -2.22   11.01
   6   1   5   28.37   15.92
   7  -1   5   60.37   23.83
  -7  -1  -5   43.32   22.56
   7   1   5   64.22   23.97
  -7   1  -5   49.06   25.75
   7  -2  -5   56.09   21.10
  -7   2   5   17.83   18.61
  -7   2   5   -9.43   16.98
   7   2  -5   67.95   22.12
   7   2  -5   34.61   24.31
   6  -2  -5   -9.43   11.56
  -6  -2   5   23.84   13.77
  -6  -2   5   25.43   13.01
   6  -2  -5  -24.01   12.74
   6   2  -5   13.82   17.45
  -6   2   5   18.01   12.27
   6   2  -5  -12.29   11.45
  -6   2   5   -3.46   19.87
  -5  -2   5   -5.22   10.31
  -5  -2   5   44.65   16.18
   5  -2  -5   35.24   13.29
  -5   2   5    6.34    9.97
   5   2  -5   10.23   12.29
  -5   2   5   -1.46   10.50
   5   2  -5   23.68   17.22
  -4  -2   5  181.35   24.76
   4  -2  -5  193.04   26.97
   4  -2  -5  182.44   26.47
  -4  -2   5  153.87   23.72
   4   2  -5  177.05   30.94
   4   2  -5  198.68   33.40
  -4   2   5  142.32   26.36
   3  -2  -5   10.39    7.79
   3  -2  -5  -13.12    6.47
  -3  -2   5    5.24    5.57
  -3  -2   5    9.23    6.90
   3   2  -5    6.97    6.55
  -3   2   5    0.78    5.26
   3   2  -5   -1.95    6.77
  -2  -2   5 1319.72   57.59
   2  -2  -5 1292.43   71.37
  -2  -2   5 1326.23   67.06
  -2  -2   5 1182.30   59.69
   2  -2  -5 1194.28   72.52
  -2   2   5 1346.17   68.05
  -2   2   5 1080.80   70.46
   2   2  -5 1275.07   67.75
  -2   2   5 1335.19   71.42
   2   2  -5 1307.94   68.56
   1  -2  -5   11.09    5.99
  -1  -2   5   12.77    4.77
   1  -2  -5   10.37    4.65
   1  -2  -5    7.42    5.85
  -1   2   5    1.29    4.07
  -1   2   5    4.75    5.48
  -1   2   5   14.29    6.47
   1   2  -5    6.11    4.39
   0  -2  -5   94.97   13.43
   0  -2   5   67.26   19.76
   0  -2  -5   85.81   12.63
   0   2  -5  101.87   10.52
   0   2   5  123.56   21.51
   0   2   5   84.72   13.23
   0   2   5  106.86   13.00
  -1  -2  -5   77.49   13.53
   1  -2   5   68.96   10.18
  -1  -2  -5   63.14   13.97
  -1  -2  -5   57.05   14.17
   1   2   5   73.17   15.34
  -1   2  -5   71.11    7.30
   1   2   5   79.94   15.85
   1   2   5   66.50   10.17
  -1   2  -5   58.11   11.79
  -1   2  -5   62.77   10.78
   2  -2   5   -0.16    4.22
  -2  -2  -5   -2.15    5.02
   2  -2   5   -0.97    2.53
   2  -2   5    8.31    4.84
   2   2   5    8.49   12.65
   2   2   5    3.00    4.10
   2   2   5   -0.53    4.27
  -2   2  -5    9.07    5.89
   3  -2   5  144.26   22.30
  -3  -2  -5  124.29   25.45
  -3  -2  -5  160.83   24.22
   3  -2   5  177.68   22.60
  -3   2  -5  166.71   24.63
   3   2   5  163.62   24.43
  -3   2  -5  153.73   21.77
   4  -2   5   38.65   16.15
  -4  -2  -5   42.00   16.53
  -4   2  -5   33.65   15.65
   4   2   5   40.69   16.47
  -5  -2  -5  -12.71    7.82
   5  -2   5   -4.46   10.22
   5   2   5   -9.90    8.82
  -5   2  -5  -19.01   10.63
   6  -2   5    2.84   10.04
  -6  -2  -5    1.98   11.07
   6   2   5   -7.91   13.77
   7  -2   5  115.26   37.25
  -7  -2  -5   87.69   26.49
  -7   2  -5  115.97   30.57
   7  -3  -5    8.91   22.25
  -7  -3   5   22.01   18.64
  -7  -3   5   75.05   25.01
  -7   3   5   -1.53   21.19
   7   3  -5   29.01   23.93
   7   3  -5   46.08   36.03
  -7   3   5   27.01   27.05
  -6  -3   5   13.98   12.30
  -6  -3   5    9.19   11.14
   6  -3  -5   16.22   16.70
  -6   3   5    1.54    9.89
   6   3  -5   35.81   17.81
  -6   3   5    3.14   11.49
   5  -3  -5   27.43   13.49
  -5  -3   5   26.08   12.70
  -5  -3   5   34.80   13.90
   5  -3  -5   18.36   16.84
  -5   3   5   11.87   11.69
   5   3  -5    9.84   14.29
   5   3  -5   69.53   22.31
  -4  -3   5   62.96   15.09
   4  -3  -5   73.73   19.23
  -4  -3   5   61.56   17.40
  -4   3   5   47.65   16.23
   4   3  -5   47.23   14.70
   4   3  -5   48.44   16.50
  -4   3   5   53.55   18.64
  -3  -3   5  157.22   18.74
   3  -3  -5  185.66   25.70
  -3  -3   5  220.22   23.94
   3  -3  -5  164.63   23.24
   3   3  -5  195.16   24.68
  -3   3   5  201.48   25.71
  -3   3   5  167.91   24.96
   2  -3  -5  136.50   19.83
   2  -3  -5  172.22   22.25
  -2  -3   5  151.54   16.20
   2   3  -5  159.36   18.20
   2   3  -5  146.94   14.07
  -2   3   5  172.00   18.83
  -2   3   5  149.03   19.06
   1  -3  -5    8.88    5.23
  -1  -3   5    7.72    3.58
   1  -3  -5   -4.96    6.74
  -1   3   5    5.72    5.20
   1   3  -5    0.08    3.41
  -1   3   5   27.00    8.56
   0  -3   5   67.88   22.58
   0  -3  -5   88.50   16.59
   0  -3  -5   74.68   14.14
   0   3   5   57.22   12.71
   0   3   5   99.31   27.26
   0   3   5   88.81   12.71
   0   3  -5   76.87    8.16
  -1  -3  -5   32.88   11.71
   1  -3   5   44.18    9.49
  -1  -3  -5   48.70   12.81
  -1  -3  -5   48.23   13.03
   1   3   5   36.71   10.87
   1   3   5   33.15    9.39
  -1   3  -5   40.82    9.45
   1   3   5   51.53   12.98
   2  -3   5  255.93   24.12
  -2  -3  -5  226.99   26.97
  -2  -3  -5  271.66   37.64
   2  -3   5  216.87   17.80
   2  -3   5  256.98   15.41
  -2   3  -5  212.95   24.49
   2   3   5  214.49   27.87
   2   3   5  218.51   25.45
   2   3   5  247.06   23.26
  -3  -3  -5    5.59    9.26
   3  -3   5   12.41    6.66
  -3  -3  -5   27.52   12.30
  -3   3  -5    4.33    7.53
  -3   3  -5   27.31   12.81
   3   3   5   11.80    8.76
   3   3   5   15.99   10.43
  -4  -3  -5  128.97   27.68
   4   3   5  151.75   31.82
   5  -3   5   67.60   20.19
  -5  -3  -5   61.08   21.72
  -5   3  -5  102.42   26.65
   5   3   5   86.11   26.81
   6  -3   5   86.22   25.71
  -6  -3  -5   41.51   19.48
   6   3   5   41.10   17.44
  -6   3  -5   76.99   26.55
   7  -3   5  -19.57   18.96
  -7  -3  -5  -20.67   12.91
  -7   3  -5   33.11   26.41
   7   3   5   31.73   18.21
  -7  -4   5   49.62   21.14
   7  -4  -5   62.54   26.83
   7  -4  -5  -35.61   24.04
  -7  -4   5   65.44   26.98
  -7   4   5   11.39   19.02
  -7   4   5   13.01   28.11
  -6  -4   5   48.99   19.73
   6  -4  -5   58.96   22.40
  -6   4   5   36.87   19.12
  -6   4   5   46.25   20.46
   5  -4  -5   50.19   17.55
  -5  -4   5   40.06   14.48
  -5  -4   5   20.56   13.38
   5  -4  -5   39.45   19.54
   5   4  -5   24.58   14.79
  -5   4   5   32.74   17.52
   5   4  -5   74.81   23.00
  -5   4   5   31.70   16.28
  -4  -4   5  276.59   31.91
   4  -4  -5  201.77   37.58
   4  -4  -5  277.50   32.98
  -4  -4   5  243.56   26.74
   4   4  -5  230.47   30.19
   4   4  -5  286.44   34.31
   3  -4  -5   10.30    8.46
  -3  -4   5    8.92    4.83
  -3  -4   5    3.45    7.61
   3   4  -5    6.27    7.16
  -3   4   5    4.53    6.21
  -3   4   5   -7.09    6.30
   3   4  -5    4.61    5.76
   2  -4  -5  161.28   22.02
   2  -4  -5  179.29   20.92
  -2  -4   5  171.54   16.99
  -2   4   5  171.12   21.00
  -2   4   5  181.56   21.72
  -2   4   5  168.41   22.77
   2   4  -5  188.20   19.39
   1  -4  -5    0.24    5.33
   1  -4  -5    2.04    4.17
   1   4  -5    3.74    3.55
  -1   4   5    6.25    4.95
  -1   4   5    0.12    3.58
  -1   4   5   11.20    7.37
   0  -4   5  192.58   27.51
   0  -4  -5  140.55   18.83
   0  -4  -5  167.60   19.70
   0   4   5  145.45   19.55
   0   4   5  161.88   26.73
   0   4   5  153.93   18.38
  -1  -4  -5    7.52    3.78
  -1  -4  -5    6.82    5.49
  -1  -4  -5    0.28    5.13
   1  -4   5   -0.16    2.99
   1   4   5    0.47    4.01
   1   4   5    8.66    6.70
  -1   4  -5    4.61    4.51
   2  -4   5   21.69    9.02
  -2  -4  -5   30.83   10.68
   2   4   5   28.50    9.69
   2   4   5   14.60    9.67
  -2   4  -5   41.63   10.91
   2   4   5   45.55   14.41
  -2   4  -5   46.81   12.28
  -3  -4  -5   52.62   17.26
   3  -4   5   48.57   12.36
  -3  -4  -5   27.68   13.16
   3  -4   5   42.38   13.70
   3   4   5   19.73   11.34
   3   4   5   41.41   15.91
   4  -4   5   52.18   16.67
  -4  -4  -5   35.19   16.08
  -4   4  -5   49.39   19.42
   4   4   5   39.32   16.33
   5  -4   5  153.23   32.01
  -5  -4  -5  159.16   35.14
  -5   4  -5  179.50   37.86
   5   4   5  208.25   40.70
  -6  -4  -5   35.75   17.61
   6  -4   5   38.10   16.90
  -6   4  -5   14.71   20.03
   6   4   5   54.16   20.78
  -7  -4  -5   17.75   18.91
   7  -4   5    5.86   14.70
  -7   4  -5    5.13   19.24
   7   4   5   11.24   13.99
   7  -5  -5   45.07   32.73
  -7  -5   5   37.22   37.05
   7  -5  -5   -2.42   22.91
   7   5  -5   -8.77   28.63
  -7   5   5  -20.40   18.26
  -7   5   5  -24.25   23.62
   7   5  -5  -64.67   28.29
   6  -5  -5    3.56   14.91
   6  -5  -5   20.21   16.21
  -6  -5   5   -2.33   16.95
   6   5  -5    0.90   15.10
   6   5  -5  -18.22   15.13
  -6   5   5    9.47   17.47
  -5  -5   5    3.55    8.67
   5  -5  -5   39.53   18.36
   5  -5  -5    1.83   10.93
  -5   5   5   32.00   14.53
   5   5  -5   24.68   15.15
  -5   5   5   13.59   13.35
  -4  -5   5   16.45    9.97
   4  -5  -5   11.11    6.83
   4  -5  -5   11.72   10.94
   4   5  -5   -1.67    8.92
  -4   5   5   14.47   11.66
  -4   5   5    3.78   10.04
  -3  -5   5  197.86   23.56
  -3  -5   5  188.88   14.48
   3  -5  -5  259.29   29.48
   3  -5  -5  157.53   30.59
   3   5  -5  259.18   27.84
   3   5  -5  214.69   19.57
  -3   5   5  215.82   27.24
  -2  -5   5   13.55    6.02
   2  -5  -5   12.01    7.98
  -2   5   5    3.94    7.03
  -2   5   5    2.15    4.54
   2   5  -5    5.93    5.48
   1  -5  -5    5.09    4.76
   1  -5  -5   12.38    6.58
   1   5  -5    7.30    3.46
  -1   5   5   26.94   10.47
  -1   5   5    5.14    5.79
  -1   5   5   11.94    6.63
   0  -5  -5   37.87   10.52
   0  -5   5   54.66   20.09
   0   5   5   29.80   10.00
   0   5   5   25.08    8.64
  -1  -5  -5  184.01   23.13
   1  -5   5  173.74   14.08
  -1  -5  -5  164.77   22.73
   1   5   5  159.49   22.13
   1   5   5  156.97   19.53
  -1   5  -5  188.26   16.85
   2  -5   5  157.76   18.76
  -2  -5  -5  191.39   25.29
  -2  -5  -5  110.12   23.74
  -2   5  -5  174.20   21.31
   2   5   5  187.25   24.52
  -2   5  -5  163.99   14.71
   2   5   5  155.25   28.21
   2   5   5  171.46   22.71
  -3  -5  -5  396.68   40.93
   3  -5   5  403.03   36.28
  -3  -5  -5  292.70   37.12
   3   5   5  381.98   38.52
  -3   5  -5  409.02   39.47
   3   5   5  271.39   38.44
  -4  -5  -5  639.76   58.11
   4  -5   5  570.10   51.21
  -4   5  -5  627.38   58.28
   4   5   5  588.16   54.25
   5  -5   5    4.51    9.21
  -5  -5  -5    8.14   12.63
  -5   5  -5   32.23   17.17
   5   5   5   23.51   16.42
   6  -5   5   27.28   19.10
  -6  -5  -5   13.48   14.43
   6   5   5   21.74   20.98
  -6   5  -5   50.68   20.66
  -7  -6   5   36.69   23.98
   7  -6  -5  -24.55   22.81
   7   6  -5  -54.72   37.54
  -7   6   5    3.84   19.23
   6  -6  -5   37.69   17.58
  -6  -6   5   23.05   13.62
   6  -6  -5   -3.12   16.94
  -6  -6   5   53.77   15.94
   6   6  -5    1.10   14.26
  -6   6   5   42.96   19.59
  -6   6   5   27.42   14.66
  -5  -6   5  290.21   35.74
  -5  -6   5  227.36   28.39
   5  -6  -5  251.86   38.26
   5  -6  -5  232.85   43.47
  -5   6   5  272.34   39.92
   5   6  -5  309.85   36.48
   5   6  -5  223.72   43.48
  -5   6   5  253.44   35.46
  -4  -6   5   29.67    9.81
   4  -6  -5   28.72   14.23
   4  -6  -5   17.80   13.59
  -4  -6   5   34.48   14.41
  -4   6   5   22.21   12.66
   4   6  -5   50.34   16.85
  -4   6   5   10.53    9.98
   4   6  -5   61.79   14.85
   3  -6  -5  335.46   38.58
   3  -6  -5  347.32   35.57
  -3  -6   5  319.44   31.04
  -3   6   5  341.50   38.25
   3   6  -5  313.29   23.62
  -3   6   5  387.56   36.31
   3   6  -5  350.88   33.96
   2  -6  -5   15.64    9.30
   2  -6  -5   30.94   11.79
  -2  -6   5   48.83   10.20
  -2   6   5   29.54    9.71
   2   6  -5   42.17   12.71
  -2   6   5   19.79   10.86
   1  -6  -5  190.92   23.85
   1  -6  -5  160.41   21.63
  -1   6   5  167.06   22.81
  -1   6   5  147.48   20.18
   0  -6  -5 1190.03   73.30
   0  -6  -5 1232.84   72.57
   0   6   5 1282.99   74.63
   0   6   5 1242.75   75.04
  -1  -6  -5  567.77   47.30
   1  -6   5  629.81   33.24
  -1  -6  -5  635.78   48.47
  -1  -6  -5  588.62   43.80
  -1   6  -5  600.27   36.26
   1   6   5  645.41   44.45
  -2  -6  -5   26.02   12.99
   2  -6   5   35.09    9.64
  -2  -6  -5   11.95    9.70
   2   6   5   26.46    9.64
   2   6   5   19.36    8.22
   2   6   5   41.07   12.74
  -2   6  -5   16.15    9.46
  -3  -6  -5   11.42   11.31
  -3  -6  -5    3.54    8.22
   3  -6   5   -6.88    5.77
   3   6   5    0.61    8.28
  -3   6  -5    0.36    6.20
   4  -6   5  218.85   31.95
  -4  -6  -5  252.21   36.03
  -4   6  -5  240.81   35.76
   4   6   5  323.86   37.65
   5  -6   5   44.24   16.42
  -5   6  -5   46.83   22.04
   6  -6   5    1.28   11.99
  -6  -6  -5  -20.78   13.89
  -6   6  -5   18.08   14.06
   6   6   5    0.99   13.46
   7  -7  -5  -28.26   28.88
  -7   7   5   84.61   31.96
   6  -7  -5   13.05   17.34
   6  -7  -5   30.66   17.23
  -6   7   5    6.94   11.89
   6   7  -5   22.67   15.93
   6   7  -5   -6.50   18.31
   5  -7  -5   19.02   19.77
   5  -7  -5   43.71   17.00
  -5   7   5   29.13   13.95
   5   7  -5   46.88   18.99
   5   7  -5   46.78   16.44
   4  -7  -5  482.55   52.24
   4  -7  -5  519.43   48.07
  -4  -7   5  534.31   46.26
   4   7  -5  546.27   39.83
  -4   7   5  440.47   50.34
  -4   7   5  482.05   46.73
   4   7  -5  577.51   51.64
  -3  -7   5   19.45    9.93
   3  -7  -5    7.11   14.07
   3  -7  -5    1.01    6.56
   3  -7  -5    8.94    9.64
  -3   7   5   10.53    7.08
  -3   7   5   19.15    9.23
   3   7  -5   10.23    4.87
  -2  -7   5   -1.70    5.50
   2  -7  -5   22.64   11.47
   2  -7  -5   24.66   13.97
  -2   7   5    6.38    7.04
  -2   7   5   13.23    8.69
   2   7  -5    6.58    7.83
  -2   7   5   20.65    9.94
   1  -7  -5  318.28   32.07
   1  -7  -5  312.17   30.78
   1  -7  -5  324.24   33.59
  -1   7   5  353.64   33.93
   0  -7  -5  484.58   42.35
   0  -7  -5  501.08   41.29
   0   7   5  550.08   41.98
   0   7   5  605.05   65.77
  -1  -7  -5  188.37   25.41
   1  -7   5  152.19   13.37
  -1  -7  -5  192.73   23.48
   1   7   5  158.76   21.71
  -1   7  -5  150.68   15.89
   1   7   5  136.05   25.73
  -2  -7  -5  477.84   46.36
   2  -7   5  488.20   36.29
  -2  -7  -5  524.95   45.83
  -2  -7  -5  592.69   45.47
   2   7   5  468.91   46.99
   2   7   5  521.53   45.14
  -2   7  -5  435.57   37.70
   2   7   5  567.10   43.59
  -3  -7  -5 1286.94   99.76
  -3  -7  -5 1498.98   94.00
   3   7   5 1527.05   93.22
   4  -7   5   16.42   10.67
  -4  -7  -5   -0.45    9.65
   4   7   5   33.10   15.36
  -4   7  -5   18.80   12.79
  -5  -7  -5   57.60   20.49
   5  -7   5   21.51   14.62
   5   7   5   56.72   25.87
  -5   7  -5    1.74   15.55
  -6  -7  -5  -22.86   11.67
   6  -7   5  -10.47   14.09
   6   7   5    7.61   15.05
  -6   7  -5    2.66   14.23
   7  -8  -5  -28.69   25.81
  -7   8   5   44.58   36.61
  -6  -8   5   40.25   14.78
  -6  -8   5   46.25   22.51
   6  -8  -5   14.80   18.35
   6  -8  -5   72.91   27.11
  -6   8   5   49.06   21.05
   6   8  -5    6.23   17.68
   5  -8  -5   72.32   25.34
  -5  -8   5   72.76   18.57
   5  -8  -5   73.37   24.99
  -5   8   5  101.41   24.33
   5   8  -5   81.08   23.72
  -5   8   5  100.61   28.31
   5   8  -5   87.78   20.86
  -4  -8   5    1.14    4.17
   4  -8  -5    1.29   10.11
   4  -8  -5   -0.35   12.95
  -4   8   5   -1.23    9.04
   4   8  -5   -3.57    7.14
  -4   8   5    0.11    9.04
   4   8  -5  -16.49   10.82
   3  -8  -5   47.54   13.82
   3  -8  -5   52.09   19.31
   3  -8  -5   21.62   16.56
  -3   8   5   69.46   17.83
  -3   8   5   67.43   21.41
   3   8  -5   78.46   19.59
   2  -8  -5   13.31    8.02
  -2  -8   5    6.75    5.54
   2  -8  -5    6.81    7.42
  -2   8   5    9.97    8.03
   2   8  -5   -4.08    5.94
  -2   8   5    2.47    5.15
  -2   8   5    9.26    8.71
   1  -8  -5  330.12   33.00
   1  -8  -5  308.79   33.98
   1   8  -5  332.22   21.88
  -1   8   5  289.50   32.58
  -1   8   5  286.47   31.61
   0  -8  -5  184.25   24.16
   0  -8  -5  165.01   34.66
   0   8   5  192.50   26.39
   0   8   5  171.26   23.54
  -1  -8  -5    7.79    9.54
   1  -8   5    9.64    4.84
  -1  -8  -5   17.70    9.66
   1   8   5    2.91    5.42
  -1   8  -5    3.80    5.79
   1   8   5  -10.63    8.16
   2  -8   5  330.61   29.10
  -2  -8  -5  386.11   37.44
  -2  -8  -5  323.38   36.95
  -2  -8  -5  346.45   40.18
   2   8   5  371.26   37.89
  -2   8  -5  339.77   32.60
   2   8   5  390.10   44.37
   2   8   5  432.95   37.72
  -3  -8  -5  369.19   41.63
   3  -8   5  383.53   36.76
   3   8   5  348.10   39.92
   3   8   5  412.55   39.93
  -3   8  -5  366.69   39.01
   4  -8   5  289.07   34.99
  -4  -8  -5  165.06   31.63
  -4   8  -5  228.96   35.28
   4   8   5  256.58   35.15
  -5  -8  -5    3.66   11.65
   5  -8   5    9.23   10.39
   5   8   5   16.25   12.35
  -5   8  -5  -15.09    9.94
   6  -8   5   42.23   30.43
  -6  -8  -5   42.92   16.15
  -6   8  -5   21.40   25.59
   6   8   5   13.98   17.54
   6  -9  -5   39.65   22.90
  -6  -9   5   95.63   29.02
  -6  -9   5   12.97   12.07
  -6   9   5   80.32   27.69
  -6   9   5    1.40   19.76
   6   9  -5  -10.53   20.60
   6   9  -5    3.94   18.78
  -5  -9   5    5.44    7.39
  -5  -9   5    1.00   11.82
   5  -9  -5   25.63   22.37
   5  -9  -5   -0.13   15.95
   5   9  -5   23.55   14.81
   5   9  -5   11.41   10.97
  -5   9   5    0.20   14.44
  -5   9   5   -0.78   11.60
  -4  -9   5   -3.73    9.82
   4  -9  -5   -9.31    9.49
   4  -9  -5    6.31   11.38
  -4   9   5   -4.49    9.81
   4   9  -5   31.40   13.20
  -4   9   5    9.46   12.03
   4   9  -5    0.90    6.87
  -3  -9   5    6.39    8.56
   3  -9  -5   18.91   11.51
   3  -9  -5   30.03   12.73
  -3   9   5   13.55   10.06
   3   9  -5   20.09   12.17
  -3   9   5    0.17    9.24
  -2  -9   5  544.26   36.11
   2  -9  -5  539.95   51.39
   2  -9  -5  496.07   44.71
  -2   9   5  435.60   45.63
   2   9  -5  559.89   39.80
  -2   9   5  556.14   47.99
  -2   9   5  522.58   44.89
   1  -9  -5  169.34   25.16
  -1  -9   5  172.15   11.70
   1  -9  -5  190.48   25.99
   1  -9  -5  173.82   26.32
   1   9  -5  191.86   17.15
  -1   9   5  190.71   26.70
  -1   9   5  193.56   26.65
   0  -9  -5  170.63   30.61
   0  -9  -5  165.07   29.77
   0   9   5  130.00   26.24
   0   9   5  148.12   21.93
   0   9  -5  119.06   11.28
   0   9  -5  113.19   10.50
  -1  -9  -5   79.30   21.86
   1  -9   5   79.89   12.65
  -1  -9  -5   93.56   21.94
   1   9   5   70.54   17.33
   1   9   5   96.95   23.16
  -2  -9  -5    8.73   12.89
  -2  -9  -5    9.99    8.25
   2   9   5   14.77    9.09
   2   9   5   15.39    9.89
  -2   9  -5    8.24    8.30
   3  -9   5   35.77   13.08
  -3  -9  -5   28.78   12.65
   3   9   5   27.58   15.22
  -3   9  -5   26.15   13.30
   3   9   5   26.96   15.33
   4  -9   5    7.89   10.89
  -4  -9  -5   26.99   17.35
   4   9   5   10.41    7.28
  -4   9  -5    3.98    8.77
  -5  -9  -5   55.87   20.68
   5  -9   5   33.48   14.95
   5   9   5   34.77   17.96
  -5   9  -5   37.45   18.43
  -6  -9  -5  141.05   32.45
   6  -9   5  233.15   46.05
   6   9   5  340.06   66.44
  -6   9  -5  201.66   39.52
  -6 -10   5    9.01   16.81
  -6 -10   5    4.79   19.05
   6 -10  -5  107.90   38.65
  -6  10   5   32.49   19.83
   6  10  -5   22.35   22.86
  -5 -10   5  -15.04   11.96
  -5 -10   5   36.65   15.14
   5  10  -5    3.26   10.93
   5  10  -5   -9.57   17.13
  -5  10   5   -4.65   15.26
   4 -10  -5    7.04   18.33
   4 -10  -5    3.08   11.12
   4  10  -5   -5.42   12.43
  -4  10   5    6.94   11.49
  -4  10   5   26.91   13.15
   4  10  -5   -6.95    5.64
  -3 -10   5  114.95   21.67
   3 -10  -5  102.15   28.47
   3 -10  -5   93.35   23.22
  -3  10   5   87.32   22.12
   3  10  -5  115.46   27.01
  -3  10   5  119.96   30.21
  -2 -10   5   23.64    9.41
   2 -10  -5   33.13   14.27
   2 -10  -5   28.25   10.63
  -2  10   5   24.53   13.56
  -2  10   5    8.24   10.48
   2  10  -5   26.18   11.02
   1 -10  -5   22.46   11.59
   1 -10  -5   36.62   13.22
  -1 -10   5   34.56    7.95
  -1 -10   5   33.34    6.54
   1  10  -5   41.45    7.58
   1  10  -5   42.84    9.77
  -1  10   5   23.24   10.27
  -1  10   5   34.90   14.15
   0 -10  -5   67.58   19.79
   0 -10   5   53.30    7.77
   0 -10  -5   36.56   13.03
   0 -10   5   55.17    7.70
   0  10   5   56.80   15.34
   0  10   5   41.33   15.11
   0  10  -5   49.99    9.60
   0  10  -5   55.63    8.35
   1 -10   5   12.35    5.99
  -1 -10  -5    8.63    8.68
  -1 -10  -5   -2.89    9.99
   1  10   5    1.09   11.61
   1  10   5   32.93   14.72
  -1  10  -5   23.08    7.90
   1  10   5   16.56   10.74
  -2 -10  -5   17.28   10.39
  -2 -10  -5   27.89   12.95
   2 -10   5    1.43    6.47
  -2 -10  -5  -11.22   12.20
  -2  10  -5  -12.48    6.41
   2  10   5    5.57    9.97
  -3 -10  -5   86.29   24.47
   3 -10   5   38.27   15.00
   3  10   5   86.58   22.98
  -3  10  -5   55.41   16.08
   3  10   5   53.46   16.38
  -4 -10  -5   62.25   23.00
   4 -10   5   72.07   22.31
  -4  10  -5   85.00   24.75
   4  10   5   71.40   20.28
   5 -10   5   -2.11    8.89
  -5 -10  -5   19.33   11.17
   5  10   5    4.55   12.72
  -5  10  -5   23.40   14.90
  -6 -10  -5   36.52   22.24
   6 -10   5   43.68   20.33
  -6  10  -5   57.39   22.97
   6  10   5   25.34   23.34
   6 -11  -5   20.37   21.08
   6  11  -5   29.54   27.23
   5 -11  -5   49.04   27.46
  -5 -11   5   58.96   19.59
   5  11  -5    6.64   20.56
  -5  11   5   83.25   21.60
   5  11  -5   44.54   24.21
  -4 -11   5   -1.20    9.66
   4 -11  -5   19.45   15.93
  -4  11   5   30.11   13.84
   4  11  -5   21.23   19.73
  -4  11   5   11.72   11.29
   4  11  -5   18.50   14.40
   3 -11  -5  -11.90   11.58
  -3 -11   5   -9.60    7.51
   3 -11  -5    1.49    9.44
  -3  11   5   -0.72    7.78
   3  11  -5  -11.61    7.89
  -3  11   5   17.74   12.18
   2 -11  -5  322.40   38.66
  -2 -11   5  323.28   29.13
   2 -11  -5  388.47   38.58
   2 -11  -5  315.20   42.33
  -2  11   5  334.86   36.63
  -2  11   5  308.92   40.89
   2  11  -5  315.50   31.85
  -1 -11   5  145.21   15.51
   1 -11  -5   82.70   20.95
  -1 -11   5  130.32   12.53
   1 -11  -5  149.86   29.20
  -1  11   5   95.58   22.16
  -1  11   5  139.21   30.09
   1  11  -5  124.89   18.72
   1  11  -5  158.39   17.77
   0 -11   5  101.61   11.50
   0 -11  -5  111.06   26.33
   0 -11   5   96.35   11.77
   0  11   5  106.29   27.22
   0  11  -5  106.15   12.23
   0  11  -5   92.12   12.16
   0  11   5   68.19   19.81
  -1 -11  -5   30.26   15.11
   1 -11   5   11.47    8.04
   1 -11   5   14.50   12.13
  -1 -11  -5   51.88   20.17
   1  11   5   21.10   12.15
   1  11   5   21.46   13.19
  -1  11  -5   23.43    9.13
   2 -11   5   10.73    8.51
  -2 -11  -5    3.77   10.94
  -2 -11  -5  -13.30   17.64
  -2 -11  -5    1.89   12.19
  -2  11  -5   17.49    8.10
   2  11   5    9.95   12.45
   3 -11   5    4.14    7.74
  -3 -11  -5   -3.94    9.53
   3  11   5    9.52    8.63
  -3  11  -5   16.26   10.29
   3  11   5   27.29   14.35
  -4 -11  -5   14.88   13.02
   4 -11   5   32.39   11.78
  -4  11  -5   29.87   18.07
   4  11   5  -16.58   13.95
  -5 -11  -5   45.88   21.59
   5  11   5  101.90   28.63
   5 -12  -5   25.63   24.54
   5 -12  -5  -27.63   17.91
   5  12  -5   17.86   13.97
  -5  12   5   26.91   18.26
   5  12  -5   -3.49   18.18
  -5  12   5  -10.86   16.49
   4 -12  -5   39.41   24.68
  -4 -12   5    8.81   10.90
   4 -12  -5   20.81   15.66
   4  12  -5    6.39   15.33
  -4  12   5   27.64   14.71
  -4  12   5    9.26   15.74
   3 -12  -5   -7.99   13.09
   3 -12  -5   -5.04   13.39
  -3 -12   5  -10.93    8.50
  -3  12   5   30.92   12.34
  -3  12   5    1.54   10.29
   3  12  -5   10.57   10.45
  -2 -12   5  787.28   43.76
   2 -12  -5  927.79   86.41
  -2 -12   5  673.52   48.74
   2 -12  -5  791.24   61.68
   2 -12  -5  715.17   67.07
  -2  12   5  648.39   63.49
   2  12  -5  752.10   53.37
  -1 -12   5  148.77   16.72
  -1 -12   5  133.66   13.85
   1 -12  -5  154.02   31.04
  -1  12   5  150.16   32.37
   1  12  -5  134.84   14.41
   1  12  -5  117.51   17.57
   0 -12  -5   26.10   15.83
   0 -12   5   20.97    8.61
   0 -12  -5   21.01   13.32
   0 -12   5   40.11    9.21
   0  12  -5   22.62    7.95
   0  12   5   65.93   19.00
   0  12  -5   31.16    9.55
   0  12   5   10.66   13.79
  -1 -12  -5  320.74   38.51
  -1 -12  -5  310.59   38.92
   1 -12   5  307.16   22.81
   1 -12   5  235.22   24.49
  -1  12  -5  240.84   25.20
   1  12   5  274.98   35.61
   2 -12   5  221.15   26.72
  -2  12  -5  169.55   25.59
   2  12   5  265.83   34.43
   3 -12   5   44.09   14.88
  -3 -12  -5   76.28   25.74
  -3 -12  -5   61.86   17.38
   3  12   5   74.46   21.78
  -3  12  -5   28.63   15.62
  -4 -12  -5    6.14   10.18
   4 -12   5   12.06   10.00
  -4  12  -5   11.86   12.09
   4  12   5   -6.05   10.67
   5 -12   5  167.57   36.83
  -5 -12  -5  212.23   43.54
  -5  12  -5  183.16   38.81
   5  12   5  195.54   36.93
   5 -13  -5   22.56   29.60
  -5 -13   5   35.34   14.64
   5  13  -5   19.14   22.58
  -5  13   5   10.01   18.57
   4 -13  -5  -16.94   17.37
  -4 -13   5    4.20   10.95
   4 -13  -5   -6.36   16.79
  -4  13   5    8.41   24.24
   4  13  -5   -3.22   16.84
  -4  13   5   -1.79   12.40
   3 -13  -5  137.19   36.31
  -3 -13   5  100.31   24.30
  -3  13   5  100.05   25.38
   3  13  -5  101.25   23.85
   2 -13  -5  159.46   33.06
   2 -13  -5  174.56   32.24
  -2 -13   5  164.79   17.75
  -2 -13   5  208.85   24.65
  -2  13   5  120.65   34.05
   2  13  -5  141.75   26.32
  -1 -13   5  516.97   32.86
  -1 -13   5  479.87   35.11
   1 -13  -5  493.80   63.23
   1 -13  -5  481.91   53.83
   1  13  -5  475.93   32.66
   1  13  -5  479.19   37.19
  -1  13   5  633.72   74.38
   0 -13  -5    8.71   10.33
   0 -13  -5   -3.08    8.73
   0 -13   5    0.77    4.87
   0 -13   5    0.64    5.68
   0  13  -5    2.97    5.36
   0  13  -5    4.92    5.25
   1 -13   5   32.96    8.46
  -1 -13  -5   66.43   27.72
   1 -13   5   42.81   11.67
   1  13   5   38.44   18.81
  -1  13  -5   56.64   13.71
   2 -13   5   54.75   16.56
  -2 -13  -5   49.67   17.96
  -2  13  -5   67.41   17.93
   2  13   5  105.55   24.26
   3 -13   5   19.65   10.73
  -3 -13  -5    7.58   13.01
  -3 -13  -5   23.10   14.50
   3  13   5   18.52   12.64
  -3  13  -5   14.81   11.34
  -4 -13  -5   58.10   27.73
   4 -13   5   75.32   30.30
  -4  13  -5   45.01   21.41
   4  13   5   96.27   27.68
   4  13   5   50.28   22.97
   5 -14  -5   49.66   25.96
  -5 -14   5   76.08   26.83
  -5  14   5   48.57   24.62
   5  14  -5   27.42   28.14
   4 -14  -5   41.08   27.33
  -4 -14   5   38.25   19.27
  -4  14   5   27.36   20.69
   4  14  -5   20.53   19.44
  -4  14   5   -8.91   20.90
   3 -14  -5   75.13   30.66
  -3 -14   5  130.98   24.33
   3 -14  -5  101.24   22.94
  -3  14   5  161.28   39.47
   3  14  -5  133.27   30.19
  -3  14   5   91.38   23.90
  -2 -14   5  578.70   37.87
   2 -14  -5  491.00   59.53
  -2 -14   5  522.63   42.95
   2  14  -5  476.98   44.09
   2  14  -5  571.24   38.55
  -2  14   5  577.62   59.89
   1 -14  -5   20.91   14.71
  -1 -14   5   35.62   10.73
  -1 -14   5   15.52    7.16
   1  14  -5   31.73   11.46
   1  14  -5   31.29    9.25
  -1  14   5   12.96   12.03
   0 -14  -5   15.06   15.01
   0 -14   5   21.32    8.48
   0 -14   5   27.20   10.04
   0  14   5   20.65   14.37
   0  14  -5   27.33    9.16
   0  14  -5   34.35   10.57
  -1 -14  -5   21.35   14.80
   1 -14   5   17.22    9.87
   1 -14   5   19.08    8.00
  -1  14  -5   10.66    7.86
   1  14   5   40.88   16.62
  -1  14  -5   16.49    9.13
  -2 -14  -5   28.90   18.43
   2 -14   5   25.21   10.70
  -2  14  -5   32.83   12.50
   2  14   5    5.40   14.04
  -3 -14  -5   -7.90   13.14
   3  14   5   27.18   12.14
  -3  14  -5   16.87    9.98
  -4 -14  -5  148.98   57.92
   4 -14   5  146.25   35.32
  -4 -14  -5  144.18   34.22
  -4  14  -5  151.14   33.81
   4  14   5  182.08   36.41
  -4 -15   5   -1.63   16.08
   4 -15  -5   -2.46   17.94
  -4  15   5  -18.62   16.24
   4  15  -5   15.09   18.38
   3 -15  -5   12.34   22.92
  -3 -15   5   16.11    8.83
  -3 -15   5   27.90   13.61
  -3  15   5   18.78   18.22
   3  15  -5   43.55   17.46
  -2 -15   5    1.49    9.66
  -2 -15   5   13.32    8.59
   2 -15  -5   15.89   19.64
  -2  15   5    6.33   17.17
   2  15  -5   -2.85   10.98
  -1 -15   5  218.49   24.65
  -1 -15   5  246.98   23.39
   1 -15  -5  304.46   52.67
  -1  15   5  276.67   47.48
   1  15  -5  258.02   24.14
   1  15  -5  192.39   25.22
   0 -15  -5   15.72   17.36
   0 -15   5   54.97   13.50
   0 -15   5   77.82   15.01
   0  15   5   13.51   15.87
   0  15  -5   40.47   12.71
   0  15  -5   46.19   12.07
   1 -15   5    0.11    5.69
   1 -15   5    0.11    6.11
  -1 -15  -5   20.82   17.69
  -1  15  -5   -2.64    6.08
   1  15   5   -3.17   11.45
  -1  15  -5   -2.27    5.80
   2 -15   5   21.54   12.39
  -2 -15  -5   37.91   17.87
   2  15   5   19.63   15.93
  -2  15  -5   40.70   13.89
   3 -15   5   73.39   28.94
  -3 -15  -5  213.82   43.04
   3  15   5  145.47   32.82
  -3  15  -5  120.59   27.06
  -3 -16   5   41.07   17.56
   3 -16  -5   54.27   27.16
  -3 -16   5   48.32   13.85
   3  16  -5   37.59   13.86
   3  16  -5   12.88   17.15
  -3  16   5   -0.93   29.92
  -2 -16   5  -11.91   10.14
   2 -16  -5   41.36   20.58
  -2 -16   5    6.60    6.88
   2  16  -5   -8.65   11.34
  -2  16   5    7.70   17.83
   2  16  -5   -5.68    5.55
  -1 -16   5    2.43    6.92
   1 -16  -5    9.90   18.42
  -1 -16   5   -0.94    7.17
   1  16  -5    2.54    6.39
  -1  16   5    4.81   12.64
   1  16  -5   -6.94    8.83
   0 -16  -5   -4.27   15.36
   0 -16   5   12.71    8.77
   0 -16   5    8.99    8.55
   0  16  -5    9.21    7.73
   0  16   5   28.78   16.31
   1 -16   5   67.45   16.35
  -1 -16  -5   46.04   18.22
   1 -16   5   46.33   11.75
   1  16   5   43.53   18.30
  -1  16  -5   41.05   13.44
  -1  16  -5   55.97   13.11
  -2 -16  -5   27.19   22.24
   2 -16   5   53.10   15.11
  -2  16  -5   36.06   16.02
   2  16   5   56.01   23.95
   3 -16   5   -9.14   10.10
  -3 -16  -5    6.78   19.91
   3  16   5    6.08   14.43
  -3  16  -5    4.06   10.84
   3  16   5  -17.99   19.37
   2 -17  -5    4.30   23.70
  -2 -17   5   26.02    9.56
  -2 -17   5   -9.67   10.36
   2  17  -5   18.85    9.15
   2  17  -5   40.68   16.32
  -2  17   5  -24.30   17.19
  -1 -17   5    6.72    7.53
   1 -17  -5   20.49   17.74
  -1  17   5    3.62   14.83
   1  17  -5    9.95    6.82
   1  17  -5    8.20    9.34
   0 -17  -5   34.57   19.32
   0 -17   5   30.63   11.93
   0  17   5   76.50   24.39
   0  17  -5   17.00   12.32
   0  17  -5    4.76   10.37
   1 -17   5   -7.14    7.84
  -1 -17  -5   40.39   21.38
   1 -17   5    1.19    7.08
  -1  17  -5   -2.11    8.75
  -1  17  -5  -14.02    6.57
   1  17   5  -26.60   11.35
   2 -17   5   50.59   16.52
   2 -17   5   43.65   11.61
  -2 -17  -5   43.82   24.72
   2  17   5   48.25   19.18
  -2  17  -5   39.00   15.24
  -2  17  -5   35.58   15.54
  -1 -18   5   71.53   19.38
   1  18  -5   71.72   16.86
   1  18  -5   64.33   21.97
  -1  18   5   28.16   17.58
   0 -18   5   35.75   10.60
   0 -18  -5   -3.70   15.47
   0 -18   5   19.82   10.35
   0  18  -5   12.92    8.76
   0  18  -5   -5.95   11.70
   0  18   5   38.70   17.14
  -6   0   6  161.79   46.27
  -6   0   6   87.66   27.99
  -5   0   6   55.58   16.04
   5   0  -6   45.46   18.66
  -5   0   6   25.23   14.48
   5   0  -6   16.97   15.99
   4   0  -6   16.72   10.97
   4   0  -6    8.90    8.87
  -4   0   6   15.19    8.69
  -4   0   6    7.47   11.03
   3   0  -6 1040.41   70.92
  -3   0   6 1237.27   71.70
  -3   0   6 1075.67   80.66
   3   0  -6 1259.66   73.72
  -2   0   6 2680.03  118.44
   2   0  -6 2451.85  111.81
   2   0  -6 2611.15  119.38
   2   0  -6 2339.43  142.61
  -2   0   6 2241.90  115.67
  -2   0   6 2269.74  109.95
   1   0  -6   -8.10    4.57
   1   0  -6   -1.61    3.74
  -1   0   6   -8.84    3.92
   0   0   6 1155.73   62.31
   0   0  -6 1229.50   65.09
   0   0   6 1286.12   61.40
   0   0   6 1431.71   90.70
   0   0  -6 1266.00   64.35
  -1   0  -6  567.61   40.38
  -1   0  -6  661.35   42.56
   1   0   6  514.12   36.76
  -1   0  -6  607.16   35.69
   1   0   6  581.75   33.97
   1   0   6  691.95   41.24
  -2   0  -6   54.43   11.52
   2   0   6   53.30   14.49
   2   0   6   69.43   10.02
  -2   0  -6   67.61   16.40
   2   0   6   56.31   14.65
  -3   0  -6  252.68   39.62
   3   0   6  358.26   45.66
  -4   0  -6  251.75   36.36
   4   0   6  292.69   36.50
   5   0   6  116.07   26.75
  -5   0  -6  171.26   37.20
  -6   0  -6   60.89   26.07
   6   0   6   46.86   21.72
  -6  -1   6  -15.02   11.27
   6  -1  -6  -11.77   26.10
  -6  -1   6  -13.44   12.39
  -6   1   6   -5.60   11.55
  -6   1   6    8.98   13.10
   6   1  -6  -44.11   18.04
   5  -1  -6   92.66   25.80
  -5  -1   6  175.74   33.75
  -5  -1   6  111.30   25.99
   5   1  -6  126.30   26.44
   5   1  -6  135.10   28.00
  -5   1   6   78.79   21.90
  -5   1   6  138.76   29.25
   4  -1  -6   22.39   11.74
   4  -1  -6    4.39   11.26
  -4  -1   6    6.82    8.23
  -4  -1   6   21.70   11.68
  -4   1   6   17.65   10.22
   4   1  -6   20.03   12.99
  -4   1   6   29.87   12.32
   3  -1  -6    5.45    8.07
   3  -1  -6   12.48   10.32
  -3  -1   6    6.49    7.55
  -3  -1   6    3.03    8.22
  -3   1   6    7.33    7.77
   3   1  -6   24.98   10.73
   3   1  -6   16.34   10.19
  -3   1   6   27.64   11.69
  -2  -1   6 2684.42  120.54
  -2  -1   6 2185.85  113.19
   2  -1  -6 2793.79  125.82
   2  -1  -6 2359.08  125.88
   2  -1  -6 2565.89  118.81
  -2   1   6 2416.00  131.00
   2   1  -6 2548.10  121.87
  -2   1   6 2493.31  118.04
  -2   1   6 2726.28  124.25
   2   1  -6 2767.26  122.90
   2   1  -6 2516.98  113.59
   1  -1  -6  564.29   39.33
   1  -1  -6  644.76   39.20
   1  -1  -6  558.76   36.43
   1   1  -6  595.71   34.86
  -1   1   6  524.27   35.64
   1   1  -6  593.54   35.28
  -1   1   6  530.42   39.61
   0  -1  -6   42.10   11.25
   0  -1  -6   54.52   11.10
   0  -1   6   95.02   29.53
   0   1   6   50.49   10.41
   0   1  -6   66.24   13.71
   0   1   6   48.75   11.19
   0   1   6   89.12   27.72
  -1  -1  -6    1.02    4.52
   1  -1   6    3.60    3.54
   1  -1   6   -5.41    3.07
  -1  -1  -6   -1.15    3.79
  -1  -1  -6    4.08    5.02
  -1   1  -6   -9.08    4.44
  -1   1  -6    3.12    4.20
   1   1   6    4.98    5.89
   1   1   6   -6.60    3.42
   2  -1   6   97.38   18.29
  -2  -1  -6   98.16   19.61
   2  -1   6   95.98   17.17
   2  -1   6  102.67   11.48
  -2  -1  -6  120.23   15.04
  -2   1  -6  102.96   12.62
   2   1   6  139.53   19.19
  -2   1  -6  136.36   23.81
   2   1   6  101.10   13.66
  -3  -1  -6   31.29   14.70
   3   1   6   16.55   10.34
  -4  -1  -6   -0.84    6.25
   4  -1   6    4.77    8.01
   4   1   6    4.69   10.80
  -4   1  -6  -10.86   10.13
  -5  -1  -6   68.75   25.50
   5  -1   6   59.95   20.52
   5   1   6   52.28   19.51
  -5   1  -6   63.05   22.99
  -6  -1  -6   -4.70   12.44
   6  -1   6   -4.97   12.09
  -6   1  -6  -16.38   13.73
   6   1   6  -13.77   14.15
  -6  -2   6   28.17   16.11
   6  -2  -6   36.12   20.78
  -6   2   6   33.85   21.91
   6   2  -6    5.62   14.53
   6   2  -6   16.26   18.44
  -6   2   6   19.64   15.19
  -5  -2   6   15.88   13.02
   5  -2  -6   24.00   12.08
   5  -2  -6   30.52   21.02
  -5  -2   6   28.92   13.50
  -5   2   6   10.95   14.23
  -5   2   6   21.04   16.94
   5   2  -6   47.49   19.05
   5   2  -6   32.15   15.38
  -4  -2   6   47.73   15.31
  -4  -2   6   31.96   10.25
   4  -2  -6   80.54   23.59
  -4   2   6   29.78   12.21
   4   2  -6   13.71   12.07
  -4   2   6   38.03   15.70
   4   2  -6   33.55   13.32
   3  -2  -6  699.32   50.87
  -3  -2   6  674.48   46.91
   3  -2  -6  540.73   48.82
  -3   2   6  563.39   48.97
   3   2  -6  657.24   48.50
  -3   2   6  698.67   49.66
   3   2  -6  660.07   46.86
   2  -2  -6   71.96   14.22
   2  -2  -6   92.03   18.04
  -2  -2   6   89.29   15.17
  -2   2   6   57.67   16.77
   2   2  -6   65.94    8.64
   2   2  -6   82.29   13.36
  -2   2   6   96.15   17.16
   2   2  -6   96.60   14.63
  -2   2   6   76.12   14.86
   1  -2  -6   58.97   12.09
   1  -2  -6   45.41   12.44
   1  -2  -6   37.57    9.95
  -1   2   6   38.00    9.54
   1   2  -6   38.09    8.28
  -1   2   6   33.26   10.40
   0  -2  -6   24.57    9.14
   0  -2  -6   34.56   10.02
   0  -2   6   48.87   21.14
   0   2   6   59.00   22.94
   0   2   6   37.33   10.85
   0   2   6   26.02    8.50
  -1  -2  -6  415.33   34.00
  -1  -2  -6  384.82   28.81
   1  -2   6  387.73   26.71
  -1  -2  -6  379.09   33.06
  -1   2  -6  386.16   24.73
  -1   2  -6  370.57   21.28
   1   2   6  327.52   31.34
  -1   2  -6  331.40   27.17
   1   2   6  349.76   27.31
  -2  -2  -6   60.87   16.04
  -2  -2  -6   55.22   12.47
   2  -2   6   74.59   16.27
   2  -2   6   66.37    7.86
   2  -2   6   45.95    9.87
   2   2   6   57.33   14.51
  -2   2  -6   50.67   16.88
   2   2   6   75.55   13.96
  -2   2  -6   92.68   18.58
  -2   2  -6   62.44    9.01
  -3  -2  -6   39.51   14.48
   3  -2   6   33.54   14.59
  -3   2  -6   35.72   16.85
   3   2   6   37.75   14.63
   3   2   6   21.24    9.38
   4  -2   6   -0.45   10.13
  -4  -2  -6   24.66   12.93
  -4   2  -6   21.26   14.44
   4   2   6    5.80   10.74
   5  -2   6   11.77   12.62
  -5  -2  -6    0.83   12.20
   5   2   6   14.17   13.46
  -5   2  -6  -16.15    9.41
  -6  -2  -6    4.65   11.42
   6  -2   6    4.83   12.24
   6   2   6   25.25   16.43
  -6  -3   6   28.34   18.61
  -6   3   6   97.23   26.07
  -6   3   6   55.91   18.96
   6   3  -6   60.27   34.83
  -5  -3   6    1.49   11.88
   5  -3  -6   27.66   16.84
  -5  -3   6   25.69   12.16
   5   3  -6   30.01   15.44
  -5   3   6   29.43   16.10
  -4  -3   6   79.55   17.64
  -4  -3   6   96.51   22.05
   4  -3  -6  115.06   23.48
   4   3  -6   55.20   17.48
   4   3  -6  111.13   25.13
  -3  -3   6    5.61    2.89
   3  -3  -6    7.95    8.40
  -3  -3   6    5.89    6.88
  -3  -3   6    6.93    4.18
   3  -3  -6    2.85    7.09
  -3   3   6    1.90    7.18
   3   3  -6   12.70    8.04
  -3   3   6    4.71    6.07
   3   3  -6    1.21    8.32
   2  -3  -6  173.36   22.15
   2  -3  -6  140.05   18.67
   2  -3  -6  174.94   23.08
   2   3  -6  180.48   18.82
  -2   3   6  171.39   21.18
  -2   3   6  159.15   19.20
  -2   3   6  148.01   21.62
   1  -3  -6   95.53   16.94
   1  -3  -6  116.85   16.82
   1  -3  -6  127.27   18.46
  -1   3   6  139.62   18.59
   1   3  -6  120.92   11.88
  -1   3   6  113.40   16.34
   0  -3  -6   31.69    9.46
   0  -3  -6   34.47   10.86
   0  -3   6   15.57   14.68
   0   3   6   36.75    9.81
   0   3   6   33.87    9.63
  -1  -3  -6  260.99   24.10
  -1  -3  -6  264.46   27.96
  -1  -3  -6  205.13   25.21
   1  -3   6  270.84   19.90
  -1   3  -6  273.57   22.30
   1   3   6  276.66   24.23
   1   3   6  213.16   26.76
   2  -3   6  194.53   21.38
  -2  -3  -6  190.35   26.19
  -2  -3  -6  204.90   22.54
  -2   3  -6  193.19   14.55
   2   3   6  177.82   20.62
   2   3   6  229.52   26.75
  -2   3  -6  218.74   24.09
  -2   3  -6  183.22   19.24
  -3  -3  -6    7.24    8.69
   3  -3   6   16.80    8.71
  -3   3  -6  -10.65    7.68
   3   3   6    0.52    9.11
   3   3   6   17.88    7.65
   4  -3   6   12.25    8.75
  -4  -3  -6   -2.89   10.57
   4   3   6    6.51   10.32
  -4   3  -6   10.87   11.59
  -5  -3  -6   -9.71    8.62
   5  -3   6   -3.07   10.80
   5   3   6   -0.71   10.03
  -5   3  -6   24.45   13.57
   6  -3   6  345.37   50.09
  -6  -3  -6  269.38   51.41
  -6   3  -6  316.95   56.87
  -6  -4   6   46.19   15.24
   6  -4  -6   17.51   20.18
   6  -4  -6    3.24   16.55
  -6  -4   6   13.98   15.26
  -6   4   6   27.24   17.14
   6   4  -6   17.59   14.99
  -6   4   6   -4.26   12.49
   5  -4  -6   62.70   18.87
  -5  -4   6   63.48   18.79
   5   4  -6   64.48   22.74
  -5   4   6   61.53   18.29
   4  -4  -6  148.00   30.52
  -4  -4   6  103.25   13.96
  -4  -4   6  149.68   21.37
   4  -4  -6   88.55   22.35
   4   4  -6  162.40   23.51
  -4   4   6  140.67   26.80
  -4   4   6  114.53   27.74
   4   4  -6  138.53   29.32
   3  -4  -6   -4.43    7.82
   3  -4  -6   -1.56    8.87
  -3  -4   6   -1.74    5.88
   3   4  -6    9.75    7.58
  -3   4   6    0.00    7.62
   3   4  -6   -8.09    4.86
   2  -4  -6   11.05   10.00
   2  -4  -6   21.78   14.61
  -2  -4   6   35.11    8.81
  -2   4   6   37.50   12.52
  -2   4   6   35.58   11.50
   2   4  -6   30.59    9.12
   1  -4  -6   21.10   10.08
   1  -4  -6   16.20    8.44
   1  -4  -6   24.21    9.41
  -1   4   6   13.85    7.99
  -1   4   6   34.96   11.75
   0  -4  -6  157.65   19.73
   0  -4  -6  151.25   24.70
   0   4   6  132.75   18.05
   0   4   6  106.22   19.80
  -1  -4  -6   -3.45    4.59
   1  -4   6    2.98    3.04
  -1  -4  -6    7.98    6.82
  -1  -4  -6    1.92    4.18
   1   4   6    5.03    5.41
  -1   4  -6   -3.84    2.90
   2  -4   6    5.99    5.69
  -2  -4  -6    6.82    7.57
  -2  -4  -6   34.15   15.06
  -2   4  -6    6.33    4.93
   2   4   6    7.08    5.78
   2   4   6    3.99    6.51
  -2   4  -6   10.94    7.88
   3  -4   6  243.74   29.30
  -3  -4  -6  270.64   35.41
   3   4   6  298.28   37.77
  -3   4  -6  268.23   32.22
   4  -4   6  288.24   35.63
  -4  -4  -6  378.39   43.99
   4   4   6  281.23   38.45
  -4   4  -6  347.83   42.50
  -5  -4  -6    9.18   12.59
   5  -4   6    6.04   12.20
  -5   4  -6   38.56   19.25
   5   4   6   21.64   16.31
  -6  -4  -6  -31.78   13.62
  -6   4  -6   35.30   39.47
   6   4   6  -19.00   17.07
  -6  -5   6   19.91   14.07
  -6  -5   6  -16.33   12.21
   6  -5  -6  -16.32   14.14
   6   5  -6    0.30   16.36
  -6   5   6   25.52   15.89
   6   5  -6  -23.14   18.27
   5  -5  -6   95.20   22.53
  -5  -5   6  136.21   29.16
   5   5  -6  168.02   30.17
  -5   5   6  100.42   27.92
   5   5  -6  144.65   32.70
  -5   5   6  127.92   29.94
   4  -5  -6  241.08   33.74
  -4  -5   6  226.45   28.02
   4   5  -6  196.54   30.81
   4   5  -6  197.86   24.57
  -4   5   6  227.58   31.87
  -3  -5   6   75.31   15.68
   3   5  -6   59.42   16.17
   3   5  -6   54.31   12.69
  -3   5   6   75.57   18.70
   2  -5  -6    6.40    7.86
   2  -5  -6   19.26    8.46
  -2  -5   6   16.56    5.45
   2   5  -6   -2.25    5.35
  -2   5   6    5.48    8.94
  -2   5   6   11.95    7.42
   1  -5  -6  922.26   62.83
   1  -5  -6  931.90   60.35
  -1   5   6  945.10   61.16
   1   5  -6 1041.95   44.14
  -1   5   6  864.50   74.45
   0  -5  -6   -8.68    5.29
   0  -5  -6   -0.12    5.45
   0   5   6    1.41    7.35
   0   5   6   -5.66    4.70
  -1  -5  -6   42.93   11.31
   1  -5   6   71.65    7.99
  -1  -5  -6   52.62   15.50
  -1   5  -6   63.09   11.38
  -2  -5  -6  313.28   35.18
  -2  -5  -6  359.82   33.19
   2  -5   6  380.26   29.32
   2   5   6  336.15   31.56
  -2   5  -6  376.61   33.01
   2   5   6  390.18   37.46
   3  -5   6   97.24   20.66
  -3  -5  -6  145.11   30.75
   3   5   6   73.40   18.51
  -3   5  -6  116.93   25.78
   4  -5   6  267.39   34.28
  -4  -5  -6  260.56   37.95
   4   5   6  318.40   38.96
  -4   5  -6  241.94   35.14
   5  -5   6   34.88   14.89
  -5  -5  -6   42.91   17.84
  -5   5  -6   15.86   15.56
   5   5   6   27.69   17.45
   6  -5   6   24.34   15.39
  -6  -5  -6    1.47   15.00
  -6   5  -6  -15.58   14.25
   6   5   6    1.04   13.98
  -6  -6   6   20.94   16.83
   6  -6  -6  -14.13   19.75
  -6  -6   6  -25.86   12.11
   6  -6  -6  -31.02   17.02
  -6   6   6   33.15   23.79
   6   6  -6   -0.94   17.83
   6   6  -6   28.55   20.35
   5  -6  -6   36.22   17.56
  -5  -6   6   -3.74   10.82
  -5   6   6    1.82   11.25
  -5   6   6   17.41   14.04
   5   6  -6   14.74   17.43
   5   6  -6   25.14   13.54
   4  -6  -6    0.70   12.33
   4  -6  -6   15.78   15.50
  -4   6   6   14.08   10.75
   4   6  -6   26.27   17.17
   4   6  -6   30.87   10.96
  -3  -6   6  260.41   25.80
   3  -6  -6  253.84   31.58
  -3   6   6  236.80   29.32
   3   6  -6  286.64   29.36
  -3   6   6  190.77   29.21
   2  -6  -6   82.60   18.38
  -2  -6   6   68.52    9.38
   2  -6  -6   48.31   18.23
  -2   6   6   96.48   20.24
   2   6  -6   79.13   13.86
  -2   6   6   69.64   19.04
   1  -6  -6   31.08   12.44
   1  -6  -6   46.50   14.69
   1  -6  -6   58.15   13.99
  -1   6   6   44.61   12.75
   0  -6  -6  780.14   53.76
   0  -6  -6  722.93   54.81
   0   6   6  744.22   51.72
   1  -6   6   11.91    3.83
  -1  -6  -6    8.58    6.71
  -1  -6  -6   16.85   10.93
  -1   6  -6   16.49    6.35
   1   6   6   14.32    7.24
   2  -6   6   44.13   10.45
  -2  -6  -6   34.04   14.60
   2   6   6   25.01   10.24
   2   6   6   41.20   15.75
  -2   6  -6   18.33    9.23
   3  -6   6  220.59   27.33
   3   6   6  161.32   40.92
  -3   6  -6  286.42   32.35
   3   6   6  232.02   27.87
  -4  -6  -6   43.69   14.58
   4  -6   6   23.00   13.18
   4   6   6   25.36   17.05
  -4   6  -6   32.39   14.23
  -5  -6  -6   39.72   20.26
   5  -6   6   50.33   20.28
  -5   6  -6   57.17   21.45
   5   6   6   36.68   17.56
   6  -6   6   32.46   16.37
  -6  -6  -6   13.51   17.08
   6   6   6    4.22   13.83
  -6   6  -6    5.75   16.75
  -6  -7   6   16.73   11.99
   6  -7  -6   19.40   23.75
   6  -7  -6   26.61   22.68
   6   7  -6   14.50   24.87
  -6   7   6   36.32   20.22
   6   7  -6   32.70   22.40
   5  -7  -6    6.86   12.73
  -5  -7   6   15.72    6.75
  -5  -7   6  -10.94   10.84
  -5   7   6   21.45   10.09
  -5   7   6   -9.51   11.50
   5   7  -6   -8.93   16.61
   5   7  -6   10.29   10.58
  -4  -7   6   80.91   19.42
   4  -7  -6   43.14   19.40
   4  -7  -6   61.55   21.25
   4   7  -6  109.53   18.60
  -4   7   6   63.93   18.41
  -4   7   6   71.71   21.65
   4   7  -6   89.79   22.38
   3  -7  -6   98.58   25.59
  -3  -7   6   60.55   15.61
   3  -7  -6   55.89   18.28
   3   7  -6   85.84   18.83
  -3   7   6   51.91   15.23
  -3   7   6   38.25   13.38
   2  -7  -6   18.06   12.37
   2  -7  -6   -0.49   11.06
   2   7  -6    3.82    6.73
   1  -7  -6   -7.31    7.47
  -1   7   6   -2.12    4.69
   0   7   6   18.45    8.23
  -1  -7  -6    7.46    8.23
  -1   7  -6    5.46    4.30
   1   7   6    2.85    6.24
  -2  -7  -6  526.93   45.78
  -2  -7  -6  587.12   51.55
  -2   7  -6  516.65   41.51
   2   7   6  566.51   47.35
   2   7   6  594.67   50.59
   3  -7   6  363.15   34.52
  -3  -7  -6  302.05   53.05
   3   7   6  316.43   41.43
  -3   7  -6  378.58   38.45
   3   7   6  373.42   37.96
  -4  -7  -6   25.36   16.36
   4  -7   6    7.53    9.29
   4   7   6   -1.77    9.12
  -4   7  -6    5.91   10.35
   5  -7   6    4.62   11.65
  -5   7  -6    8.58   16.07
   5   7   6  -16.56   11.38
   6  -7   6   30.76   20.96
  -6  -7  -6   45.11   15.35
  -6   7  -6   14.93   18.05
   6   7   6   59.27   19.71
   6  -8  -6  -20.60   18.46
  -6  -8   6  -20.53   13.59
  -6   8   6   33.41   17.91
   6   8  -6  -40.79   19.55
  -5  -8   6   10.18   12.88
   5  -8  -6    8.55   12.81
   5  -8  -6   29.56   17.33
   5   8  -6  -11.71   15.00
   5   8  -6   -8.72   12.05
   4  -8  -6  325.55   39.47
   4  -8  -6  291.90   41.90
  -4  -8   6  289.87   32.83
  -4   8   6  301.84   50.99
  -4   8   6  313.31   36.74
   4   8  -6  253.05   37.42
   3  -8  -6   47.54   14.65
   3  -8  -6   42.43   19.99
  -3  -8   6   34.03   11.12
  -3   8   6   23.63   13.07
  -3   8   6   24.77   12.40
   3   8  -6   21.70   11.19
   2  -8  -6  191.78   27.19
  -2  -8   6  181.86   14.55
   2  -8  -6  131.06   26.29
  -2   8   6  182.04   28.08
  -2   8   6  213.69   27.09
   2   8  -6  194.33   19.66
   1  -8  -6   36.79   15.19
  -1   8   6   38.35   13.94
   0  -8  -6   72.08   16.81
  -1  -8  -6    7.91    6.65
  -1   8  -6   -0.35    4.85
   1   8   6   -2.25    8.52
  -2  -8  -6  137.63   28.05
  -2  -8  -6  127.12   24.12
   2  -8   6  104.21   14.94
  -2   8  -6  114.07   20.59
   2   8   6  104.90   23.65
  -3  -8  -6   14.92   16.84
   3  -8   6   41.81   14.19
   3   8   6   20.27   13.40
   3   8   6   14.97   10.39
  -3   8  -6   32.22   14.42
   4  -8   6   -6.22    8.79
  -4  -8  -6   64.13   26.65
   4   8   6    4.90   14.57
   4   8   6  -10.45    9.66
  -5  -8  -6    2.59   12.05
   5  -8   6    5.10   10.63
  -5   8  -6   -9.94   13.28
   5   8   6  -16.92   13.16
   6  -9  -6   26.69   32.76
  -6   9   6    7.38   20.97
   6   9  -6   11.55   29.27
  -5  -9   6   23.27   14.37
   5  -9  -6  -28.38   11.78
   5  -9  -6   -7.58   17.34
  -5   9   6   -2.25   15.06
   5   9  -6    3.10   18.03
   5   9  -6   28.13   17.89
  -5   9   6    9.92   17.38
  -4  -9   6  104.87   23.03
  -4   9   6  117.02   29.34
   4   9  -6  113.54   25.52
  -4   9   6   71.22   23.96
   3  -9  -6   77.10   20.66
   3  -9  -6   37.60   19.75
  -3  -9   6   56.06   13.98
  -3   9   6   61.18   19.17
   3   9  -6   81.80   19.47
   2  -9  -6  212.84   29.91
   2  -9  -6  227.81   32.61
  -2   9   6  177.20   26.61
  -2   9   6  186.82   36.17
   2   9  -6  204.69   20.91
   1  -9  -6    7.67    9.00
  -1   9   6    4.06    7.00
   0  -9  -6   14.40    8.34
   0   9   6   17.35    8.31
  -1  -9  -6   -3.47    8.83
   1   9   6   12.43   14.90
   1   9   6   15.63   10.49
  -1   9  -6    3.67    5.49
  -2  -9  -6  -10.43    9.14
   2  -9   6    9.78    5.14
   2   9   6    1.28    6.30
  -2   9  -6   -5.89    6.03
  -3  -9  -6   29.51   18.69
  -3  -9  -6   50.59   17.07
   3  -9   6   52.33   13.70
  -3   9  -6   53.27   17.14
   3   9   6   45.24   15.65
   4  -9   6   54.23   16.41
  -4  -9  -6    8.84   11.80
   4   9   6   13.99   11.06
  -4   9  -6   50.64   17.54
   4   9   6   19.37   14.22
   5  -9   6    4.91   12.96
  -5  -9  -6   30.90   17.44
   5   9   6   23.89   13.58
  -5   9  -6    7.04   14.80
  -5 -10   6   13.57   13.33
   5 -10  -6    7.12   22.24
   5 -10  -6    4.56   20.33
  -5  10   6   22.94   14.87
   5  10  -6   12.69   20.96
  -5  10   6   22.18   17.35
   4 -10  -6   18.72   14.23
   4 -10  -6   19.21   23.38
  -4 -10   6   67.13   19.08
  -4  10   6   32.67   18.25
   4  10  -6   69.76   22.64
  -4  10   6   44.54   18.22
   3 -10  -6   -0.21   11.87
  -3  10   6   18.84   11.43
   3  10  -6    2.64    9.56
   2 -10  -6   -9.69   15.77
  -2 -10   6   -3.36    3.67
   2 -10  -6    4.81   10.92
  -2 -10   6    2.10    3.17
   2  10  -6    4.08    7.20
  -2  10   6  -13.28    9.81
   1 -10  -6  133.41   29.80
  -1  10   6   66.79   17.44
   0 -10  -6  128.73   25.55
   0  10   6  110.52   22.97
   1 -10   6   31.88   16.48
  -1 -10  -6   48.28   16.87
   1  10   6   18.36    9.10
  -1  10  -6   32.91    8.46
   2 -10   6  221.66   21.55
  -2 -10  -6  208.73   36.13
  -2 -10  -6  180.31   33.77
  -2  10  -6  188.25   23.26
   2  10   6  225.72   30.69
  -3 -10  -6   84.25   25.78
   3 -10   6  116.67   21.66
  -3 -10  -6   93.78   22.96
   3  10   6   93.54   26.00
  -3  10  -6  107.62   24.88
   3  10   6  142.72   29.19
   4 -10   6   51.43   17.46
  -4 -10  -6   54.82   24.74
  -4  10  -6   75.82   20.57
   4  10   6   46.98   19.87
   4  10   6   10.72   16.52
   5 -10   6   11.71   15.10
  -5 -10  -6   33.24   16.20
   5  10   6   29.57   18.89
  -5  10  -6   51.53   20.35
   5 -11  -6    6.90   21.22
  -5 -11   6   24.08   13.74
   5  11  -6    2.90   18.88
  -5  11   6  -26.32   16.80
   4 -11  -6  -22.73   16.60
  -4 -11   6    1.24    9.66
   4 -11  -6    0.43   19.67
   4  11  -6    8.98   14.14
  -4  11   6   -2.30   12.98
  -4  11   6   22.35   14.09
  -3 -11   6  203.48   21.72
   3  11  -6  185.23   28.21
  -3  11   6  261.05   41.55
  -3  11   6  134.14   32.06
   2 -11  -6   11.17   13.26
   2 -11  -6   25.72   16.43
  -2 -11   6   21.27    6.44
   2  11  -6    6.61    8.67
  -2  11   6   36.02   18.66
   1 -11  -6   77.05   23.84
  -1  11   6   81.74   22.91
   1  11  -6   73.21   11.32
   0 -11  -6   12.63   16.27
   0  11   6   13.21    8.41
  -1 -11  -6    7.44   10.97
   1  11   6   22.30   12.36
  -1  11  -6    4.32    6.45
   2 -11   6   56.99   13.16
  -2 -11  -6   38.18   16.25
  -2  11  -6   79.92   17.65
   2  11   6   42.75   17.30
  -3 -11  -6   34.65   15.22
   3  11   6   28.40   13.32
  -3  11  -6   29.64   12.77
   4 -11   6   -8.07    9.32
  -4 -11  -6   -3.94   11.19
  -4  11  -6    6.66   11.65
   4  11   6   12.87   11.45
   4  11   6   -7.98   12.75
   5 -12  -6  -36.98   20.38
  -4 -12   6   96.08   22.29
  -4  12   6   83.98   27.50
   4  12  -6  107.12   28.78
  -4  12   6  112.17   24.97
   3 -12  -6    9.87   18.42
   3 -12  -6   13.29   15.23
  -3 -12   6    2.09    6.16
  -3  12   6    5.15   12.09
   3  12  -6   17.02   12.80
  -3  12   6    2.16   10.81
  -2 -12   6   14.41    4.54
   2 -12  -6   21.61   15.95
   2 -12  -6    3.61   11.93
  -2 -12   6    4.10    4.99
  -2  12   6   -1.18    8.20
   2  12  -6   12.39    9.08
   1 -12  -6  256.34   44.86
   1  12  -6  226.94   21.36
   1  12  -6  229.41   17.13
  -1  12   6  225.24   33.56
   0 -12  -6   37.33   16.04
   0  12  -6   30.73    8.58
   0  12  -6   29.52    7.79
   0  12   6   48.32   15.78
  -1 -12  -6   -8.19   10.82
  -1  12  -6    7.21    5.69
   1  12   6   -3.92    9.78
  -1  12  -6   -7.75    3.34
   2 -12   6    9.22    6.02
  -2 -12  -6   16.84   13.05
   2  12   6    1.69    9.33
  -2  12  -6    1.38    7.44
  -3 -12  -6   39.09   14.24
  -3 -12  -6    9.74   15.72
   3  12   6   28.52   16.44
  -3  12  -6   27.03   10.99
  -4 -12  -6    6.43   15.48
  -4 -12  -6   31.23   22.39
   4 -12   6   18.52   12.54
   4  12   6  -11.80   14.40
   4  12   6   -1.07   12.46
  -4  12  -6   34.88   13.89
  -4 -13   6   31.79   13.17
   4 -13  -6   29.51   28.57
   4 -13  -6  -10.43   23.31
  -4  13   6   65.09   27.18
   4  13  -6   28.75   21.37
  -4  13   6   45.78   25.28
   3 -13  -6   -9.35   18.06
   3 -13  -6   22.87   18.67
  -3  13   6    2.79   13.72
   3  13  -6  -19.77   10.43
  -3  13   6   -3.16   17.48
  -2 -13   6   -1.37    3.57
   2 -13  -6    7.08   15.55
  -2 -13   6    3.99    6.15
   2  13  -6  -19.94    8.77
  -2  13   6   12.40   11.82
   1 -13  -6   12.03   18.55
   1  13  -6    1.34    4.65
   1  13  -6    4.78    6.81
  -1  13   6    0.86   12.38
   0 -13  -6  107.66   30.37
   0  13  -6   78.52   12.32
   0  13  -6   82.67   12.77
   0  13   6  106.91   28.30
   1 -13   6   17.40    7.21
  -1 -13  -6    9.65   15.33
   1  13   6   22.19   10.97
  -1  13  -6   32.07    8.29
  -1  13  -6    6.11    7.19
   2 -13   6   32.51   11.37
  -2 -13  -6   10.64   20.48
   2  13   6   45.22   22.21
   2  13   6   28.66   15.61
  -3 -13  -6   19.76   16.49
  -3  13  -6   22.49   14.12
   4 -13   6   -0.31    9.33
  -4 -13  -6  -22.87   18.39
  -4 -13  -6   19.36   15.81
   4  13   6   14.71   15.76
  -4  13  -6    1.06   10.74
   4 -14  -6  -10.15   23.09
  -4 -14   6   19.83   14.38
  -4  14   6   -4.31   19.51
   4  14  -6   16.37   20.91
  -3 -14   6    9.18    9.30
  -3 -14   6   11.29    8.30
   3 -14  -6   15.42   29.58
   3 -14  -6    2.16   24.77
  -3  14   6  -10.90   12.50
   3  14  -6   29.23   15.95
  -2 -14   6  140.70   14.63
   2 -14  -6  136.63   33.23
   2  14  -6  111.45   14.91
   2  14  -6  127.18   25.63
  -2  14   6  140.44   33.29
   1 -14  -6   -9.15   14.08
   1  14  -6   -4.23    7.81
   1  14  -6    8.49    5.82
   0 -14  -6   60.38   26.67
   0  14  -6   84.87   14.19
   0  14  -6   65.81   12.73
  -1 -14  -6    6.08   15.81
   1 -14   6   13.72    6.80
   1  14   6  -11.12   10.00
  -1  14  -6   14.15    7.42
  -1  14  -6   12.47    6.98
   2 -14   6   -0.17    7.84
   2 -14   6   -3.10    6.36
  -2 -14  -6   12.18   18.39
   2  14   6   16.27   14.91
  -2  14  -6  -14.48    8.06
  -3 -14  -6   -7.81   19.32
   3 -14   6   -6.08    9.90
   3  14   6    1.14   12.09
  -3 -15   6    3.97    5.56
   3 -15  -6   -6.49   22.39
   3  15  -6    8.30   14.30
   3  15  -6   17.12    7.15
  -3  15   6   -4.54   14.25
  -2 -15   6    9.58    6.28
   2 -15  -6  -19.08   17.93
  -2 -15   6   23.62    9.84
  -2  15   6   20.29   18.98
   2  15  -6    9.07   11.38
   2  15  -6   12.39    7.60
   1 -15  -6  100.97   31.77
  -1 -15   6   87.31   12.91
  -1 -15   6   67.74   12.14
  -1  15   6   43.16   19.37
   1  15  -6   76.40   17.34
   1  15  -6   80.14   14.19
   0 -15   6   23.15    7.28
   0 -15  -6   14.30   16.22
   0  15   6   18.81   17.27
   1 -15   6   26.89    8.03
  -1 -15  -6   28.10   23.47
   1 -15   6   22.65    9.21
  -1  15  -6   31.17    9.82
   1  15   6   24.83   16.15
  -1  15  -6   28.30   12.24
  -2 -15  -6  -23.00   17.06
   2 -15   6   11.68    7.19
   2  15   6    2.40   12.09
  -2  15  -6   -9.21    8.89
   2 -16  -6    4.86   22.57
  -2 -16   6   24.78   10.03
  -2 -16   6    1.49    5.21
  -2  16   6   32.48   19.07
   2  16  -6  -20.88   12.60
  -1 -16   6   -0.21    7.14
  -1 -16   6   -3.88    5.46
   1 -16  -6   10.54   16.10
   1  16  -6   11.44    7.65
  -1  16   6   -3.26   14.69
   0 -16   6   -0.72    6.74
   0 -16  -6   31.76   30.24
   0 -16   6   12.55    6.58
   0  16  -6   10.03   11.58
   0  16   6  -11.11   14.60
  -1 -16  -6   -0.42   24.06
   1 -16   6   21.00   13.86
  -1  16  -6    4.10    8.72
   1  16   6   44.84   16.65
   6   0  -7   39.09   17.96
  -6   0   7    0.17   16.27
  -6   0   7   -7.78   17.33
   5   0  -7  -22.10   14.56
   5   0  -7   -2.86   12.27
  -5   0   7   12.58   12.13
   4   0  -7   12.99   12.19
   4   0  -7   10.42   11.05
  -4   0   7   14.36    8.40
  -4   0   7   -1.92    8.28
   3   0  -7    3.01    9.91
   3   0  -7    2.91    8.09
  -3   0   7    4.37    6.28
   2   0  -7   -1.43    7.23
  -2   0   7   -5.62    4.23
   2   0  -7    1.19    5.77
  -2   0   7    1.54    5.43
   1   0  -7   -2.25    6.30
   1   0  -7    2.34    4.24
   0   0  -7   43.61   10.60
   1   0   7   -8.21    3.65
  -2   0  -7    2.11    4.59
   2   0   7   -3.94    4.80
  -2   0  -7   16.56    9.27
   2   0   7    4.71    3.73
   3   0   7   -4.53    4.92
  -3   0  -7    0.22    7.42
   3   0   7    3.23    5.77
   4   0   7   -7.09    8.55
   4   0   7   -0.57    5.25
  -5   0  -7  -19.67   11.44
   5   0   7    0.02   12.10
  -6  -1   7    2.90   14.85
  -6  -1   7   23.04   19.28
   6  -1  -7   18.68   26.45
   6   1  -7   52.55   20.21
  -6   1   7   32.17   24.63
  -6   1   7   37.20   19.26
   6   1  -7   29.23   30.52
   5  -1  -7    4.70   12.85
   5  -1  -7    3.54   13.81
  -5  -1   7    4.92   10.00
  -5  -1   7    4.80   11.29
  -5   1   7   -3.86   11.49
   5   1  -7   -6.56   10.76
   5   1  -7   -3.13   15.75
  -5   1   7   15.36    9.96
   4  -1  -7  203.04   29.27
  -4  -1   7  177.52   26.14
  -4   1   7  253.89   30.70
   4   1  -7  227.69   36.24
   4   1  -7  217.13   31.09
  -4   1   7  163.82   26.20
  -3  -1   7  266.01   26.74
   3  -1  -7  230.95   28.40
   3  -1  -7  179.30   30.52
  -3   1   7  199.03   25.98
   3   1  -7  216.44   27.16
   3   1  -7  245.41   28.24
  -3   1   7  215.17   26.30
  -2  -1   7   97.21   16.18
   2  -1  -7  117.88   17.29
   2  -1  -7  101.61   19.47
  -2   1   7   71.30   16.01
   2   1  -7   97.82   15.20
  -2   1   7   86.14   16.26
   2   1  -7   91.74   15.89
   1  -1  -7  127.31   19.44
   1  -1  -7  139.84   18.28
   1   1  -7  183.72   17.53
  -1   1   7  127.24   16.43
   1   1  -7  147.15   15.05
   0  -1  -7  417.02   32.33
   0   1   7  397.18   29.62
   0   1  -7  474.80   27.51
  -1  -1  -7  188.13   18.93
  -1   1  -7  195.04   16.20
   1   1   7  146.67   16.42
   2  -1   7   56.38   14.44
  -2  -1  -7   45.67   14.47
  -2  -1  -7   44.27   11.22
   2  -1   7   46.05   11.42
  -2   1  -7   54.52    9.90
  -2   1  -7   69.50   16.97
   2   1   7   36.51   12.57
   2   1   7   34.93   10.18
   3  -1   7    6.16    8.30
   3  -1   7   10.55    5.07
  -3  -1  -7    1.66    7.92
  -3   1  -7   -0.54    9.02
   3   1   7   13.02    8.24
   3   1   7    9.68    6.22
   4  -1   7   49.84   17.21
   4  -1   7   17.30    8.46
  -4  -1  -7   57.20   20.65
   4   1   7   33.56   11.09
   4   1   7    1.73    9.67
  -4   1  -7   15.74   14.40
   5  -1   7   65.95   23.29
  -5  -1  -7   78.25   26.82
  -5   1  -7   59.77   20.44
   5   1   7   39.21   19.87
  -6  -2   7  -10.38   14.91
   6  -2  -7  -33.58   25.71
  -6  -2   7    4.52   14.35
   6  -2  -7   -3.33   24.70
   6   2  -7   33.75   17.55
   6   2  -7  -14.92   31.25
  -6   2   7   15.55   23.93
  -5  -2   7   -3.80    9.79
   5  -2  -7    2.87   15.54
  -5  -2   7    3.74    9.29
  -5   2   7   -2.42   11.59
   5   2  -7   24.97   15.30
  -5   2   7   -5.96   10.66
   5   2  -7  -19.75   15.64
   4  -2  -7   10.71   12.51
  -4  -2   7   14.74    9.71
   4  -2  -7   24.79   16.75
  -4  -2   7    1.85   10.02
  -4   2   7   10.23    8.19
   4   2  -7    2.22   11.22
  -4   2   7  -12.24   15.93
   4   2  -7    7.80   12.49
   3  -2  -7    0.25    9.32
   3  -2  -7   19.42    8.48
   3   2  -7    9.56    9.05
  -3   2   7    3.19    6.22
   3   2  -7    4.47    8.83
   2  -2  -7   16.11   17.94
  -2  -2   7   59.62   11.81
   2  -2  -7   33.38   10.58
  -2   2   7   47.74   12.60
  -2   2   7   52.50   13.66
   1  -2  -7  495.15   36.91
   1  -2  -7  463.94   37.96
   1   2  -7  505.11   30.99
  -1   2   7  421.43   35.79
   0  -2  -7    5.84    7.21
   0   2   7   23.04    9.74
  -1  -2  -7   25.85   12.18
  -1  -2  -7   14.27    7.68
   1   2   7    3.60    6.15
   2  -2   7    9.00    7.46
  -2  -2  -7   25.24   11.87
  -2  -2  -7   24.39    8.60
  -2   2  -7   14.38    5.43
   2   2   7    1.89    7.71
   2   2   7    5.80    5.43
  -2   2  -7   29.55    9.47
  -3  -2  -7   13.85   10.64
   3  -2   7   -2.58    6.93
   3   2   7   -3.64    5.87
   3   2   7    1.14    6.74
  -4  -2  -7   70.25   20.44
   4  -2   7   52.23   16.71
   4   2   7   60.99   19.94
   4   2   7   69.76   21.83
  -4   2  -7   30.80   17.46
  -5  -2  -7   42.41   20.02
   5  -2   7   49.57   19.03
   5   2   7   41.03   19.29
  -5   2  -7   62.48   20.17
  -6  -3   7    8.16   19.71
  -6  -3   7   -0.92   15.55
   6  -3  -7  -62.60   30.71
   6  -3  -7    2.44   23.23
  -6   3   7   30.11   16.11
   6   3  -7   22.24   20.35
  -5  -3   7  -11.61    9.33
   5  -3  -7   -2.72   14.31
  -5  -3   7  -12.32    9.70
   5  -3  -7   27.07   14.96
  -5   3   7   -1.30    9.13
   5   3  -7   16.16   16.36
  -5   3   7   21.38   14.76
   5   3  -7  -21.28   12.84
   4  -3  -7   40.31   15.75
  -4  -3   7   27.77   14.69
  -4  -3   7   15.55    7.09
   4  -3  -7    8.00   13.31
   4   3  -7   44.93   16.24
  -4   3   7   16.29   12.37
   4   3  -7   28.16   14.23
  -3  -3   7    2.55    7.06
   3  -3  -7   15.31    9.07
  -3   3   7    2.83    7.62
   3   3  -7   16.26    7.57
  -3   3   7    7.33    9.20
   2  -3  -7    0.45    8.16
   2  -3  -7    1.02    7.65
  -2  -3   7    8.37    5.67
  -2   3   7    6.50    6.30
   2   3  -7    4.66    6.09
   1  -3  -7   23.75    8.90
   1  -3  -7    6.48    7.21
  -1   3   7   15.50   10.75
   0  -3  -7   57.85   14.03
   0   3   7   54.98   14.31
  -1  -3  -7   66.31   17.17
  -1  -3  -7   36.40   10.49
   2  -3   7    1.90    5.81
  -2  -3  -7    6.46    6.85
  -2  -3  -7   -0.50    7.33
   2   3   7   -2.86    5.92
  -2   3  -7   -0.30    6.71
   2   3   7   25.33   10.82
  -3  -3  -7  164.53   30.64
   3  -3   7  143.26   22.23
  -3   3  -7  178.27   31.79
   3   3   7  158.82   20.71
   3   3   7  172.84   32.28
   4  -3   7   73.78   18.79
  -4  -3  -7   63.67   19.14
  -4   3  -7   64.12   22.00
   4   3   7   52.35   14.53
   4   3   7   90.55   25.08
   5  -3   7   15.90   15.20
  -5  -3  -7   41.62   18.37
  -5   3  -7   20.83   20.30
   5   3   7   31.90   13.57
   6   4  -7   14.92   21.14
  -5  -4   7   11.47   10.97
   5  -4  -7  -10.07   15.03
   5   4  -7   36.77   25.42
  -5   4   7   -9.64   12.24
   5   4  -7   44.60   16.48
  -5   4   7    0.06   10.11
   4  -4  -7   18.99   14.37
   4  -4  -7   14.99   12.67
  -4  -4   7    3.10    7.65
  -4   4   7   16.46   12.60
   4   4  -7   12.53   10.50
  -4   4   7   -4.50   11.94
   4   4  -7   17.32   13.18
  -3  -4   7  219.06   22.34
   3  -4  -7  233.80   30.78
  -3   4   7  227.16   30.16
  -3   4   7  251.99   28.77
   3   4  -7  205.08   24.67
  -2  -4   7   72.08   10.52
   2  -4  -7  126.73   22.65
   2  -4  -7   61.04   16.69
  -2   4   7   94.06   21.31
  -2   4   7  107.51   21.33
   2   4  -7   96.54   13.05
   1  -4  -7  287.42   29.52
   1  -4  -7  305.35   31.42
  -1   4   7  263.63   29.69
   0  -4  -7   43.63   13.70
   0   4   7   67.53   15.13
  -1  -4  -7   59.76   13.94
  -1  -4  -7   41.98   13.64
   1   4   7   43.81   12.82
  -2  -4  -7   86.06   18.58
   2  -4   7   63.48   13.80
  -2  -4  -7   93.29   21.65
  -2   4  -7   59.50   15.88
   2   4   7  100.75   22.49
   2   4   7   84.10   17.51
  -3  -4  -7    1.94   10.90
   3  -4   7    4.83    7.83
  -3  -4  -7    1.28   10.31
   3   4   7   13.48   11.67
  -3   4  -7    6.25    8.68
   3   4   7   10.06    7.12
  -4  -4  -7    7.61   11.89
   4  -4   7   12.92    9.18
   4   4   7   -0.05    8.30
   4   4   7    4.38    9.22
  -4   4  -7    4.52   10.23
  -5  -4  -7  -12.93   10.70
   5   4   7  -10.74    8.77
  -6  -5   7   -5.02   15.97
   6   5  -7  -16.47   20.64
  -5  -5   7   -5.20    9.66
   5  -5  -7   10.82   18.82
  -5   5   7   37.01   13.73
  -5   5   7   -5.99   14.13
   5   5  -7   45.38   15.25
   4  -5  -7  -17.18    9.56
   4  -5  -7    5.08   16.66
  -4   5   7    5.87   16.38
  -4   5   7   34.78   17.19
   4   5  -7   30.55   14.89
  -3  -5   7   61.96   12.88
   3  -5  -7   41.23   17.34
   3  -5  -7   54.66   18.69
   3   5  -7   60.84   14.79
  -3   5   7   42.39   14.65
  -3   5   7   52.47   15.31
   2  -5  -7   21.06   11.90
  -2   5   7   23.17    9.97
   2   5  -7    9.60    6.28
  -2   5   7   17.76    9.37
   1  -5  -7    7.61    8.70
  -1   5   7   -7.06    5.16
   0  -5  -7  314.13   31.67
   0   5   7  303.49   30.42
  -1  -5  -7  147.01   21.87
  -1   5  -7  171.46   19.76
   1   5   7  157.72   20.98
  -2  -5  -7  317.72   37.96
   2  -5   7  302.13   25.18
  -2  -5  -7  342.66   33.42
  -2   5  -7  370.27   31.41
   2   5   7  373.57   38.67
   2   5   7  313.85   31.76
   3  -5   7  278.12   29.36
  -3  -5  -7  262.97   38.00
  -3   5  -7  257.85   32.08
   3   5   7  275.12   35.84
   3   5   7  290.99   31.01
   4  -5   7    6.97    9.28
  -4  -5  -7    4.35   10.17
   4   5   7   23.17   11.09
   5  -5   7   15.59   12.12
  -5  -5  -7  -26.73   12.34
  -5   5  -7    2.60   12.73
   5   5   7   25.60   17.74
  -6  -6   7   -8.07   13.86
   6   6  -7   14.18   26.50
   5  -6  -7   -3.39   21.73
   5  -6  -7   -5.57   17.23
  -5  -6   7   53.67   19.42
  -5   6   7   69.85   21.67
  -5   6   7  -24.98   18.15
  -4  -6   7   80.97   19.18
   4   6  -7   54.67   18.23
  -4   6   7  104.48   24.69
   3  -6  -7  308.08   37.39
  -3  -6   7  291.39   25.05
  -3   6   7  315.05   36.12
   3   6  -7  327.56   30.25
   2  -6  -7  -11.24    7.65
  -2   6   7    4.42    5.78
   1  -6  -7   33.86   13.59
  -1   6   7   25.24   12.32
   0  -6  -7  119.43   22.96
   0   6   7  138.05   24.74
  -1  -6  -7   12.06   10.09
  -1   6  -7   12.31    4.43
   1   6   7    7.47   12.41
   1   6   7    3.39    6.88
   2  -6   7   -7.56    3.82
  -2  -6  -7   -7.76    8.05
  -2  -6  -7   -8.33    6.19
   2   6   7   -1.54    6.43
  -2   6  -7   10.15    6.46
   3  -6   7  194.24   23.74
  -3  -6  -7  154.91   34.54
   3   6   7  218.22   32.15
   3   6   7  200.35   29.84
  -3   6  -7  212.40   27.90
  -4  -6  -7   86.53   26.40
   4  -6   7   36.61   16.21
   4   6   7   88.47   21.46
   4   6   7   32.69   18.98
  -4   6  -7   52.93   19.01
  -5  -6  -7   20.04   15.21
   5  -6   7   20.26   12.82
   5   6   7   -2.14   14.16
  -5   6  -7   -3.45   12.55
   6   7  -7    8.65   25.98
  -5  -7   7    5.90   11.24
   5  -7  -7    0.51   16.40
   5  -7  -7   -0.83   19.76
  -5   7   7   19.42   13.47
  -5   7   7   28.55   13.44
   5   7  -7   38.65   18.32
  -4  -7   7    7.32    7.95
   4  -7  -7   19.68   16.02
   4   7  -7  -10.60   10.54
  -4   7   7    6.58    9.45
  -4   7   7   -8.50   11.29
  -3  -7   7  103.48   13.82
   3  -7  -7  150.20   30.33
  -3   7   7   89.52   21.21
  -3   7   7  134.73   25.22
   3   7  -7  137.58   20.05
   2  -7  -7   27.16   11.18
   2  -7  -7   23.97   12.80
  -2   7   7    8.88   13.96
   1  -7  -7  238.05   31.39
   0  -7  -7  106.73   23.77
  -1  -7  -7   81.64   18.04
   1   7   7   89.93   30.70
   1   7   7   68.31   25.50
   2  -7   7  173.76   17.14
  -2  -7  -7  169.25   25.59
  -2   7  -7  189.45   22.07
   2   7   7  167.19   24.91
  -3  -7  -7   11.72   11.01
   3  -7   7   17.25    9.03
  -3   7  -7   34.86   11.50
   3   7   7    4.29   10.78
   3   7   7    7.84   12.15
  -4  -7  -7   22.91   11.80
   4  -7   7   11.18    9.65
  -4   7  -7   -4.06    9.96
   4   7   7    4.35   13.60
  -5  -7  -7   -0.31   15.96
   5  -7   7   81.97   22.50
  -5   7  -7   47.35   20.13
   5   7   7   26.26   17.98
  -5  -8   7    6.28   13.03
   5  -8  -7   -9.01   30.74
  -5   8   7   42.08   24.19
  -5   8   7   19.94   15.52
   5   8  -7    2.31   20.79
   4  -8  -7   27.38   15.45
  -4  -8   7   42.08   13.79
  -4   8   7   64.23   20.65
  -4   8   7   29.31   16.98
   4   8  -7   59.51   18.59
   3  -8  -7  -10.25   10.73
  -3  -8   7   15.24    5.54
   3  -8  -7   37.67   19.59
  -3   8   7   16.21    9.28
   3   8  -7   12.44    8.27
   2  -8  -7   58.60   19.66
   2   8  -7   86.56    9.63
  -1   8   7   13.46    6.65
   0   8   7   51.04   13.88
   1  -8   7   45.92   25.01
   1   8   7   90.41   20.18
   1   8   7  143.71   37.01
  -2  -8  -7  163.86   33.23
   2  -8   7  159.50   15.12
   2   8   7  164.07   29.87
  -2   8  -7  179.65   20.61
  -3  -8  -7  330.92   43.51
   3  -8   7  339.68   31.41
  -3   8  -7  341.40   36.13
   3   8   7  450.47   47.42
   3   8   7  370.23   40.04
  -4  -8  -7    8.56   14.24
   4  -8   7    7.56    9.72
   4   8   7   31.12   15.85
   4   8   7   -3.61   11.29
  -4   8  -7    4.27   11.42
   5  -9  -7   10.76   22.90
  -5  -9   7   30.09   13.59
   5   9  -7   68.07   23.45
  -5   9   7   10.60   23.92
   4  -9  -7   -6.24   15.64
  -4  -9   7   25.49   10.77
  -4   9   7   30.10   15.60
   4   9  -7   45.95   15.22
  -4   9   7   15.40   16.90
   3  -9  -7   -9.70   11.53
  -3  -9   7    0.59    4.47
   3  -9  -7   10.92   11.79
  -3   9   7    3.57    9.26
   3   9  -7   -8.04    7.74
  -3   9   7   -4.21   11.67
   2  -9  -7  137.88   29.57
  -2   9   7  132.22   31.59
   1  -9  -7  -19.57    8.17
   0  -9  -7   -0.01   10.38
   0   9   7    5.87   14.06
  -1  -9  -7  -10.17    7.04
   1   9   7   -7.27    8.57
   2  -9   7  165.11   14.26
   2   9   7  112.74   23.10
  -2   9  -7  138.18   19.04
  -3  -9  -7   20.99   12.36
   3  -9   7   -6.74    6.45
  -3  -9  -7    5.44   10.51
  -3   9  -7    9.55    9.90
   3   9   7   15.91   11.57
  -4  -9  -7  -19.69   15.70
   4  -9   7    3.61    9.48
  -4  -9  -7   20.77   17.35
  -4   9  -7   -7.63    9.60
   4   9   7   17.78   11.02
   4   9   7   21.83   12.57
  -5 -10   7   -5.04   11.48
   5  10  -7   30.40   19.73
   4 -10  -7   -7.17   21.67
   4 -10  -7  -28.76   12.73
  -4 -10   7   22.90    9.48
   4  10  -7    9.60   12.57
  -4  10   7  -11.91   12.33
  -4  10   7    2.23   21.62
   3 -10  -7   22.27   13.34
  -3  10   7   23.57   16.10
  -3  10   7   31.34   12.19
   2 -10  -7   22.54   16.61
   2 -10  -7    9.50   11.94
  -2  10   7   -0.08   11.40
   1 -10  -7   89.82   24.35
  -1  10   7   58.55   18.97
   0 -10  -7   -8.44    9.53
   0  10   7  -16.93    7.64
  -1 -10  -7   33.37   13.31
   1  10   7   21.09   12.20
  -2 -10  -7    4.87   11.54
  -2  10  -7   15.03    7.42
   2  10   7   11.74   10.45
   3 -10   7   41.21   12.26
  -3 -10  -7   33.52   20.22
  -3  10  -7   52.18   17.85
   3  10   7   19.36   14.98
  -4 -10  -7   36.85   20.46
   4 -10   7   -2.42    9.14
   4  10   7   17.07   12.50
  -4  10  -7  -12.32   11.70
   4  10   7   10.10   20.18
  -4 -11   7    6.93    8.71
   4 -11  -7   37.42   21.16
  -4  11   7  -28.86   15.13
   4  11  -7  -18.97   13.49
   3 -11  -7    5.93   15.44
   3 -11  -7   17.58   17.11
  -3 -11   7   10.95    6.61
  -3  11   7   20.29   14.49
  -3  11   7  -17.87   14.78
   3  11  -7   30.00   10.43
   2 -11  -7   -8.46   13.72
  -2  11   7   51.08   22.93
   1 -11  -7   -4.42   10.40
  -1  11   7   17.30   10.64
   0 -11  -7   -1.36    9.23
   0  11   7    9.67    7.42
  -1 -11  -7    0.30   10.55
   1  11   7  -14.99    9.54
  -2 -11  -7    4.05   13.62
   2  11   7  -19.56   13.71
  -2  11  -7    2.31    7.09
   2  11   7   -9.12    9.42
  -3 -11  -7    2.68   10.46
   3 -11   7    3.60    7.74
  -3  11  -7   10.52   11.62
   3  11   7  -11.53   11.22
  -4 -12   7   44.17   12.77
  -4  12   7   17.51   23.66
   4  12  -7   73.12   19.27
  -3 -12   7   29.58    7.38
  -3 -12   7   16.45    4.53
   3 -12  -7   21.98   21.09
  -3  12   7   18.85   18.64
   2 -12  -7   31.01   16.74
  -2  12   7   13.62   12.07
  -1  12   7   42.20   17.64
   0 -12  -7  -15.03   12.63
   0  12   7    9.69   10.19
  -1 -12  -7   -3.71   10.48
   1  12   7   12.04   12.92
   2 -12   7    1.34   13.58
  -2 -12  -7    1.88   16.86
   2  12   7    6.87   16.65
  -2  12  -7    5.67    7.58
   2  12   7  -10.90   11.01
   3 -12   7   23.90   11.62
  -3 -12  -7   30.94   21.30
  -3  12  -7   11.40   12.18
   3  12   7   14.97   15.00
   3 -13  -7  -11.86   23.28
  -3  13   7    1.81   13.79
   3  13  -7   30.32   13.46
   1 -13  -7   -3.97   16.69
  -1  13   7   13.83   13.02
   0 -13  -7  -19.72   13.81
   0  13   7    9.12   11.14
  -1 -13  -7   -1.89   17.55
   1  13   7   -4.09   13.62
  -2 -13  -7   14.75   22.23
  -2  13  -7   48.48   15.37
   2  13   7   26.73   18.00
   2 -14  -7   -6.48   24.65
   2  14  -7    8.73    8.68
   2  14  -7   11.80    4.81
  -2  14   7   13.68   13.23
   1 -14  -7  -32.96   20.23
  -1  14   7  -15.26   14.52
   0  14   7   66.63   28.17
  -1 -14  -7  -26.87   19.57
   1  14   7    8.04   14.92
   1 -15  -7  -25.32   20.86
  -1  15   7   38.42   24.24
   0 -15  -7  -16.56   17.97
   0  15   7   24.74   18.19
   5   0  -8    9.73   24.27
   5   0  -8   -2.86   17.66
  -5   0   8   -8.38   13.89
   3   0  -8  321.20   36.16
   3   0  -8  293.73   32.61
   2   0  -8   48.11   12.92
   2   0  -8   32.22   20.78
   1   0  -8   56.09   13.29
   0   0  -8  476.02   32.33
   1   0   8    0.18   11.12
  -2   0  -8   50.61   13.69
   2   0   8   70.72   16.91
  -2   0  -8   55.37   16.57
  -3   0  -8   66.60   15.20
   3   0   8   49.72   10.83
   4   0   8   63.39   22.29
  -4   0  -8   42.81   17.78
   5  -1  -8   34.76   29.31
   5  -1  -8    1.02   14.80
   5   1  -8  -41.98   27.72
   5   1  -8   19.22   18.16
  -5   1   8  -16.08   12.91
  -5   1   8   -0.77   11.46
  -4  -1   8   -3.41    9.32
  -4   1   8   17.23    8.64
   4   1  -8  -10.95   11.35
  -4   1   8    9.36   12.81
   4   1  -8   -7.84   17.81
   3  -1  -8  352.33   42.56
   3  -1  -8  457.93   41.11
  -3  -1   8  490.52   37.82
  -3   1   8  450.05   38.49
   3   1  -8  469.22   38.29
   2  -1  -8  372.22   32.84
   2  -1  -8  290.39   33.14
   2   1  -8  350.91   29.19
   1  -1  -8   17.44   10.63
  -1   1   8   16.48    6.29
   0  -1  -8   56.47   13.07
   1  -1   8    3.12   11.79
  -1  -1  -8    5.53    6.92
   1   1   8    5.27    4.89
   1   1   8   40.36   24.88
  -2  -1  -8   10.66    8.10
  -2  -1  -8   20.75   10.68
   2  -1   8   20.92    8.72
  -2   1  -8   52.56   14.31
  -2   1  -8    5.37    7.17
   3  -1   8    7.24    7.34
  -3  -1  -8   19.57   10.34
  -3  -1  -8   16.94    7.87
   3   1   8   -1.48    6.08
  -3   1  -8    5.42    7.84
   3   1   8   11.11    7.18
  -3   1  -8   10.57    7.56
   4  -1   8  104.58   31.19
  -4  -1  -8   32.17   16.98
   4   1   8   42.42   12.56
   4   1   8   36.69   18.76
  -4   1  -8   37.11   21.47
  -5  -2   8  -17.12   10.21
   5  -2  -8  -37.12   25.98
  -5   2   8  -10.97   11.11
  -5   2   8    1.93   17.74
   5   2  -8   -2.43   23.79
   5   2  -8    6.61   15.77
  -4  -2   8   16.14    8.80
   4  -2  -8   14.35   16.23
  -4   2   8   50.06   15.89
  -4   2   8   -3.48   10.85
   4   2  -8   17.50   20.18
  -3  -2   8   97.12   18.19
   3  -2  -8   59.15   16.75
   3  -2  -8  101.71   21.89
  -3   2   8   54.73   15.84
  -3   2   8   46.30   15.01
   3   2  -8   61.77   16.22
   2  -2  -8   80.26   20.52
   2  -2  -8   78.71   17.97
  -2   2   8   52.12   15.47
   1  -2  -8  -17.43    9.36
  -1   2   8   -0.16    6.93
   0  -2  -8   -1.17    8.58
   0   2   8   12.33    8.07
   1  -2   8   -8.51   10.63
  -1  -2  -8    1.54    6.91
   1   2   8    7.90   13.90
  -2  -2  -8   -3.00    5.14
  -2  -2  -8   15.73    8.02
   2  -2   8    3.53    5.03
   2   2   8    5.27    5.91
  -2   2  -8    3.24    5.51
  -3  -2  -8    4.92    9.15
   3  -2   8   13.06    8.33
  -3  -2  -8  -12.06    8.19
   3   2   8   16.25    8.68
  -3   2  -8   15.71    8.03
  -4  -2  -8    8.24   13.89
  -4  -2  -8   11.40   14.77
   4   2   8    8.87   11.64
  -4   2  -8   -1.42   14.44
   4   2   8   22.19    9.61
   5  -3  -8  -13.10   19.08
   5   3  -8    5.29   17.27
  -5   3   8  -16.61   12.67
   4  -3  -8   17.04   10.16
   4  -3  -8   -5.76   18.55
  -4  -3   8   -5.38    7.43
   4   3  -8   -3.81   11.07
  -4   3   8   23.33   13.92
  -4   3   8  -11.45    8.85
  -3  -3   8   11.40    7.28
   3  -3  -8  -15.91   12.37
   3  -3  -8   -4.46    9.36
  -3   3   8    2.02    9.90
   3   3  -8    3.27    7.87
  -3   3   8   16.76    9.65
   2  -3  -8    0.63    9.65
   2  -3  -8   -3.40    7.86
   2   3  -8    0.88    5.09
  -2   3   8   -8.29    7.50
   1  -3  -8   90.99   19.18
  -1   3   8   60.05   14.61
   0  -3  -8   -8.16    8.22
   0   3   8   -2.95    5.97
   1   3   8  169.86   21.20
   1   3   8  228.00   40.06
  -2  -3  -8   22.75    7.71
   2  -3   8    0.89    4.99
  -2  -3  -8    1.03    8.29
   2   3   8   10.70    6.48
  -2   3  -8   -0.43    5.84
  -3  -3  -8   26.56   15.50
  -3  -3  -8    7.33    8.83
   3  -3   8   14.49    9.46
   3   3   8   19.70   11.61
  -3   3  -8   25.06    9.76
   3   3   8   22.67    9.79
  -4  -3  -8  -33.57   14.20
  -4  -3  -8   20.23   12.97
   4  -3   8   -6.84   10.50
  -4   3  -8   10.36   14.18
   4   3   8   -1.90   15.03
   4   3   8   -3.64   11.20
  -5  -4   8  -12.20   11.41
  -5   4   8   40.71   16.99
   5   4  -8  -13.60   13.85
   4  -4  -8    0.46   10.92
  -4  -4   8   20.01    8.48
   4  -4  -8   22.62   22.80
   4   4  -8  -11.16    9.74
  -4   4   8    0.12   10.44
  -4   4   8  -15.47   12.47
   3  -4  -8    7.51    9.70
  -3   4   8    8.15   11.70
   3   4  -8   28.31   10.10
  -3   4   8    6.07   11.76
   2  -4  -8   26.41   11.28
   2  -4  -8   10.53   12.90
  -2   4   8    4.86    8.68
   2   4  -8    1.39    4.56
   1  -4  -8   14.32   10.12
  -1   4   8   -5.40    7.27
   0  -4  -8   16.40    8.76
   0   4   8   -1.81    6.74
   1  -4   8    2.53   13.18
  -1  -4  -8   12.03   10.28
   1   4   8   23.90   22.15
   1   4   8    8.76    6.72
   2  -4   8   68.50   13.58
  -2  -4  -8   75.20   20.41
  -2   4  -8   83.50   16.07
   2   4   8   46.23   13.92
  -3  -4  -8   84.68   24.33
   3  -4   8  108.28   20.76
   3   4   8   72.44   15.86
  -3   4  -8  114.51   22.61
   3   4   8  109.94   25.23
   4  -4   8   -6.62    9.85
  -4  -4  -8   -1.30   10.32
  -4   4  -8    3.95   12.90
   4   4   8   -9.38   15.36
  -5  -5   8   98.01   22.58
   5   5  -8   24.34   19.70
   4  -5  -8   30.46   17.31
  -4  -5   8   24.43    8.12
  -4   5   8   11.40   10.28
   4   5  -8   -8.98    9.25
  -4   5   8  -25.27   16.16
   3  -5  -8    6.98   14.50
  -3  -5   8    2.96    5.69
  -3   5   8  -20.94   16.00
   3   5  -8   -1.73    7.80
   2  -5  -8   28.13    9.25
   2  -5  -8   17.22   12.11
  -2   5   8    6.50    9.41
   1  -5  -8   84.25   19.38
  -1   5   8   80.42   17.26
   0  -5  -8   61.86   16.66
   0   5   8   97.15   19.23
   1  -5   8  212.62   39.31
   1   5   8  185.04   23.85
   1   5   8  281.51   57.88
  -2   5  -8   49.06   12.01
  -3  -5  -8   11.08   13.51
   3  -5   8   18.96   10.24
  -3  -5  -8   14.49   13.26
   3   5   8   19.63   14.96
  -3   5  -8   37.57   14.23
   4  -5   8    0.29    8.12
  -4  -5  -8  -22.00   10.40
  -4   5  -8   21.56   10.45
  -5  -6   8   -6.50   10.88
   5   6  -8   10.58   18.44
  -4  -6   8   -3.02    7.41
   4  -6  -8   56.26   19.28
   4  -6  -8   10.63   18.25
  -4   6   8  -11.23   12.71
   4   6  -8    8.86   11.24
  -4   6   8   -6.91   14.45
   3  -6  -8   21.68   13.68
   3  -6  -8   -5.18   12.65
  -3  -6   8    8.67    4.39
  -3   6   8   11.97    8.06
   3   6  -8   -6.24    6.72
  -3   6   8   -2.65   11.90
   2   6  -8   32.05    6.47
  -2   6   8   34.49   11.22
  -1   6   8   74.94   18.03
   0  -6  -8   -0.95   10.15
   0   6   8    2.15    6.89
  -1  -6  -8    4.51    8.62
   1  -6   8   13.46   22.65
  -2  -6  -8  128.27   26.30
   2   6   8  163.27   28.64
  -2   6  -8  162.83   19.40
  -3  -6  -8   14.51   10.79
  -3  -6  -8   45.76   16.55
   3  -6   8    2.85    7.63
   3   6   8    5.82   10.28
   3   6   8   22.88   13.16
  -3   6  -8   18.39   10.12
   4  -6   8   13.34   11.32
  -4   6  -8   14.47   11.95
   4   6   8    9.35   15.42
  -4  -7   8   14.30    7.60
   4  -7  -8   14.45   20.60
   4  -7  -8  -20.24   16.90
  -4   7   8   12.79   14.47
  -4   7   8   19.86   11.70
   4   7  -8   24.94   14.75
  -3  -7   8   16.81    5.61
  -3   7   8   13.95   16.06
   3   7  -8    1.59    7.65
  -3   7   8   18.60   11.67
   2  -7  -8    0.09   11.98
   2  -7  -8    4.33   12.12
  -2   7   8   38.02   15.62
   1  -7  -8   13.78    9.50
   0  -7  -8   13.58    8.85
   0   7   8   -6.57    7.35
   1   7   8   31.04   14.21
   2   7   8   68.41   16.38
  -2   7  -8   83.66   14.66
  -3  -7  -8    6.03   12.76
   3  -7   8   23.16    8.78
  -3  -7  -8  -10.11   12.18
   3   7   8   -8.22    8.60
  -3   7  -8   14.87    9.36
  -4  -7  -8  -34.18   21.16
   4  -7   8    3.80    9.27
  -4   7  -8    6.08   13.44
  -4  -8   8   78.94   17.78
   4   8  -8   58.44   16.46
   3  -8  -8   -4.98   17.17
   3   8  -8    4.94   11.24
  -3   8   8    6.63   11.22
   2  -8  -8    4.88   12.85
   2  -8  -8  -25.60   18.49
   1  -8  -8   -5.60   11.15
  -1   8   8   -7.89   10.54
   0  -8  -8    0.93   10.05
   0   8   8   -1.63   11.29
   1   8   8   18.19   10.09
  -2  -8  -8  -25.08   10.55
  -2   8  -8    7.03    5.19
   2   8   8  -15.02    7.69
  -3  -8  -8   -2.71   12.95
   3  -8   8   26.16    9.36
  -4  -9   8   -7.97    5.81
   4   9  -8   -5.78   13.42
   3  -9  -8   45.82   20.03
   3  -9  -8   28.86   19.59
   2  -9  -8  -11.09   13.45
   1  -9  -8   -2.70   11.29
  -1   9   8   36.01   18.68
   0  -9  -8   -2.28   10.34
   0   9   8   31.44   13.47
  -1  -9  -8  -14.13    8.87
  -2  -9  -8   14.64   15.06
   2   9   8   34.67   23.76
  -3  -9  -8   -7.40   15.82
  -3   9  -8   -2.31    8.12
   3  10  -8    6.14    6.48
  -2  10   8   21.30   14.40
  -1  10   8   -6.01   10.92
   0  10   8    3.62   12.00
   1  10   8   17.44   11.11
   2 -10   8    6.26   14.65
   2  10   8  -29.85   19.41
   2 -11  -8   14.81   21.87
   1 -11  -8  -16.54   13.97
  -1  11   8   14.70   19.73
   0 -11  -8   -0.19   12.72
  -1 -11  -8   17.10   18.55
   2 -11   8  -24.68   15.84
   1 -12  -8   -0.89   24.82
   0 -12  -8   -0.18   17.50
   4   0  -9  -22.90   17.47
  -4   0   9    6.73   10.60
   3   0  -9    9.38   10.68
  -3   0   9   -0.57    8.00
   2   0  -9    7.46    8.25
  -2   0  -9   -4.41    4.90
   3   0   9   11.97    8.52
  -3   0  -9   -3.17    9.39
   4  -1  -9   -0.30   14.51
  -4  -1   9    1.12    9.59
   4   1  -9    9.60   12.89
  -4   1   9    7.59   12.63
  -3  -1   9   17.96    9.00
   3  -1  -9   41.23   15.24
   3   1  -9   29.29   11.97
  -3   1   9   24.59   11.94
   2  -1  -9   -7.31    8.88
   2   1  -9    1.00    7.50
  -2  -1  -9   35.20   13.78
  -2   1  -9   27.36   10.53
  -3  -1  -9   -1.54   11.65
  -3   1  -9   20.26   12.06
   3   1   9   30.07   12.09
  -4  -2   9   49.95   14.61
  -4   2   9   31.92   17.07
   4   2  -9   57.02   18.01
   3  -2  -9   26.20   19.38
   3  -2  -9    0.89   10.41
   2  -2  -9   25.85   14.80
   2  -2  -9   -3.58    9.04
   1  -2  -9   32.09   13.41
   0  -2  -9   22.23   11.55
  -1  -2  -9   15.85   11.20
  -2  -2  -9   -6.15    8.47
  -2  -2  -9   11.33   11.14
  -2   2  -9    7.02    8.26
  -3  -2  -9   28.08   11.86
   3  -2   9    4.83    8.01
  -3   2  -9    3.17    9.13
   4  -3  -9   26.58   17.82
  -4  -3   9    4.20    7.88
   4   3  -9   14.83   12.91
  -4   3   9    7.70   13.80
   3  -3  -9  -23.96   17.88
   3  -3  -9   27.64   12.91
   3   3  -9    5.05    7.59
   2  -3  -9   -8.35   14.19
   2  -3  -9   20.15   11.40
  -2   3   9  -14.74   12.18
   1  -3  -9   11.31   13.27
   0  -3  -9    5.40   12.33
  -1  -3  -9    1.43   11.87
   1   3   9   -7.19    9.34
  -2  -3  -9   50.31   17.85
   3  -3   9   41.90   13.57
  -3  -3  -9   82.80   24.95
  -3   3  -9   42.29   14.34
  -4  -4   9  -10.43    7.09
  -4   4   9   21.76   15.36
   4   4  -9    6.00   12.44
   3  -4  -9   38.91   22.50
   2  -4  -9   10.92   16.29
  -2   4   9  -16.52   12.73
   1  -4  -9  -11.69   13.20
  -1   4   9    6.08   15.61
   0  -4  -9   -6.22   11.79
   0   4   9   14.83   14.27
  -1  -4  -9   15.74   12.93
   1   4   9  -11.62   14.15
  -2  -4  -9   38.28   18.46
  -3  -4  -9   15.21   13.08
  -3   4  -9   14.59   12.42
  -4  -5   9    2.94    7.41
   4   5  -9  -10.38   10.40
   3  -5  -9    4.28   13.48
   2  -5  -9    9.67   17.37
  -2   5   9   11.09   12.68
   1  -5  -9    7.96   14.52
  -1   5   9  -12.73   10.92
   0  -5  -9    2.36   14.01
   0   5   9  -10.56    9.56
  -1  -5  -9   -1.17   12.94
   1   5   9    6.39    9.30
  -2   5  -9  137.16   19.26
  -3  -5  -9   -7.73   10.42
   3  -5   9   -1.19    6.24
  -3   5  -9  -13.78    7.09
   3  -6  -9   10.25   21.74
   3   6  -9    3.87    7.10
   2  -6  -9   15.59   18.92
  -2   6   9   -3.31   14.01
   1  -6  -9  -14.28   14.52
  -1   6   9   12.67   11.22
   0  -6  -9   -3.24   12.76
   0   6   9   13.35   11.45
  -1  -6  -9    8.07   15.45
   1   6   9   -5.35   10.41
  -2   6  -9   44.86   14.91
   2   6   9   32.19   22.46
   3   7  -9    4.62    5.79
   1  -7  -9   32.23   26.94
  -1   7   9    6.66   14.77
   0  -7  -9   26.20   23.94
   0   7   9    5.01   14.94
   2  -7   9    7.75   16.99
   2   7   9    4.41   20.37
   0   0   0    0.00    0.00


 _exptl_absorpt_process_details
)
 SADABS 2016/2: Krause, L., Herbst-Irmer, R., Sheldrick G.M. & Stalke D.,
 J. Appl. Cryst. 48 (2015) 3-10
)
 _exptl_absorpt_correction_type   multi-scan
 _exptl_absorpt_correction_T_max  0.7456
 _exptl_absorpt_correction_T_min  0.5435
 _exptl_special_details
)
 The following wavelength and cell were deduced by SADABS from the
 direction cosines etc. They are given here for emergency use only:
 CELL 0.71071    6.683   15.972    7.872   89.992   93.887   90.000
)

_computing_structure_solution     'SHELXT 2018/2 (Sheldrick, 2018)'
;
_shelx_hkl_checksum                54103
_olex2_submission_special_instructions  'No special instructions were received'
