# Supplementary material for: Versatile Pyridinium Trifluoroborate Platform for Facile Preparation of 18F‑Labeled PET Tracers in Water
Source: ACS Cent Sci. 2026 May 6;12(6):824–30. doi: 10.1021/acscentsci.6c00164 (PMC13306595; doi:10.1021/acscentsci.6c00164)
Supplement: Supplementary file 2 [file oc6c00164_si_002.zip › X-Ray Data/2457625.cif]

data_b250609c
_audit_creation_date               2025-06-09
_audit_creation_method
;
Olex2 1.5
(compiled 2025.02.27 svn.r83f5de26 for OlexSys, GUI svn.r7172)
;
_shelx_SHELXL_version_number       '2018/3'
_audit_contact_author_address      ?
_audit_contact_author_email        ?
_audit_contact_author_name         ''
_audit_contact_author_phone        ?
_publ_contact_author_id_orcid      ?
_publ_section_references
;
Dolomanov, O.V., Bourhis, L.J., Gildea, R.J, Howard, J.A.K. & Puschmann, H.
 (2009), J. Appl. Cryst. 42, 339-341.

Sheldrick, G.M. (2015). Acta Cryst. A71, 3-8.

Sheldrick, G.M. (2015). Acta Cryst. C71, 3-8.
;
_chemical_name_common              ?
_chemical_name_systematic          ?
_chemical_formula_moiety           'C8 H7 B F3 N'
_chemical_formula_sum              'C8 H7 B F3 N'
_chemical_formula_weight           184.96
_chemical_melting_point            ?
loop_
  _atom_type_symbol
  _atom_type_description
  _atom_type_scat_dispersion_real
  _atom_type_scat_dispersion_imag
  _atom_type_scat_source
 'C' 'C' 0.0033 0.0016 'International Tables Vol C Tables 4.2.6.8 and 6.1.1.4'
 'H' 'H' 0.0000 0.0000 'International Tables Vol C Tables 4.2.6.8 and 6.1.1.4'
 'B' 'B' 0.0013 0.0007 'International Tables Vol C Tables 4.2.6.8 and 6.1.1.4'
 'F' 'F' 0.0171 0.0103 'International Tables Vol C Tables 4.2.6.8 and 6.1.1.4'
 'N' 'N' 0.0061 0.0033 'International Tables Vol C Tables 4.2.6.8 and 6.1.1.4'

_shelx_space_group_comment
;
The symmetry employed for this shelxl refinement is uniquely defined
by the following loop, which should always be used as a source of
symmetry information in preference to the above space-group names.
They are only intended as comments.
;
_space_group_crystal_system        'triclinic'
_space_group_IT_number             2
_space_group_name_H-M_alt          'P -1'
_space_group_name_Hall             '-P 1'
loop_
  _space_group_symop_operation_xyz
 'x, y, z'
 '-x, -y, -z'

_cell_length_a                     7.1101(3)
_cell_length_b                     7.7077(3)
_cell_length_c                     7.9353(3)
_cell_angle_alpha                  72.717(2)
_cell_angle_beta                   86.701(2)
_cell_angle_gamma                  82.814(2)
_cell_volume                       411.88(3)
_cell_formula_units_Z              2
_cell_measurement_reflns_used      4126
_cell_measurement_temperature      223.00
_cell_measurement_theta_max        27.459
_cell_measurement_theta_min        2.689
_shelx_estimated_absorpt_T_max     0.961
_shelx_estimated_absorpt_T_min     0.961
_exptl_absorpt_coefficient_mu      0.135
_exptl_absorpt_correction_T_max    0.7456
_exptl_absorpt_correction_T_min    0.4730
_exptl_absorpt_correction_type     multi-scan
_exptl_absorpt_process_details
;
SADABS-2016/2 (Bruker,2016/2) was used for absorption correction.
wR2(int) was 0.1524 before and 0.0896 after correction.
The Ratio of minimum to maximum transmission is 0.6344.
The \l/2 correction factor is Not present.
;
_exptl_absorpt_special_details     ?
_exptl_crystal_colour              'clear light colourless'
_exptl_crystal_colour_lustre       clear
_exptl_crystal_colour_modifier     light
_exptl_crystal_colour_primary      colourless
_exptl_crystal_density_diffrn      1.491
_exptl_crystal_density_meas        ?
_exptl_crystal_density_method      ?
_exptl_crystal_description         block
_exptl_crystal_F_000               188
_exptl_crystal_size_max            0.3
_exptl_crystal_size_mid            0.3
_exptl_crystal_size_min            0.3
_exptl_transmission_factor_max     ?
_exptl_transmission_factor_min     ?
_diffrn_reflns_av_R_equivalents    0.0575
_diffrn_reflns_av_unetI/netI       0.0483
_diffrn_reflns_Laue_measured_fraction_full  0.995
_diffrn_reflns_Laue_measured_fraction_max  0.995
_diffrn_reflns_limit_h_max         9
_diffrn_reflns_limit_h_min         -9
_diffrn_reflns_limit_k_max         10
_diffrn_reflns_limit_k_min         -10
_diffrn_reflns_limit_l_max         10
_diffrn_reflns_limit_l_min         -10
_diffrn_reflns_number              7191
_diffrn_reflns_point_group_measured_fraction_full  0.995
_diffrn_reflns_point_group_measured_fraction_max  0.995
_diffrn_reflns_theta_full          25.242
_diffrn_reflns_theta_max           27.486
_diffrn_reflns_theta_min           2.689
_diffrn_ambient_temperature        223.00
_diffrn_detector_area_resol_mean   ?
_diffrn_measured_fraction_theta_full  0.995
_diffrn_measured_fraction_theta_max  0.995
_diffrn_measurement_device_type    'Bruker APEX-II CCD'
_diffrn_measurement_method         ?
_diffrn_radiation_type             MoK\a
_diffrn_radiation_wavelength       0.71073
_diffrn_source                     ?
_diffrn_source_current             1.0
_diffrn_source_power               0.05
_diffrn_source_voltage             50.0
_reflns_Friedel_coverage           0.000
_reflns_Friedel_fraction_full      .
_reflns_Friedel_fraction_max       .
_reflns_number_gt                  1523
_reflns_number_total               1875
_reflns_special_details
;
 Reflections were merged by SHELXL according to the crystal
 class for the calculation of statistics and refinement.
 
 _reflns_Friedel_fraction is defined as the number of unique
 Friedel pairs measured divided by the number that would be
 possible theoretically, ignoring centric projections and
 systematic absences.
;
_reflns_threshold_expression       'I > 2\s(I)'
_computing_cell_refinement         'SAINT V8.40B (?, 2016)'
_computing_data_collection         ?
_computing_data_reduction          'SAINT V8.40B (?, 2016)'
_computing_molecular_graphics      'Olex2 1.5 (Dolomanov et al., 2009)'
_computing_publication_material    'Olex2 1.5 (Dolomanov et al., 2009)'
_computing_structure_refinement    'SHELXL 2018/3 (Sheldrick, 2015)'
_computing_structure_solution      'SHELXT 2014/5 (Sheldrick, 2014)'
_refine_diff_density_max           0.357
_refine_diff_density_min           -0.238
_refine_diff_density_rms           0.048
_refine_ls_extinction_coef         .
_refine_ls_extinction_method       none
_refine_ls_goodness_of_fit_ref     1.049
_refine_ls_hydrogen_treatment      constr
_refine_ls_matrix_type             full
_refine_ls_number_parameters       118
_refine_ls_number_reflns           1875
_refine_ls_number_restraints       0
_refine_ls_R_factor_all            0.0660
_refine_ls_R_factor_gt             0.0517
_refine_ls_restrained_S_all        1.049
_refine_ls_shift/su_max            0.000
_refine_ls_shift/su_mean           0.000
_refine_ls_structure_factor_coef   Fsqd
_refine_ls_weighting_details      
 'w=1/[\s^2^(Fo^2^)+(0.0516P)^2^+0.2089P] where P=(Fo^2^+2Fc^2^)/3'
_refine_ls_weighting_scheme        calc
_refine_ls_wR_factor_gt            0.1249
_refine_ls_wR_factor_ref           0.1357
_refine_special_details            ?
_olex2_refinement_description
;
1. Fixed Uiso
 At 1.2 times of:
  All C(H) groups, All C(H,H) groups
2.a Secondary CH2 refined with riding coordinates:
 C6(H6A,H6B)
2.b Aromatic/amide H refined with riding coordinates:
 C5(H5), C3(H3), C1(H1), C2(H2)
2.c :
 C8(H8)
;
_atom_sites_solution_hydrogens     geom
_atom_sites_solution_primary       dual
_atom_sites_solution_secondary     ?
loop_
  _atom_site_label
  _atom_site_type_symbol
  _atom_site_fract_x
  _atom_site_fract_y
  _atom_site_fract_z
  _atom_site_U_iso_or_equiv
  _atom_site_adp_type
  _atom_site_occupancy
  _atom_site_site_symmetry_order
  _atom_site_calc_flag
  _atom_site_refinement_flags_posn
  _atom_site_refinement_flags_adp
  _atom_site_refinement_flags_occupancy
  _atom_site_disorder_assembly
  _atom_site_disorder_group
 F1 F 0.76876(18) 0.71652(15) 0.55446(15) 0.0445(3) Uani 1 1 d . . . . .
 F2 F 0.6568(2) 0.65798(17) 0.83633(17) 0.0554(4) Uani 1 1 d . . . . .
 F3 F 0.95201(18) 0.53635(16) 0.7758(2) 0.0549(4) Uani 1 1 d . . . . .
 N1 N 0.4430(2) 0.19690(19) 0.77462(18) 0.0269(3) Uani 1 1 d . . . . .
 C4 C 0.6807(2) 0.4023(2) 0.7016(2) 0.0270(4) Uani 1 1 d . . . . .
 C5 C 0.5099(2) 0.3527(2) 0.7798(2) 0.0276(4) Uani 1 1 d . . . . .
 H5 H 0.437657 0.428773 0.838470 0.033 Uiso 1 1 calc R U . . .
 C3 C 0.7811(3) 0.2856(3) 0.6152(3) 0.0339(4) Uani 1 1 d . . . . .
 H3 H 0.897055 0.315693 0.557611 0.041 Uiso 1 1 calc R U . . .
 C1 C 0.5421(3) 0.0842(2) 0.6940(3) 0.0323(4) Uani 1 1 d . . . . .
 H1 H 0.494503 -0.023978 0.693066 0.039 Uiso 1 1 calc R U . . .
 C2 C 0.7127(3) 0.1258(3) 0.6128(3) 0.0371(4) Uani 1 1 d . . . . .
 H2 H 0.782703 0.046721 0.555976 0.045 Uiso 1 1 calc R U . . .
 C6 C 0.2522(3) 0.1614(3) 0.8582(3) 0.0338(4) Uani 1 1 d . . . . .
 H6A H 0.252454 0.166752 0.980031 0.041 Uiso 1 1 calc R U . . .
 H6B H 0.157172 0.258447 0.794340 0.041 Uiso 1 1 calc R U . . .
 C7 C 0.1979(3) -0.0146(3) 0.8592(3) 0.0364(4) Uani 1 1 d . . . . .
 C8 C 0.1493(3) -0.1554(3) 0.8607(3) 0.0481(6) Uani 1 1 d . . . . .
 H8 H 0.110436 -0.267977 0.861994 0.058 Uiso 1 1 calc R U . . .
 B1 B 0.7649(3) 0.5831(3) 0.7176(3) 0.0303(4) Uani 1 1 d . . . . .

loop_
  _atom_site_aniso_label
  _atom_site_aniso_U_11
  _atom_site_aniso_U_22
  _atom_site_aniso_U_33
  _atom_site_aniso_U_23
  _atom_site_aniso_U_13
  _atom_site_aniso_U_12
 F1 0.0613(8) 0.0309(6) 0.0395(7) -0.0029(5) -0.0027(5) -0.0163(5)
 F2 0.0778(10) 0.0442(7) 0.0588(8) -0.0335(6) 0.0271(7) -0.0291(7)
 F3 0.0509(8) 0.0353(7) 0.0821(10) -0.0152(6) -0.0291(7) -0.0107(5)
 N1 0.0285(7) 0.0255(7) 0.0287(7) -0.0092(6) -0.0023(6) -0.0073(6)
 C4 0.0321(9) 0.0243(8) 0.0263(8) -0.0081(7) -0.0031(7) -0.0069(7)
 C5 0.0334(9) 0.0228(8) 0.0297(8) -0.0108(7) -0.0016(7) -0.0066(7)
 C3 0.0311(9) 0.0363(10) 0.0386(10) -0.0160(8) 0.0027(8) -0.0097(7)
 C1 0.0338(9) 0.0267(9) 0.0424(10) -0.0171(8) -0.0022(8) -0.0082(7)
 C2 0.0355(10) 0.0348(10) 0.0490(11) -0.0246(9) 0.0023(8) -0.0049(7)
 C6 0.0312(9) 0.0344(10) 0.0403(10) -0.0152(8) 0.0043(8) -0.0126(7)
 C7 0.0344(10) 0.0374(10) 0.0387(10) -0.0098(8) 0.0024(8) -0.0130(8)
 C8 0.0471(12) 0.0393(12) 0.0637(14) -0.0195(10) 0.0100(10) -0.0212(9)
 B1 0.0374(11) 0.0242(9) 0.0320(10) -0.0090(8) -0.0002(8) -0.0116(8)

_geom_special_details
;
 All esds (except the esd in the dihedral angle between two l.s. planes)
 are estimated using the full covariance matrix.  The cell esds are taken
 into account individually in the estimation of esds in distances, angles
 and torsion angles; correlations between esds in cell parameters are only
 used when they are defined by crystal symmetry.  An approximate (isotropic)
 treatment of cell esds is used for estimating esds involving l.s. planes.
;
loop_
  _geom_bond_atom_site_label_1
  _geom_bond_atom_site_label_2
  _geom_bond_distance
  _geom_bond_site_symmetry_2
  _geom_bond_publ_flag
 F1 B1 1.395(2) . ?
 F2 B1 1.393(2) . ?
 F3 B1 1.402(2) . ?
 N1 C5 1.358(2) . ?
 N1 C1 1.336(2) . ?
 N1 C6 1.495(2) . ?
 C4 C5 1.376(2) . ?
 C4 C3 1.392(2) . ?
 C4 B1 1.625(2) . ?
 C5 H5 0.9400 . ?
 C3 H3 0.9400 . ?
 C3 C2 1.385(3) . ?
 C1 H1 0.9400 . ?
 C1 C2 1.369(3) . ?
 C2 H2 0.9400 . ?
 C6 H6A 0.9800 . ?
 C6 H6B 0.9800 . ?
 C6 C7 1.454(2) . ?
 C7 C8 1.176(3) . ?
 C8 H8 0.9400 . ?

loop_
  _geom_angle_atom_site_label_1
  _geom_angle_atom_site_label_2
  _geom_angle_atom_site_label_3
  _geom_angle
  _geom_angle_site_symmetry_1
  _geom_angle_site_symmetry_3
  _geom_angle_publ_flag
 C5 N1 C6 116.88(14) . . ?
 C1 N1 C5 121.01(15) . . ?
 C1 N1 C6 122.08(14) . . ?
 C5 C4 C3 116.71(15) . . ?
 C5 C4 B1 121.41(15) . . ?
 C3 C4 B1 121.82(15) . . ?
 N1 C5 C4 121.80(16) . . ?
 N1 C5 H5 119.1 . . ?
 C4 C5 H5 119.1 . . ?
 C4 C3 H3 119.5 . . ?
 C2 C3 C4 120.99(17) . . ?
 C2 C3 H3 119.5 . . ?
 N1 C1 H1 119.9 . . ?
 N1 C1 C2 120.16(16) . . ?
 C2 C1 H1 119.9 . . ?
 C3 C2 H2 120.3 . . ?
 C1 C2 C3 119.31(17) . . ?
 C1 C2 H2 120.3 . . ?
 N1 C6 H6A 108.9 . . ?
 N1 C6 H6B 108.9 . . ?
 H6A C6 H6B 107.7 . . ?
 C7 C6 N1 113.30(16) . . ?
 C7 C6 H6A 108.9 . . ?
 C7 C6 H6B 108.9 . . ?
 C8 C7 C6 178.3(2) . . ?
 C7 C8 H8 180.0 . . ?
 F1 B1 F3 107.31(15) . . ?
 F1 B1 C4 111.35(15) . . ?
 F2 B1 F1 108.60(16) . . ?
 F2 B1 F3 108.97(16) . . ?
 F2 B1 C4 111.00(15) . . ?
 F3 B1 C4 109.51(15) . . ?

loop_
  _geom_torsion_atom_site_label_1
  _geom_torsion_atom_site_label_2
  _geom_torsion_atom_site_label_3
  _geom_torsion_atom_site_label_4
  _geom_torsion
  _geom_torsion_site_symmetry_1
  _geom_torsion_site_symmetry_2
  _geom_torsion_site_symmetry_3
  _geom_torsion_site_symmetry_4
  _geom_torsion_publ_flag
 N1 C1 C2 C3 0.0(3) . . . . ?
 C4 C3 C2 C1 1.2(3) . . . . ?
 C5 N1 C1 C2 -0.9(3) . . . . ?
 C5 N1 C6 C7 -175.42(16) . . . . ?
 C5 C4 C3 C2 -1.5(3) . . . . ?
 C5 C4 B1 F1 -112.93(19) . . . . ?
 C5 C4 B1 F2 8.2(2) . . . . ?
 C5 C4 B1 F3 128.55(18) . . . . ?
 C3 C4 C5 N1 0.6(3) . . . . ?
 C3 C4 B1 F1 70.0(2) . . . . ?
 C3 C4 B1 F2 -168.89(17) . . . . ?
 C3 C4 B1 F3 -48.5(2) . . . . ?
 C1 N1 C5 C4 0.6(3) . . . . ?
 C1 N1 C6 C7 6.4(2) . . . . ?
 C6 N1 C5 C4 -177.65(16) . . . . ?
 C6 N1 C1 C2 177.26(17) . . . . ?
 B1 C4 C5 N1 -176.65(15) . . . . ?
 B1 C4 C3 C2 175.75(17) . . . . ?

_shelx_res_file
;
TITL b250609c_a.res in P-1
    b250609c.res
    created by SHELXL-2018/3 at 14:53:16 on 09-Jun-2025
REM Old TITL b250609c in P-1
REM SHELXT solution in P-1
REM R1 0.180, Rweak 0.010, Alpha 0.036, Orientation as input
REM Formula found by SHELXT: C7 B F3 N2
CELL 0.71073 7.1101 7.7077 7.9353 72.717 86.701 82.814
ZERR 2 0.0003 0.0003 0.0003 0.002 0.002 0.002
LATT 1
SFAC C H B F N
UNIT 16 14 2 6 2

L.S. 10
PLAN  5
SIZE 0.3 0.3 0.3
TEMP -50.15
CONF
BOND $H
list 4
fmap 2 53
MORE -1
ACTA
REM <olex2.extras>
REM <HklSrc "%.\\b250609c.hkl">
REM </olex2.extras>

WGHT    0.051600    0.208900
FVAR       2.55286
F1    4    0.768757    0.716523    0.554464    11.00000    0.06131    0.03090 =
         0.03948   -0.00287   -0.00271   -0.01630
F2    4    0.656772    0.657983    0.836334    11.00000    0.07779    0.04420 =
         0.05884   -0.03349    0.02710   -0.02907
F3    4    0.952008    0.536350    0.775840    11.00000    0.05090    0.03530 =
         0.08211   -0.01519   -0.02906   -0.01070
N1    5    0.442990    0.196898    0.774623    11.00000    0.02850    0.02553 =
         0.02875   -0.00918   -0.00231   -0.00731
C4    1    0.680745    0.402251    0.701577    11.00000    0.03206    0.02432 =
         0.02625   -0.00814   -0.00305   -0.00691
C5    1    0.509946    0.352712    0.779827    11.00000    0.03343    0.02280 =
         0.02973   -0.01075   -0.00156   -0.00657
AFIX  43
H5    2    0.437657    0.428773    0.838470    11.00000   -1.20000
AFIX   0
C3    1    0.781117    0.285593    0.615185    11.00000    0.03111    0.03634 =
         0.03863   -0.01600    0.00268   -0.00967
AFIX  43
H3    2    0.897055    0.315693    0.557611    11.00000   -1.20000
AFIX   0
C1    1    0.542070    0.084154    0.694008    11.00000    0.03382    0.02665 =
         0.04241   -0.01707   -0.00219   -0.00816
AFIX  43
H1    2    0.494503   -0.023978    0.693066    11.00000   -1.20000
AFIX   0
C2    1    0.712704    0.125768    0.612781    11.00000    0.03550    0.03484 =
         0.04901   -0.02463    0.00229   -0.00491
AFIX  43
H2    2    0.782703    0.046721    0.555976    11.00000   -1.20000
AFIX   0
C6    1    0.252236    0.161444    0.858174    11.00000    0.03116    0.03439 =
         0.04031   -0.01523    0.00428   -0.01255
AFIX  23
H6A   2    0.252454    0.166752    0.980031    11.00000   -1.20000
H6B   2    0.157172    0.258447    0.794340    11.00000   -1.20000
AFIX   0
C7    1    0.197926   -0.014611    0.859160    11.00000    0.03442    0.03737 =
         0.03867   -0.00980    0.00242   -0.01303
C8    1    0.149302   -0.155422    0.860735    11.00000    0.04708    0.03933 =
         0.06368   -0.01953    0.01001   -0.02122
AFIX 163
H8    2    0.110436   -0.267977    0.861994    11.00000   -1.20000
AFIX   0
B1    3    0.764949    0.583141    0.717584    11.00000    0.03739    0.02419 =
         0.03200   -0.00901   -0.00017   -0.01158
HKLF 4


REM  b250609c_a.res in P-1
REM wR2 = 0.1357, GooF = S = 1.049, Restrained GooF = 1.049 for all data
REM R1 = 0.0517 for 1523 Fo > 4sig(Fo) and 0.0660 for all 1875 data
REM 118 parameters refined using 0 restraints

END

WGHT      0.0516      0.2089

REM Highest difference peak  0.357,  deepest hole -0.238,  1-sigma level  0.048
Q1    1   0.7273  0.4840  0.7166  11.00000  0.05    0.36
Q2    1   0.8716  0.5580  0.8565  11.00000  0.05    0.28
Q3    1   0.7225  0.3567  0.6546  11.00000  0.05    0.22
Q4    1   0.5689  0.6986  0.7406  11.00000  0.05    0.20
Q5    1   0.4953  0.2556  0.8007  11.00000  0.05    0.18
;
_shelx_res_checksum                28858
_shelx_hkl_file
;
  -1   0   0 2084.49  131.69
  -1   0   0 2109.29  132.19
   1   0   0 2046.90  132.19
   1   0   0 2163.68  131.59
   1   0   0 2105.59  131.29
   1   0   0 1928.01  131.99
  -2   0   0 5519.95  344.77
   2   0   0 5595.34  343.37
   2   0   0 5529.85  342.87
   2   0   0 5118.09  344.47
   2   0   0 5375.16  344.77
  -3   0   0  521.45   42.40
  -3   0   0  615.04   42.70
  -3   0   0  606.94   41.10
   3   0   0  582.34   44.00
   3   0   0  588.94   44.00
   3   0   0  630.64   41.90
  -4   0   0 3378.16  208.58
  -4   0   0 3048.20  210.68
  -4   0   0 3222.88  210.58
   4   0   0 3307.77  213.38
  -5   0   0    2.60    4.60
  -5   0   0   -0.80    3.70
  -5   0   0   -2.60    2.30
   5   0   0   15.20    5.90
   5   0   0    7.70    5.70
  -6   0   0   22.60    8.20
  -6   0   0   29.50    7.60
  -6   0   0   26.40    8.70
   6   0   0   23.90    9.70
   6   0   0   21.60   10.40
  -7   0   0   83.89   16.80
  -7   0   0  104.59   18.50
  -7   0   0   74.89   11.50
   7   0   0   92.09   20.00
   7   0   0   82.29   17.90
  -8   0   0    9.50   10.30
  -8   0   0   26.20   12.20
  -8   0   0   21.50    7.00
   8   0   0   27.60   13.40
   8   0   0   35.20   13.80
  -9   0   0   48.00   15.60
   9   0   0   67.29   20.30
   9   0   0   71.29   19.90
  -9   1   0  -10.50   10.00
   8  -1   0   15.40   11.00
   8  -1   0    9.80   10.60
  -8   1   0   10.10   10.80
  -8   1   0   14.80   10.80
   7  -1   0   12.80   10.90
  -7   1   0   12.80    9.20
  -7   1   0   18.20    6.30
  -7   1   0   18.40    9.90
   6  -1   0   47.90   12.80
   6  -1   0   16.60    9.10
  -6   1   0   42.60    9.00
  -6   1   0   32.40    9.50
   5  -1   0  563.74   48.30
   5  -1   0  541.65   47.70
  -5   1   0  544.45   46.10
  -5   1   0  625.54   46.40
  -5   1   0  619.14   43.30
   4  -1   0   16.00    6.50
   4  -1   0   21.60    7.20
  -4   1   0   15.60    4.70
  -4   1   0   27.00    7.60
   3  -1   0 3269.57  210.18
   3  -1   0 2930.31  208.98
  -3   1   0 3101.79  208.98
  -3   1   0 3596.84  209.38
  -3   1   0 3250.37  206.48
   2  -1   0 3032.70  187.88
   2  -1   0 2798.82  188.08
   2  -1   0 3033.00  186.28
  -2   1   0 3113.59  187.88
  -2   1   0 2808.12  185.78
  -2   1   0 2752.52  187.88
   1  -1   0   80.29    7.70
   1  -1   0   86.59    6.90
   1  -1   0   90.69    7.90
   1  -1   0   82.79    8.00
  -1   1   0   80.89    8.00
  -1   1   0   91.79    7.80
  -1   1   0   80.79    6.70
  -1   1   0  102.59    8.20
   0  -1   0  675.93   42.30
   0  -1   0  585.04   42.00
   0  -1   0  679.73   41.90
   0   1   0  655.43   41.80
   0   1   0  652.53   42.30
  -1  -1   0 3460.45  224.68
   1   1   0 3635.94  224.78
  -2  -1   0  157.68   14.40
  -2  -1   0  177.38   12.90
  -2  -1   0  171.48   12.90
  -2  -1   0  155.28   15.00
   2   1   0  185.88   15.80
   2   1   0  166.98   13.00
   2   1   0  154.48   14.20
   2   1   0  167.48   12.70
  -3  -1   0 2307.07  143.19
  -3  -1   0 2018.90  145.69
  -3  -1   0 2217.98  142.79
   3   1   0 2189.28  142.39
   3   1   0 2371.56  147.39
   3   1   0 2189.38  145.59
  -4  -1   0   21.60    5.60
  -4  -1   0   23.40    5.20
  -4  -1   0   13.30    6.40
   4   1   0   30.90    8.10
   4   1   0   20.90    5.00
  -5  -1   0  150.28   18.50
  -5  -1   0  176.78   16.30
  -5  -1   0  176.78   18.20
   5   1   0  159.78   19.80
  -6  -1   0  217.18   21.00
  -6  -1   0  212.38   24.70
  -6  -1   0  227.98   23.10
   6   1   0  275.67   28.90
   6   1   0  218.78   25.80
  -7  -1   0  438.56   44.50
  -7  -1   0  554.14   44.10
  -7  -1   0  527.75   41.50
   7   1   0  523.05   48.40
   7   1   0  562.64   50.09
  -8  -1   0    1.00   10.90
  -8  -1   0   -1.20    3.90
  -8  -1   0   14.10    7.00
   8   1   0   -5.30    9.70
  -9  -1   0   10.40    9.00
  -9  -1   0   28.60    9.50
  -9  -1   0   21.90   11.20
   9   1   0   17.60   13.40
   8  -2   0   39.80   15.60
   8  -2   0   66.69   17.10
  -8   2   0   81.29   14.20
  -8   2   0   69.79   16.80
   7  -2   0   10.10    9.10
   7  -2   0    1.70    9.00
  -7   2   0   -1.50    8.40
  -7   2   0   22.40    6.70
  -7   2   0   19.10    8.60
   6  -2   0    4.40    7.20
   6  -2   0    5.50    6.30
  -6   2   0   21.50    8.40
  -6   2   0    5.90    4.60
  -6   2   0    6.90    6.10
   5  -2   0    5.30    5.30
   5  -2   0   -5.70    4.80
  -5   2   0   -4.40    5.10
  -5   2   0    3.20    4.30
  -5   2   0    3.80    3.10
   4  -2   0  109.49   14.00
  -4   2   0   88.99   10.50
  -4   2   0   99.99   14.00
  -4   2   0  117.29   13.50
   3  -2   0  251.77   22.10
   3  -2   0  207.08   20.70
  -3   2   0  256.97   19.10
   2  -2   0 1187.28   72.69
   2  -2   0 1041.10   74.19
   2  -2   0 1081.29   74.59
  -2   2   0 1150.18   75.89
  -2   2   0 1063.39   71.89
   1  -2   0  170.08   13.80
   1  -2   0  158.78   13.30
   1  -2   0  166.08   11.80
   1  -2   0  167.08   14.10
  -1   2   0  157.28   14.30
  -1   2   0  142.59   11.40
  -1   2   0  177.08   13.40
   0  -2   0 1241.98   81.89
   0  -2   0 1284.17   82.69
   0   2   0 1352.46   83.39
   0   2   0 1205.08   82.69
  -2  -2   0 3148.39  191.68
  -2  -2   0 2650.73  191.08
  -2  -2   0 2793.02  193.78
  -2  -2   0 2955.80  193.98
   2   2   0 3192.28  194.48
   2   2   0 3138.19  191.98
   2   2   0 3259.97  190.98
  -3  -2   0  739.73   46.80
  -3  -2   0  609.74   48.30
  -3  -2   0  655.53   50.89
   3   2   0  662.93   45.70
   3   2   0  699.13   45.20
   3   2   0  725.93   49.99
  -4  -2   0    4.00    2.20
  -4  -2   0    4.00    3.50
  -4  -2   0    1.50    3.50
   4   2   0   11.20    3.20
   4   2   0   -2.70    3.70
   4   2   0    4.90    2.80
  -5  -2   0   65.79   11.00
  -5  -2   0   73.79   14.60
  -5  -2   0   82.89   10.00
  -5  -2   0  101.79   10.80
   5   2   0   70.59   14.00
   5   2   0   79.59    9.50
  -6  -2   0  141.79   17.50
  -6  -2   0  148.69   21.40
  -6  -2   0  176.98   17.00
   6   2   0  144.29   20.10
  -7  -2   0    5.50    3.80
  -7  -2   0    8.00    5.20
  -7  -2   0   19.70   10.70
  -7  -2   0   10.40    5.90
   7   2   0   15.30    8.60
  -8  -2   0    2.60   13.70
  -8  -2   0   14.70    6.90
  -8  -2   0   10.50    7.90
   8   2   0   24.20    7.70
   8   2   0   12.60   12.80
  -9  -2   0  -10.30    5.70
   9   2   0  -11.00   12.90
   8  -3   0   14.40   11.60
   8  -3   0   19.60   12.90
  -8   3   0   31.40   13.00
  -8   3   0    5.90    6.30
   7  -3   0  579.84   54.09
   7  -3   0  576.04   55.49
  -7   3   0  585.14   54.89
  -7   3   0  708.93   48.90
   6  -3   0  826.42   68.19
  -6   3   0  897.41   62.49
  -6   3   0  860.41   70.09
   5  -3   0   16.40    7.30
   5  -3   0   15.10    7.40
  -5   3   0   27.40    8.90
  -5   3   0   22.20    9.00
  -5   3   0   21.80    6.30
   4  -3   0  117.79   15.50
   4  -3   0  101.29   14.60
  -4   3   0  128.79   17.40
  -4   3   0  139.59   12.90
   3  -3   0   35.30    8.20
   3  -3   0   56.89   10.50
  -3   3   0   60.99    9.20
  -3   3   0   41.20    5.70
  -3   3   0   46.20   10.20
   2  -3   0    4.40    2.80
   2  -3   0    8.20    3.70
   2  -3   0    2.10    2.50
  -2   3   0   10.50    3.90
  -2   3   0    4.80    2.20
  -2   3   0   -1.70    2.70
   1  -3   0 3580.54  223.48
   1  -3   0 3429.96  220.08
   1  -3   0 3768.72  224.78
  -1   3   0 3231.48  219.88
  -1   3   0 3446.96  225.28
   0  -3   0  203.08   15.70
   0  -3   0  213.78   17.10
   0   3   0  171.38   16.40
  -1  -3   0   10.20    3.60
  -1  -3   0   15.50    1.70
  -1  -3   0    8.60    2.80
   1   3   0   12.80    1.90
   1   3   0   13.00    3.30
  -2  -3   0 3797.82  248.18
  -2  -3   0 3922.41  252.27
   2   3   0 3774.32  248.68
   2   3   0 3983.20  251.87
   2   3   0 4165.38  249.28
  -3  -3   0  218.58   17.60
  -3  -3   0  219.08   22.90
  -3  -3   0  205.98   22.30
   3   3   0  257.87   21.60
   3   3   0  211.28   17.90
   3   3   0  252.67   17.00
  -4  -3   0  257.07   27.30
  -4  -3   0  307.47   22.80
  -4  -3   0  262.07   24.80
   4   3   0  263.97   21.10
   4   3   0  350.26   27.90
  -5  -3   0   43.50   11.50
  -5  -3   0   57.59    8.40
  -5  -3   0   45.00    9.90
   5   3   0   60.19    6.60
   5   3   0   56.29   12.30
   5   3   0   61.29    7.50
  -6  -3   0   18.00    7.30
  -6  -3   0   29.90   10.80
  -6  -3   0   25.00    7.40
   6   3   0   17.20    4.80
   6   3   0   31.90    9.50
  -7  -3   0  173.08   22.50
  -7  -3   0  199.48   21.20
  -7  -3   0  204.88   27.90
   7   3   0  229.58   17.20
   7   3   0  220.18   26.80
  -8  -3   0   10.60    5.30
  -8  -3   0   13.60    7.50
   8   3   0   19.40    9.70
  -9  -3   0   15.80    8.60
  -9  -3   0   11.70   10.00
   9   3   0   24.80   12.40
   7  -4   0   54.69   14.80
   7  -4   0   60.69   15.80
  -7   4   0   61.99   11.90
  -7   4   0   47.50   16.90
   6  -4   0   62.19   14.40
   6  -4   0   34.40   11.40
  -6   4   0   59.99   10.40
  -6   4   0   43.70   15.70
   5  -4   0   43.20   11.90
  -5   4   0   63.89   15.60
  -5   4   0   70.79    9.70
   4  -4   0  212.98   25.10
   4  -4   0  259.07   26.20
  -4   4   0  273.87   28.50
  -4   4   0  291.17   22.00
   3  -4   0  582.04   47.30
   3  -4   0  577.44   47.30
  -3   4   0  654.83   42.90
  -3   4   0  634.64   50.29
   2  -4   0   19.70    6.20
   2  -4   0   25.40    4.50
   2  -4   0   21.80    6.00
  -2   4   0   22.50    4.10
  -2   4   0   26.70    7.20
  -2   4   0   16.30    6.30
   1  -4   0 1235.28   81.09
   1  -4   0 1261.37   82.49
  -1   4   0 1208.18   76.19
  -1   4   0 1118.09   82.79
  -1   4   0 1141.99   75.89
   0  -4   0  378.36   28.70
   0  -4   0  356.86   26.80
   0   4   0  324.67   28.20
   0   4   0  343.57   28.60
  -1  -4   0 2318.37  148.39
   1   4   0 2296.47  142.69
   1   4   0 2117.99  149.19
   1   4   0 2322.87  148.09
  -2  -4   0  265.17   22.90
  -2  -4   0  254.97   18.10
   2   4   0  275.27   22.70
   2   4   0  248.28   19.30
  -3  -4   0    0.90    1.80
  -3  -4   0    3.30    2.40
  -3  -4   0   -1.80    2.70
   3   4   0    2.00    3.00
   3   4   0   -3.90    2.90
   3   4   0    3.50    1.90
  -4  -4   0  135.49   20.90
  -4  -4   0  162.88   17.70
  -4  -4   0  151.18   14.20
   4   4   0  174.68   13.40
   4   4   0  157.38   18.10
  -5  -4   0 5283.97  348.17
  -5  -4   0 5520.15  353.66
   5   4   0 5580.24  354.96
  -6  -4   0  131.89   15.60
  -6  -4   0  153.18   23.10
  -6  -4   0  157.98   18.60
   6   4   0  153.18   20.20
  -7  -4   0   73.39   12.50
  -7  -4   0   75.19   15.10
   7   4   0   62.69   15.10
  -8  -4   0  158.78   19.10
  -8  -4   0  155.78   22.00
   8   4   0  176.38   26.20
   7  -5   0    7.20   10.90
   7  -5   0   29.20   14.30
  -7   5   0   13.50    7.20
  -7   5   0   24.40   12.60
   6  -5   0   32.30   10.80
   6  -5   0    5.20    7.50
  -6   5   0    0.20    8.20
  -6   5   0    9.30    5.50
   5  -5   0   10.70    6.80
   5  -5   0    2.10    6.60
  -5   5   0   13.50    9.00
  -5   5   0   16.30    6.20
   4  -5   0   -3.60    4.90
   4  -5   0    0.10    4.90
  -4   5   0   -3.20    2.50
  -4   5   0    1.20    4.50
  -4   5   0    4.60    6.20
   3  -5   0   15.40    6.20
   3  -5   0   18.50    7.20
  -3   5   0    7.50    3.20
  -3   5   0   15.70    7.20
  -3   5   0    9.50    6.30
   2  -5   0  451.45   37.40
   2  -5   0  456.85   38.30
   2  -5   0  456.55   31.80
  -2   5   0  470.05   40.40
  -2   5   0  464.45   31.40
   1  -5   0  105.19   12.80
   1  -5   0  125.09   14.60
  -1   5   0  121.09   14.90
  -1   5   0  116.19   15.00
  -1   5   0  110.29    7.70
   0  -5   0   59.89    8.50
   0  -5   0   47.50    9.70
   0   5   0   49.70   10.70
   0   5   0   47.20   10.20
  -1  -5   0  157.48   14.90
  -1  -5   0  174.98   17.20
   1   5   0  138.59   15.90
   1   5   0  136.29   16.80
  -2  -5   0  583.24   39.50
  -2  -5   0  671.13   47.50
   2   5   0  601.44   46.00
   2   5   0  583.14   40.30
   2   5   0  620.34   45.00
  -3  -5   0  107.69   10.10
  -3  -5   0  121.09   14.80
   3   5   0  114.29   14.50
   3   5   0  115.89   12.20
  -4  -5   0  137.39   21.10
  -4  -5   0  127.29   16.40
  -4  -5   0  118.49   12.00
   4   5   0  121.69   16.60
  -5  -5   0   90.29   11.10
  -5  -5   0   85.49   18.50
  -5  -5   0   88.49   14.00
   5   5   0   82.49   15.90
   5   5   0   92.79    9.50
  -6  -5   0   38.50   11.10
  -6  -5   0   29.20    7.90
   6   5   0   22.40   10.50
  -7  -5   0    3.90    6.00
  -7  -5   0   -0.60    6.90
   7   5   0    7.50    9.60
  -8  -5   0  181.18   22.40
  -8  -5   0  198.88   26.80
   8   5   0  251.17   31.30
   6  -6   0   14.10   10.20
   6  -6   0    5.30    9.60
  -6   6   0   19.00    8.10
  -6   6   0   46.40   16.10
   5  -6   0   14.50    8.60
   5  -6   0    3.10    6.80
  -5   6   0   -1.80    6.50
  -5   6   0   11.10    5.50
   4  -6   0   55.29   14.10
   4  -6   0   46.60   13.20
  -4   6   0   66.99   16.80
  -4   6   0   81.99    9.60
   3  -6   0    4.20    4.90
  -3   6   0    3.60    3.10
   2  -6   0   37.60   10.00
   2  -6   0   42.70   11.80
  -2   6   0   35.80    4.50
  -2   6   0   34.00   10.10
   1  -6   0   10.20    5.40
   1  -6   0    7.10    5.60
  -1   6   0    7.70    5.80
   0  -6   0  204.18   20.50
   0  -6   0  153.08   17.40
   0   6   0  158.78   19.80
   0   6   0  170.08   20.10
  -1  -6   0   17.00    5.90
  -1  -6   0   19.10    6.50
   1   6   0   13.30    7.10
   1   6   0   15.30    6.10
  -2  -6   0  340.97   29.40
  -2  -6   0  282.47   25.30
   2   6   0  278.77   26.80
  -3  -6   0   45.20   10.80
   3   6   0   42.20   10.30
   3   6   0   48.90    9.50
  -4  -6   0    2.50    2.90
   4   6   0    8.20    5.80
   4   6   0    3.30    4.30
  -5  -6   0   88.69   14.60
  -5  -6   0   61.29    8.70
   5   6   0   50.19   13.30
  -6  -6   0  410.76   36.10
  -6  -6   0  532.25   44.10
   6   6   0  492.75   44.60
  -7  -6   0   -1.00    5.30
  -7  -6   0    5.90    7.40
   7   6   0    1.40    7.70
   5  -7   0  174.08   25.20
   5  -7   0  110.59   22.40
  -5   7   0  184.78   17.30
  -5   7   0  117.19   25.60
   4  -7   0  175.78   26.10
   4  -7   0  162.18   24.80
  -4   7   0  239.28   18.40
  -4   7   0  187.48   28.40
   3  -7   0   41.00   11.90
   3  -7   0   32.70   10.90
  -3   7   0   53.99   16.90
   2  -7   0 1747.33  126.49
   2  -7   0 1874.21  129.19
   1  -7   0  947.71   71.29
  -1   7   0  876.41   72.49
   0  -7   0  232.78   24.90
   0  -7   0  202.88   22.10
   0   7   0  239.78   26.60
  -1  -7   0   94.99   15.30
  -1  -7   0  133.59   15.10
   1   7   0   95.89   15.60
  -2  -7   0  688.23   51.19
  -2  -7   0  710.33   55.29
   2   7   0  619.64   53.09
  -3  -7   0  231.28   22.20
  -3  -7   0  221.88   15.70
  -3  -7   0  272.67   26.50
   3   7   0  194.98   18.80
   3   7   0  224.18   23.70
  -4  -7   0    4.90    6.60
  -4  -7   0   11.00    3.80
   4   7   0   10.30    8.10
   4   7   0   12.00    7.30
  -5  -7   0   15.80    4.70
  -5  -7   0    9.60    7.60
   5   7   0   23.70    7.00
   5   7   0    3.80    7.40
  -6  -7   0    8.20   11.10
  -6  -7   0   24.70    7.60
   6   7   0   20.60   10.60
   4  -8   0   19.60   10.80
  -4   8   0   29.40   12.60
   3  -8   0    4.80    8.50
   3  -8   0   17.90   12.10
  -3   8   0   15.80   10.30
   2  -8   0   38.30   12.10
   2  -8   0   38.40   12.80
  -2   8   0   54.29   15.50
   1  -8   0   10.80    5.60
   1  -8   0    6.20    6.80
  -1   8   0   -3.00    6.30
   0  -8   0   18.00    8.40
   0  -8   0   12.40    7.50
   0   8   0   20.90   11.10
  -1  -8   0   29.80    9.20
   1   8   0   20.30    9.00
  -2  -8   0   30.30    8.30
  -2  -8   0   16.60    9.90
   2   8   0   21.80   10.40
  -3  -8   0  277.27   30.20
  -3  -8   0  249.18   25.70
   3   8   0  243.38   28.40
  -4  -8   0  121.59   19.20
  -4  -8   0   91.49   17.20
  -4  -8   0   90.59    8.30
   4   8   0   61.29   14.60
  -5  -8   0  545.95   38.30
  -5  -8   0  587.74   51.59
  -5  -8   0  566.34   46.50
   5   8   0  461.25   42.50
   5   8   0  536.95   49.40
   2  -9   0   63.39   18.10
   2  -9   0   61.29   16.10
  -2   9   0   61.89   19.20
   1  -9   0   44.00   12.10
   1  -9   0   34.20   12.70
  -1   9   0   40.60   15.10
   0  -9   0   12.40    9.20
   0   9   0   12.10   11.70
  -1  -9   0   -0.30    5.50
   1   9   0   -6.30    8.40
  -2  -9   0  221.98   24.80
   2   9   0  160.18   28.80
  -3  -9   0   -9.30    9.00
  -3  -9   0   -7.00    6.90
   3   9   0  -15.10   10.90
  -4  -9   0  332.27   35.70
  -4  -9   0  273.97   30.70
   4   9   0  256.27   32.00
   2   9  -1   15.90   12.10
  -2  -9   1    3.30   10.90
  -2  -9   1   -5.00    7.70
   1   9  -1   -1.10   10.50
  -1  -9   1    0.70    9.40
  -1  -9   1    3.90    7.20
   0   9  -1  126.69   26.40
   0  -9   1  184.88   23.70
   0  -9   1  146.99   24.20
   5   8  -1   38.10   16.30
  -5  -8   1   22.00   13.30
   4   8  -1    1.70    9.40
  -4  -8   1   24.60   10.00
  -4  -8   1   24.10   11.20
   3   8  -1  491.25   49.00
  -3  -8   1  648.94   50.09
  -3  -8   1  641.04   53.99
   2   8  -1   -4.50    8.60
  -2  -8   1    3.00    7.00
  -2  -8   1    5.90    5.50
   1   8  -1   10.90    8.80
  -1  -8   1    2.40    6.30
  -1  -8   1   -6.10    6.40
   0   8  -1    0.30    8.50
   0  -8   1    0.50    7.20
   0  -8   1   -2.10    5.30
  -1   8  -1  115.09   23.20
   1  -8   1  124.59   19.30
   1  -8   1  128.19   20.20
  -2   8  -1   64.69   18.50
   2  -8   1   91.59   18.60
   2  -8   1   53.19   14.40
  -3   8  -1  317.17   40.00
   3  -8   1  291.07   35.50
   3  -8   1  379.96   37.90
   6   7  -1  192.18   27.00
  -6  -7   1  196.18   27.40
  -6  -7   1  192.38   18.70
   5   7  -1   -6.00    7.20
   5   7  -1    7.30    5.50
  -5  -7   1    0.20    4.10
  -5  -7   1   -1.80    7.10
   4   7  -1  229.58   28.20
  -4  -7   1  241.98   28.50
  -4  -7   1  233.18   17.90
   3   7  -1   17.80    7.10
   3   7  -1    7.00    6.00
  -3  -7   1   -1.00    5.70
   2   7  -1  111.89   19.40
  -2  -7   1  180.68   21.40
  -2  -7   1  152.98   18.30
   1   7  -1  130.39   20.00
  -1  -7   1  145.89   19.20
  -1  -7   1  164.78   20.30
   0   7  -1    1.80    6.90
   0  -7   1   -0.80    3.70
   0  -7   1   -1.70    5.60
   1  -7   1   10.00    5.80
   1  -7   1   13.00    7.50
  -2   7  -1   58.49   16.10
   2  -7   1   60.99   13.70
   2  -7   1   61.59   14.10
  -3   7  -1  157.68   23.90
   3  -7   1  144.19   20.80
   3  -7   1  120.69   19.60
  -4   7  -1   48.70   18.80
   4  -7   1   53.79   13.70
  -5   7  -1   20.80    7.00
  -5   7  -1   15.60   11.60
   5  -7   1   -4.50    9.50
   5  -7   1    7.60    9.00
   7   6  -1    9.00    9.80
  -7  -6   1   29.00   13.50
  -7  -6   1    9.60    6.10
   6   6  -1   28.10   13.00
  -6  -6   1    8.60    9.50
  -6  -6   1   31.10    7.70
   5   6  -1   22.30    9.60
  -5  -6   1   17.80    8.40
  -5  -6   1   24.30    6.30
   4   6  -1  295.97   30.80
   4   6  -1  392.66   35.60
  -4  -6   1  418.76   36.80
   3   6  -1  122.49   17.40
  -3  -6   1  113.09    9.60
   2   6  -1 1495.95  105.09
  -2  -6   1 1605.94  106.39
  -2  -6   1 1369.76  101.39
   1   6  -1  566.34   50.49
  -1  -6   1  692.93   49.20
  -1  -6   1  675.43   51.69
   0   6  -1   38.50   10.70
   0  -6   1   35.60    8.40
   0  -6   1   44.50   10.60
  -1   6  -1  320.47   33.90
   1  -6   1  361.26   31.50
   1  -6   1  317.37   29.30
  -2   6  -1  603.64   53.59
   2  -6   1  588.94   48.70
   2  -6   1  633.14   49.99
  -3   6  -1   89.49   19.90
  -3   6  -1  125.09   13.50
  -4   6  -1   58.89   16.10
   4  -6   1   45.10   12.60
   4  -6   1   49.30   12.80
  -5   6  -1   51.49   16.50
   5  -6   1   68.39   15.20
   5  -6   1   37.10   12.60
  -6   6  -1   23.10    7.50
  -6   6  -1  -10.70   10.20
   6  -6   1    5.10   10.20
   6  -6   1   12.90    9.50
   8   5  -1   27.20   13.70
  -8  -5   1   26.30   12.90
  -8  -5   1   17.70    7.60
   7   5  -1  359.86   36.30
  -7  -5   1  301.17   33.70
  -7  -5   1  288.77   27.70
   6   5  -1  166.68   23.00
  -6  -5   1  156.08   22.20
  -6  -5   1  185.38   18.10
   5   5  -1   37.70   11.40
  -5  -5   1   63.89   16.90
  -5  -5   1   45.50    8.40
   4   5  -1 4808.52  304.27
  -4  -5   1 4355.66  294.87
  -4  -5   1 4764.62  304.57
   3   5  -1 1687.93  124.99
   3   5  -1 2029.40  131.29
  -3  -5   1 2086.59  132.39
  -3  -5   1 1856.71  122.39
   2   5  -1  502.05   38.20
   2   5  -1  412.56   35.00
  -2  -5   1  496.45   38.60
  -2  -5   1  424.56   29.80
  -2  -5   1  442.06   29.50
   1   5  -1  102.99   13.60
  -1  -5   1  105.59   12.10
  -1  -5   1  108.09   13.80
   0   5  -1 1856.71  140.59
   0  -5   1 2051.49  137.59
   0  -5   1 2343.67  140.79
  -1   5  -1   65.29   14.00
   1  -5   1   67.89   10.20
   1  -5   1   83.69   11.50
  -2   5  -1   -4.00    4.40
  -2   5  -1    1.30    1.60
  -2   5  -1    9.40    5.70
   2  -5   1    7.70    4.50
   2  -5   1   -3.70    3.30
  -3   5  -1   99.49   14.60
  -3   5  -1   87.59    8.60
  -3   5  -1   85.69   18.10
   3  -5   1   64.19   13.10
   3  -5   1   67.69   11.80
  -4   5  -1  119.19   16.80
  -4   5  -1  112.79   11.40
   4  -5   1   80.39   14.10
  -5   5  -1  130.19   13.60
  -5   5  -1   77.39   18.70
   5  -5   1  116.39   18.00
   5  -5   1  101.49   16.70
  -6   5  -1   64.59   11.70
  -6   5  -1   90.19   21.30
   6  -5   1   58.59   15.90
  -7   5  -1   -4.50    5.80
  -7   5  -1   -7.40   11.20
   7  -5   1    4.20    9.00
   7  -5   1   10.60   10.10
  -8  -4   1   26.60   13.30
  -8  -4   1   20.70    7.50
   7   4  -1    6.30    7.90
  -7  -4   1    3.30    7.20
  -7  -4   1   13.90    5.80
   6   4  -1  201.68   24.30
  -6  -4   1  188.38   19.00
   5   4  -1  185.98   22.80
  -5  -4   1  152.08   23.70
  -5  -4   1  170.58   16.50
  -5  -4   1  168.98   20.90
   4   4  -1  253.57   25.00
  -4  -4   1  227.78   23.80
  -4  -4   1  174.88   28.40
  -4  -4   1  223.98   18.80
   3   4  -1  123.19   14.90
   3   4  -1   91.49   10.20
  -3  -4   1   95.59   16.30
  -3  -4   1  104.59   14.00
  -3  -4   1  121.69   10.40
   2   4  -1  644.74   48.30
   2   4  -1  617.54   46.20
  -2  -4   1  633.24   42.40
  -2  -4   1  679.23   49.60
   1   4  -1 1325.67   84.99
   1   4  -1 1140.19   83.59
   0   4  -1  169.28   20.70
   0   4  -1  177.18   18.50
   0  -4   1  225.18   18.80
   0  -4   1  183.08   16.60
  -1   4  -1  349.47   23.20
  -1   4  -1  341.77   31.10
  -1   4  -1  343.07   29.60
   1  -4   1  349.57   23.60
   1  -4   1  362.16   28.30
   1  -4   1  407.56   29.80
  -2   4  -1 1235.18   79.39
  -2   4  -1 1070.79   72.69
   2  -4   1 1130.09   73.79
   2  -4   1 1035.50   77.49
   2  -4   1 1160.28   78.49
  -3   4  -1  498.55   44.50
  -3   4  -1  558.34   36.00
   3  -4   1  485.45   40.60
   3  -4   1  481.85   39.90
  -4   4  -1  205.58   24.30
   4  -4   1  185.98   21.20
   4  -4   1  167.68   19.60
  -5   4  -1  212.78   18.70
  -5   4  -1  178.78   28.10
  -5   4  -1  227.08   22.30
   5  -4   1  164.68   22.80
  -6   4  -1   72.79   10.70
  -6   4  -1   52.69   16.10
  -6   4  -1   75.19   13.90
   6  -4   1   44.60   12.80
   6  -4   1   47.10   13.80
  -7   4  -1  272.67   24.90
  -7   4  -1  213.58   33.60
   7  -4   1  272.77   32.50
   8   3  -1  152.08   27.20
  -8  -3   1   90.59   20.20
  -8  -3   1  116.59   16.40
   7   3  -1   58.39   16.60
  -7  -3   1   86.99   14.00
  -7  -3   1   53.09   13.90
   6   3  -1   36.90   12.40
  -6  -3   1   27.90    7.30
  -6  -3   1   11.00   11.50
  -6  -3   1   35.10    9.90
   5   3  -1    3.40    4.80
  -5  -3   1    3.50    3.60
  -5  -3   1    9.00    7.60
   4   3  -1 1171.48   77.19
  -4  -3   1  945.81   77.99
  -4  -3   1 1094.49   70.69
  -4  -3   1  945.61   74.89
   3   3  -1  483.25   36.30
   3   3  -1  427.36   28.90
  -3  -3   1  371.06   37.10
  -3  -3   1  415.66   35.40
  -3  -3   1  463.45   31.30
   2   3  -1   52.59    6.00
   2   3  -1   46.90    5.30
   2   3  -1   31.70    7.30
  -2  -3   1   44.50    5.10
  -2  -3   1   47.50    7.80
  -2  -3   1   43.40    4.80
   1   3  -1  841.52   55.99
   1   3  -1  753.62   54.69
  -1  -3   1  807.82   51.19
  -1  -3   1  783.12   51.19
  -1  -3   1  797.62   53.49
  -1  -3   1  802.72   56.59
   0   3  -1  207.38   19.00
   0   3  -1  202.58   18.70
   0  -3   1  227.98   18.50
   0  -3   1  211.48   17.10
  -1   3  -1   73.59    9.20
  -1   3  -1   62.59   10.00
  -1   3  -1   73.09    5.80
   1  -3   1   91.49    9.40
   1  -3   1   74.79    6.20
  -2   3  -1 1133.69   73.99
  -2   3  -1 1040.70   80.79
   2  -3   1 1120.99   77.69
   2  -3   1 1233.88   77.99
   2  -3   1 1166.68   74.79
  -3   3  -1   18.70    3.90
  -3   3  -1    9.90    4.30
  -3   3  -1   20.60    5.40
   3  -3   1    7.70    4.40
   3  -3   1   12.00    4.40
  -4   3  -1  177.68   14.40
  -4   3  -1  131.59   18.90
   4  -3   1  117.59   15.20
   4  -3   1  160.38   17.80
  -5   3  -1  224.08   27.10
  -5   3  -1  241.28   20.50
   5  -3   1  224.88   24.90
   5  -3   1  216.98   23.20
  -6   3  -1   11.20    5.80
  -6   3  -1   19.00    8.10
  -6   3  -1   16.10   10.10
   6  -3   1    8.10    6.60
  -7   3  -1   -8.10    6.80
  -7   3  -1   -2.20    3.70
  -7   3  -1   14.50    8.60
   7  -3   1    3.00    7.40
   7  -3   1   12.20    9.20
  -8   3  -1   26.60    8.40
  -8   3  -1   29.10   16.00
   8  -3   1   26.90   13.00
   8  -3   1    9.70   11.70
   9   2  -1    8.50   13.40
  -9  -2   1    3.70    5.40
   8   2  -1   31.20   11.70
  -8  -2   1   11.30    6.20
  -8  -2   1   11.30    9.60
   7   2  -1   -1.70    9.20
   7   2  -1    6.30    4.40
   7   2  -1    2.20    2.70
  -7  -2   1    6.70    3.80
  -7  -2   1    7.60   12.20
   6   2  -1   48.50   13.70
   6   2  -1   64.59    5.40
  -6  -2   1   51.69   12.30
  -6  -2   1   46.40    9.90
   5   2  -1   23.20    7.90
  -5  -2   1   33.70    7.10
  -5  -2   1   16.80    5.80
  -5  -2   1   26.50    8.80
   4   2  -1  378.46   31.10
  -4  -2   1  355.16   26.30
  -4  -2   1  290.47   28.30
  -4  -2   1  306.77   31.60
   3   2  -1  424.76   34.60
  -3  -2   1  330.17   32.30
   2   2  -1  200.28   15.20
   2   2  -1  214.98   18.20
  -2  -2   1  204.48   14.90
  -2  -2   1  183.68   13.00
  -2  -2   1  174.98   17.50
   1   2  -1  646.34   44.00
   1   2  -1  660.03   45.70
  -1  -2   1  665.13   47.90
  -1  -2   1  710.53   45.10
  -1  -2   1  711.83   44.30
   0   2  -1  580.04   38.10
   0   2  -1  472.85   37.80
   0   2  -1  513.85   38.40
   0  -2   1  529.55   36.70
   0  -2   1  530.95   34.50
   0  -2   1  567.74   38.30
   0  -2   1  566.44   38.30
   0  -2   1  577.54   38.10
  -1   2  -1 1562.64  100.19
  -1   2  -1 1437.96  105.09
  -1   2  -1 1682.13  103.19
   1  -2   1 1545.25  100.39
   1  -2   1 1658.23  102.69
  -2   2  -1  701.73   47.50
  -2   2  -1  685.93   52.79
   2  -2   1  725.53   48.00
   2  -2   1  755.32   49.60
   2  -2   1  721.73   49.99
  -3   2  -1 6642.83  398.96
  -3   2  -1 6361.66  405.66
   3  -2   1 6364.06  402.26
   3  -2   1 5850.81  400.36
  -4   2  -1  129.59   16.80
  -4   2  -1  141.89   12.70
   4  -2   1  118.79   15.40
   4  -2   1  111.19   13.50
  -5   2  -1   31.80    6.80
  -5   2  -1   28.60   10.30
  -5   2  -1   51.39    9.50
   5  -2   1   36.80    9.80
   5  -2   1   29.70    8.80
  -6   2  -1  253.57   28.20
  -6   2  -1  270.17   22.40
   6  -2   1  206.88   24.90
   6  -2   1  210.28   26.20
  -7   2  -1  397.46   45.60
  -7   2  -1  452.55   35.70
   7  -2   1  438.56   42.40
   7  -2   1  398.26   39.90
  -8   2  -1    9.30   10.40
  -8   2  -1    6.10    5.10
  -8   2  -1    9.30   11.10
   8  -2   1   17.50   11.90
   8  -2   1   -5.80    9.20
   9   1  -1   -8.90    9.90
  -9  -1   1   -4.50    5.20
  -9  -1   1   19.30    9.80
   8   1  -1   44.30   17.30
   8   1  -1   82.69   20.60
  -8  -1   1   52.89   11.60
   7   1  -1  185.58   26.50
   7   1  -1  230.78   32.30
  -7  -1   1  200.48   21.00
  -7  -1   1  238.58   21.50
  -7  -1   1  200.68   28.90
   6   1  -1   68.89    9.10
   6   1  -1   71.89   16.90
   6   1  -1   83.89   19.50
  -6  -1   1   60.69   15.30
  -6  -1   1   57.29   10.60
  -6  -1   1   63.29   11.50
   5   1  -1  124.09   17.90
   5   1  -1  167.28   22.40
   5   1  -1  174.58   13.80
  -5  -1   1  152.38   14.90
  -5  -1   1  151.08   15.50
  -5  -1   1  157.18   20.10
   4   1  -1 3344.77  199.28
   4   1  -1 3071.19  210.98
   4   1  -1 3059.49  207.48
  -4  -1   1 3172.18  200.68
  -4  -1   1 3047.30  202.48
   3   1  -1   23.40    2.40
   3   1  -1   26.50    7.80
   3   1  -1   14.80    5.10
  -3  -1   1   33.00    5.70
   2   1  -1 1477.05   89.09
   2   1  -1 1482.95   94.49
   2   1  -1 1350.56   91.59
  -2  -1   1 1248.48   90.99
  -2  -1   1 1378.06   88.49
  -2  -1   1 1245.18   92.69
   1   1  -1  347.97   23.70
   1   1  -1  337.77   25.50
  -1  -1   1  339.77   26.60
  -1  -1   1  371.06   23.40
  -1  -1   1  343.27   23.70
  -1  -1   1  353.76   27.60
   0   1  -1  852.81   55.59
   0   1  -1  938.11   57.49
   0   1  -1  884.41   58.19
   0  -1   1  840.12   55.49
   0  -1   1  881.11   57.39
   0  -1   1  816.32   57.29
   0  -1   1  913.51   58.09
  -2   1  -1 3796.02  244.28
   2  -1   1 3982.90  244.68
   2  -1   1 3816.82  245.98
   2  -1   1 3844.32  244.78
  -3   1  -1   67.49   10.50
  -3   1  -1   78.79    7.70
   3  -1   1   61.19    9.00
   3  -1   1   59.29    7.80
  -4   1  -1   24.50    6.00
  -4   1  -1   46.50   10.40
  -4   1  -1   35.80    6.30
   4  -1   1   16.40    5.80
   4  -1   1   27.30    6.20
  -5   1  -1  860.71   67.69
  -5   1  -1  898.61   61.99
   5  -1   1  897.91   67.19
   5  -1   1  883.01   65.29
  -6   1  -1  150.78   16.10
  -6   1  -1  152.48   21.20
   6  -1   1  159.78   21.00
   6  -1   1  157.68   23.30
  -7   1  -1    8.10    6.20
  -7   1  -1   -0.80    3.70
  -7   1  -1   -2.10    6.10
   7  -1   1   12.00    8.00
   7  -1   1    3.70    8.20
  -8   1  -1   11.10    5.20
  -8   1  -1  -13.40    8.20
   8  -1   1    4.90   10.00
   8  -1   1   -7.00    9.10
   9   0  -1   29.10   14.10
   9   0  -1    8.20   14.50
  -9   0   1   15.00    6.00
  -9   0   1   13.10    9.50
   8   0  -1   50.09   16.40
   8   0  -1   37.30   16.40
  -8   0   1   40.30   11.20
  -8   0   1   37.50    9.70
   7   0  -1  117.69   25.90
  -7   0   1  126.89   22.60
  -7   0   1  147.19   18.10
  -7   0   1   93.89   13.80
   6   0  -1  362.56   36.00
   6   0  -1  325.07   36.40
  -6   0   1  343.37   29.20
  -6   0   1  344.97   30.90
  -6   0   1  330.47   34.10
   5   0  -1  103.99   17.00
   5   0  -1  102.89   18.20
  -5   0   1   97.49   12.20
  -5   0   1   96.59   11.40
  -5   0   1   71.89   14.60
   4   0  -1  400.16   38.80
   4   0  -1  424.56   37.60
   4   0  -1  495.35   32.50
  -4   0   1  414.06   37.30
  -4   0   1  467.95   33.90
  -4   0   1  477.55   34.00
   3   0  -1   39.90    8.40
   3   0  -1   24.30    3.80
   3   0  -1   16.20    6.50
  -3   0   1   21.90    4.40
  -3   0   1   27.30    7.00
  -3   0   1   25.60    5.20
   2   0  -1   11.70    3.10
   2   0  -1   14.90    2.20
   2   0  -1   16.70    4.90
  -2   0   1   13.60    2.50
  -2   0   1   15.70    3.40
  -2   0   1   10.90    3.70
  -2   0   1    9.30    3.80
   1   0  -1 4718.93  300.57
  -1   0   1 4951.50  300.77
  -1   0   1 4556.44  301.77
   0   0   1  103.09    8.40
   0   0   1   94.09    7.00
  -1   0  -1 3751.72  240.18
   1   0   1 3783.82  240.08
  -2   0  -1 5712.33  336.27
  -2   0  -1 5249.27  340.37
   2   0   1 5033.00  336.67
   2   0   1 5200.88  337.07
   2   0   1 5478.85  338.47
   2   0   1 5362.76  340.17
  -3   0  -1   63.09    7.10
  -3   0  -1   63.09    9.40
  -3   0  -1   58.39    6.90
   3   0   1   68.29    7.90
  -4   0  -1 5757.12  386.26
  -4   0  -1 6259.57  382.36
   4   0   1 5896.31  385.66
   4   0   1 6122.29  384.16
  -5   0  -1  250.57   22.40
  -5   0  -1  259.07   26.20
  -5   0  -1  259.17   21.90
   5   0   1  233.08   25.20
   5   0   1  284.47   25.40
  -6   0  -1   -3.20    4.00
  -6   0  -1   -5.60    5.40
   6   0   1    3.80    5.00
   6   0   1    0.70    5.80
  -7   0  -1   51.99   10.90
  -7   0  -1   76.79   16.60
  -7   0  -1   62.89   11.40
   7   0   1   82.19   17.80
   7   0   1   48.30   13.70
  -8   0  -1   49.60   14.30
  -8   0  -1   54.89   11.60
   8   0   1   53.79   16.50
   8   0   1   51.89   13.70
  -9   0  -1   26.10   15.50
  -9   0  -1   45.00   11.70
  -9   0  -1    9.70    8.90
   9   0   1   32.70   18.10
   8  -1  -1   -2.60    9.60
  -8   1   1   -0.20    8.50
  -8   1   1    1.60    4.10
   7  -1  -1    4.40    8.80
   7  -1  -1   12.70   11.60
  -7   1   1   -2.70   10.60
  -7   1   1   10.30    5.60
  -7   1   1    9.70    7.50
   6  -1  -1  610.04   53.89
   6  -1  -1  594.44   54.29
  -6   1   1  659.73   52.39
  -6   1   1  618.24   46.60
  -6   1   1  568.24   48.40
   5  -1  -1    3.70    5.60
   5  -1  -1    9.70    6.80
  -5   1   1    3.60    3.30
  -5   1   1   -2.00    5.20
  -5   1   1   11.00    4.70
   4  -1  -1  838.02   73.29
   4  -1  -1  936.21   69.49
  -4   1   1  968.40   68.79
  -4   1   1  994.10   64.49
  -4   1   1  910.11   65.29
   3  -1  -1 1445.86  106.99
   3  -1  -1 1743.33  102.89
   3  -1  -1 1563.54  106.79
  -3   1   1 1509.75  102.39
  -3   1   1 1634.34  105.09
  -3   1   1 1475.45  106.09
   2  -1  -1 3625.94  214.68
   2  -1  -1 3549.15  215.18
   2  -1  -1 3045.60  217.78
   2  -1  -1 3140.59  217.38
  -2   1   1 3477.75  214.98
  -2   1   1 3180.58  217.48
  -2   1   1 3441.96  217.48
  -2   1   1 3501.55  214.98
   0  -1  -1 3336.97  204.38
   0  -1  -1 3033.20  205.28
   0   1   1 3474.25  204.18
   0   1   1 3101.79  206.18
  -1  -1  -1  759.52   52.49
  -1  -1  -1  810.62   52.79
   1   1   1  913.61   52.79
   1   1   1  880.81   55.39
   1   1   1  779.12   52.79
   1   1   1  789.72   52.39
  -2  -1  -1 2256.67  149.79
  -2  -1  -1 2194.78  148.49
  -2  -1  -1 2372.76  150.08
  -2  -1  -1 2600.24  152.28
  -2  -1  -1 2343.07  149.19
   2   1   1 2343.37  151.58
   2   1   1 2367.66  149.39
   2   1   1 2278.87  149.99
  -3  -1  -1 2355.26  162.18
  -3  -1  -1 2535.35  163.28
  -3  -1  -1 2684.53  164.88
  -3  -1  -1 2545.55  161.48
   3   1   1 2492.25  163.88
   3   1   1 2502.05  163.38
  -4  -1  -1 1125.09   84.69
  -4  -1  -1 1317.27   84.39
  -4  -1  -1 1289.47   87.49
   4   1   1 1206.28   86.79
   4   1   1 1366.06   86.69
  -5  -1  -1   79.69   10.70
  -5  -1  -1   90.69   13.00
  -5  -1  -1   66.29    9.00
   5   1   1   68.09   11.50
   5   1   1   70.29   13.70
  -6  -1  -1  225.88   21.70
  -6  -1  -1  222.78   23.00
  -6  -1  -1  258.57   26.10
   6   1   1  279.87   26.40
   6   1   1  233.08   27.20
  -7  -1  -1   37.60    8.80
  -7  -1  -1   37.40    9.70
  -7  -1  -1   34.00    8.00
  -7  -1  -1   20.50    9.50
   7   1   1   34.80   13.20
  -8  -1  -1    5.90    6.40
  -8  -1  -1    6.00    9.20
  -8  -1  -1   12.40    7.50
  -8  -1  -1    3.80    9.10
   8   1   1   29.80   12.40
  -9  -1  -1   57.39   12.40
  -9  -1  -1   31.10   10.60
  -9  -1  -1   44.30   15.10
   8  -2  -1    5.60   12.80
   8  -2  -1   13.30   10.40
  -8   2   1   12.10    6.30
  -8   2   1   -4.20    8.60
   7  -2  -1   -6.60    8.50
   7  -2  -1   14.90    9.60
  -7   2   1    3.20    7.00
  -7   2   1   13.20    4.80
   6  -2  -1 1100.79   93.19
   6  -2  -1 1272.37   94.89
  -6   2   1 1225.68   89.99
  -6   2   1 1344.17   86.89
   5  -2  -1 2671.93  191.58
   5  -2  -1 2882.71  192.08
  -5   2   1 2998.80  184.98
  -5   2   1 2753.62  187.88
   4  -2  -1 1007.10   76.89
   4  -2  -1  968.00   76.89
  -4   2   1 1028.70   71.69
  -4   2   1 1174.58   77.39
  -4   2   1 1091.39   74.89
   3  -2  -1  536.85   42.50
   3  -2  -1  497.75   42.30
  -3   2   1  625.34   43.50
  -3   2   1  528.25   40.50
  -3   2   1  541.85   38.60
   2  -2  -1 2003.60  124.39
   2  -2  -1 1886.41  126.99
  -2   2   1 1829.92  123.79
  -2   2   1 1972.30  125.79
   1  -2  -1  314.87   24.90
   1  -2  -1  340.77   26.00
   1  -2  -1  351.06   24.70
   1  -2  -1  338.57   23.30
  -1   2   1  326.07   23.30
  -1   2   1  352.56   24.80
  -1  -2  -1    4.40    1.10
  -1  -2  -1    1.60    1.40
  -1  -2  -1    1.10    1.50
  -1  -2  -1    1.50    1.30
   1   2   1    1.80    1.60
   1   2   1    2.10    1.40
   1   2   1    3.10    1.20
  -2  -2  -1 1596.24  112.19
  -2  -2  -1 1789.82  111.29
   2   2   1 1768.12  111.49
   2   2   1 1792.32  112.39
   2   2   1 1737.33  112.69
  -3  -2  -1    9.40    3.50
  -3  -2  -1    6.60    2.60
  -3  -2  -1    6.80    3.40
   3   2   1    7.90    3.00
   3   2   1    9.40    4.00
   3   2   1    1.40    2.70
  -4  -2  -1  615.74   46.90
  -4  -2  -1  666.93   44.20
  -4  -2  -1  597.44   44.20
   4   2   1  606.94   47.10
   4   2   1  632.14   46.70
  -5  -2  -1  502.45   44.90
  -5  -2  -1  535.95   39.50
  -5  -2  -1  479.65   39.30
  -5  -2  -1  599.54   42.50
   5   2   1  565.84   43.50
  -6  -2  -1  171.78   16.70
  -6  -2  -1  147.39   17.90
   6   2   1  159.48   20.60
  -7  -2  -1   39.00    9.70
  -7  -2  -1   52.49   12.30
  -7  -2  -1   26.50   11.70
  -7  -2  -1   50.39   10.00
   7   2   1   61.59   16.00
  -8  -2  -1   66.19   12.90
  -8  -2  -1  101.79   17.60
  -8  -2  -1   93.59   15.60
  -9  -2  -1    8.90    7.20
  -9  -2  -1    0.40    5.80
   9   2   1  -11.80    9.70
   9   2   1   36.90   14.30
   8  -3  -1   85.79   19.40
   8  -3  -1   59.99   18.80
  -8   3   1   41.60   11.10
  -8   3   1   70.99   18.80
   7  -3  -1   30.20   15.00
   7  -3  -1   29.40   11.00
   6  -3  -1    3.00    5.90
  -6   3   1   10.60    5.10
  -6   3   1  -10.90    7.40
  -6   3   1    4.60    6.90
   5  -3  -1  255.37   28.80
   5  -3  -1  252.87   29.00
  -5   3   1  317.17   25.00
  -5   3   1  302.17   28.90
   4  -3  -1  242.38   25.70
   4  -3  -1  237.78   26.10
  -4   3   1  278.27   22.20
  -4   3   1  299.87   26.50
   3  -3  -1  121.99   14.70
   3  -3  -1  108.19   14.40
  -3   3   1  111.39   11.30
  -3   3   1  153.88   16.20
  -3   3   1  123.99   14.60
  -2   3   1 1559.34  105.39
   1  -3  -1   44.30    6.20
   1  -3  -1   42.20    6.80
  -1   3   1   37.10    5.90
  -1   3   1   38.00    4.40
   0  -3  -1  890.21   58.59
   0  -3  -1 1007.90   60.99
   0  -3  -1  846.92   56.59
   0   3   1  911.91   58.19
   0   3   1  833.82   59.19
   0   3   1  807.32   56.19
  -2  -3  -1 3839.32  235.18
   2   3   1 3610.44  235.38
   2   3   1 3193.28  237.18
   2   3   1 3949.90  237.18
   2   3   1 3984.60  236.98
  -3  -3  -1 1473.35   95.59
  -3  -3  -1 1564.44   97.79
   3   3   1 1472.35   97.99
   3   3   1 1479.15   96.59
   3   3   1 1350.16   97.49
  -4  -3  -1   21.60    5.30
  -4  -3  -1   18.20    4.90
   4   3   1   22.30    6.20
   4   3   1   22.40    6.30
   4   3   1   28.10    5.60
  -5  -3  -1  739.23   53.99
  -5  -3  -1  757.92   52.89
  -5  -3  -1  667.43   56.69
   5   3   1  772.12   56.89
   5   3   1  773.92   52.89
  -6  -3  -1 1345.37  107.79
  -6  -3  -1 1629.24  104.09
  -6  -3  -1 1595.34  105.09
   6   3   1 1538.05  103.09
  -7  -3  -1   42.70   14.20
  -7  -3  -1   52.09   10.40
  -7  -3  -1   50.79   10.30
   7   3   1   66.09   15.20
   7   3   1   67.99   16.10
  -8  -3  -1  -21.30   13.40
  -8  -3  -1    2.20    5.40
   8   3   1    6.70    7.20
   8   3   1   20.70   14.20
  -9  -3  -1  123.39   17.70
  -9  -3  -1  138.99   18.80
   9   3   1   90.59   23.00
   7  -4  -1   41.30   13.60
   7  -4  -1   30.10   12.80
  -7   4   1   36.70    9.80
  -7   4   1   40.00   13.10
   6  -4  -1  122.59   22.80
   6  -4  -1   88.19   20.40
  -6   4   1  128.99   14.40
  -6   4   1  112.59   24.70
   5  -4  -1   45.30   12.50
  -5   4   1   71.49    9.60
  -5   4   1   60.59   14.80
  -5   4   1   84.99   15.40
   4  -4  -1   36.60   10.70
   4  -4  -1   49.20   12.10
  -4   4   1   58.59    8.40
  -4   4   1   58.79   13.10
   3  -4  -1    6.80    4.70
   3  -4  -1    3.90    4.40
  -3   4   1    0.50    4.90
  -3   4   1    8.70    4.40
   2  -4  -1 2994.70  210.08
   2  -4  -1 3180.38  209.48
  -2   4   1 3380.66  210.78
  -2   4   1 3284.07  205.98
   1  -4  -1   25.20    6.10
   1  -4  -1   26.60    6.60
  -1   4   1   38.00    7.80
  -1   4   1   24.60    6.80
  -1   4   1   28.90    3.80
   0  -4  -1  357.76   26.70
   0  -4  -1  321.47   24.30
   0   4   1  285.87   20.60
   0   4   1  313.67   26.90
   0   4   1  364.96   26.60
   0   4   1  276.97   21.00
  -1  -4  -1 4730.73  281.77
  -1  -4  -1 4267.07  278.97
   1   4   1 4483.55  283.07
   1   4   1 4586.94  284.37
   1   4   1 4097.69  278.97
  -2  -4  -1   40.50    4.70
  -2  -4  -1   62.29    8.00
   2   4   1   39.00    8.10
   2   4   1   46.70    5.30
   2   4   1   53.99    6.80
   2   4   1   49.70    7.00
  -3  -4  -1  835.12   58.29
  -3  -4  -1  745.33   54.59
   3   4   1  862.21   56.59
   3   4   1  852.51   58.19
  -4  -4  -1   34.90   10.30
  -4  -4  -1   53.99    8.10
  -4  -4  -1   42.00    6.00
   4   4   1   34.30    8.50
   4   4   1   40.00    6.60
  -5  -4  -1    2.90    3.80
  -5  -4  -1    0.70    3.80
  -5  -4  -1    0.60    5.80
   5   4   1   -5.30    3.00
   5   4   1   -5.30    3.80
  -6  -4  -1   35.80    8.10
  -6  -4  -1   30.30   11.80
  -6  -4  -1   38.20    9.10
   6   4   1   35.40   11.60
  -7  -4  -1   18.50    6.40
  -7  -4  -1    1.80   11.60
  -7  -4  -1   27.30    8.40
   7   4   1   23.20    6.50
   7   4   1   24.90   10.10
  -8  -4  -1   57.79   13.70
  -8  -4  -1   81.89   14.00
   8   4   1   66.29   17.10
   7  -5  -1   19.20   12.20
   7  -5  -1   -0.40    8.30
  -7   5   1    4.90    7.70
  -7   5   1   -3.30    5.80
   6  -5  -1   -8.70    7.80
   6  -5  -1    3.00    7.30
  -6   5   1    0.90    7.40
  -6   5   1    4.80    4.90
   5  -5  -1   44.40   12.80
  -5   5   1   52.79   14.80
  -5   5   1   72.39    9.80
   4  -5  -1   -4.40    5.00
   4  -5  -1    6.20    6.50
  -4   5   1    1.10    3.80
  -4   5   1   -4.70    4.70
   3  -5  -1   26.60    9.10
   3  -5  -1   42.50   10.50
  -3   5   1   36.70   11.00
  -3   5   1   51.29   11.70
   2  -5  -1  200.38   21.90
   2  -5  -1  181.38   20.30
  -2   5   1  226.78   22.50
  -2   5   1  202.88   17.00
   1  -5  -1 2207.08  142.99
   1  -5  -1 2135.59  140.49
  -1   5   1 2045.40  134.69
  -1   5   1 2079.59  142.19
   0  -5  -1  157.58   15.50
   0  -5  -1  193.78   18.30
   0   5   1  148.49   11.30
   0   5   1  160.78   16.80
   0   5   1  147.99   10.90
   0   5   1  176.08   17.60
  -1  -5  -1  816.02   53.69
  -1  -5  -1  917.81   61.29
  -1  -5  -1  896.61   57.79
   1   5   1  785.32   53.59
   1   5   1  810.82   59.19
   1   5   1  781.32   59.99
  -2  -5  -1 2323.87  156.28
  -2  -5  -1 2689.13  163.28
  -2  -5  -1 2561.14  159.78
   2   5   1 2521.65  163.48
   2   5   1 2250.97  156.88
  -3  -5  -1  235.58   18.60
  -3  -5  -1  260.97   23.20
   3   5   1  251.97   21.20
   3   5   1  241.28   22.20
  -4  -5  -1  683.43   51.19
  -4  -5  -1  796.82   56.29
   4   5   1  728.53   55.69
   4   5   1  792.22   53.19
  -5  -5  -1 1578.24  102.59
  -5  -5  -1 1394.26   97.49
   5   5   1 1408.96  102.29
  -6  -5  -1   36.20    9.40
  -6  -5  -1   21.70    6.90
  -6  -5  -1    0.70   10.90
   6   5   1   24.90    9.30
   6   5   1   25.20    6.50
  -7  -5  -1   23.40    7.20
   7   5   1   22.80   10.90
  -8  -5  -1   45.30   11.30
  -8  -5  -1   57.19   12.30
   8   5   1   47.40   15.50
   6  -6  -1   15.40   11.60
   6  -6  -1    5.00    9.40
  -6   6   1   20.00    8.30
  -6   6   1   28.70   15.40
   5  -6  -1   64.59   16.80
   5  -6  -1   83.49   18.20
  -5   6   1  111.59   12.90
  -5   6   1  113.99   22.80
   4  -6  -1  156.08   21.40
   4  -6  -1  181.48   22.40
  -4   6   1  173.28   16.40
  -4   6   1  149.59   23.10
   3  -6  -1   34.50    9.80
   3  -6  -1   25.10    8.80
  -3   6   1   17.50    8.00
   2  -6  -1   43.60   10.80
   2  -6  -1   41.40   11.10
  -2   6   1   37.00   10.50
   1  -6  -1  441.76   38.40
   1  -6  -1  399.76   35.70
  -1   6   1  430.96   28.90
  -1   6   1  514.05   39.50
  -1   6   1  405.96   37.80
  -1   6   1  447.96   29.30
   0  -6  -1 2385.06  159.68
   0  -6  -1 2484.35  163.18
   0   6   1 2478.15  163.18
   0   6   1 2328.67  162.38
  -1  -6  -1  183.48   17.20
  -1  -6  -1  196.28   20.20
   1   6   1  175.98   19.50
   1   6   1  166.98   12.00
   1   6   1  188.08   20.30
  -2  -6  -1  398.56   30.90
  -2  -6  -1  436.26   34.60
  -2  -6  -1  367.16   26.50
   2   6   1  408.06   33.20
   2   6   1  370.26   29.90
  -3  -6  -1  299.77   26.30
  -3  -6  -1  256.27   22.50
  -3  -6  -1  235.78   19.00
   3   6   1  239.98   24.30
   3   6   1  270.47   23.70
  -4  -6  -1   34.60    8.90
  -4  -6  -1   31.70    6.20
   4   6   1   28.10    7.30
   4   6   1   29.80    8.40
  -5  -6  -1  224.38   22.70
  -5  -6  -1  186.68   17.80
   5   6   1  193.28   23.00
  -6  -6  -1   14.50    6.40
   6   6   1   16.50    7.10
   6   6   1   28.20   10.00
  -7  -6  -1    0.90    5.10
  -7  -6  -1    1.60    7.50
   7   6   1   11.70    7.80
   7   6   1    0.80    7.70
  -5   7   1   80.59   20.80
  -5   7   1   66.59   11.60
   4  -7  -1  -11.50    7.00
   4  -7  -1   -5.10    6.00
  -4   7   1   -5.20    4.30
   3  -7  -1  290.27   32.90
   3  -7  -1  255.97   29.80
  -3   7   1  336.57   23.50
  -3   7   1  279.87   33.30
   2  -7  -1   50.89   12.70
   2  -7  -1   63.49   14.70
  -2   7   1   43.50   13.40
  -2   7   1   40.20    8.80
  -2   7   1   57.19    6.00
   1  -7  -1   -1.40    4.70
   1  -7  -1    0.70    6.50
  -1   7   1   11.40    7.00
   0  -7  -1  896.61   69.99
   0  -7  -1  905.71   66.29
  -1  -7  -1   29.40    8.60
   1   7   1   42.90   10.80
  -2  -7  -1  117.49   18.90
  -2  -7  -1  117.89   14.20
   2   7   1  112.09    8.20
   2   7   1   99.69   15.60
  -3  -7  -1   99.09   13.30
  -3  -7  -1  121.79   16.60
   3   7   1  107.49   15.20
  -4  -7  -1   30.10    7.50
  -4  -7  -1   22.80    4.80
   4   7   1   14.00    7.30
   4   7   1   22.90    8.60
  -5  -7  -1   85.19   10.60
  -5  -7  -1  113.89   16.20
   5   7   1   82.39   15.70
  -6  -7  -1  312.77   32.00
  -6  -7  -1  261.07   24.50
   6   7   1  287.47   31.20
  -7  -7  -1  295.27   28.50
  -7  -7  -1  357.66   35.30
   7   7   1  332.27   35.80
   4  -8  -1    7.60   10.00
   4  -8  -1  -10.20    8.70
  -4   8   1  -11.20    8.50
   3  -8  -1   98.89   22.10
  -3   8   1  157.08   24.70
   2  -8  -1  141.49   22.40
   2  -8  -1  123.19   19.10
  -2   8   1  139.29   22.20
   1  -8  -1   26.70   10.40
   1  -8  -1    7.00    7.20
  -1   8   1   21.90    8.70
   0  -8  -1    5.30    7.20
   0  -8  -1    5.20    5.20
  -1  -8  -1  328.67   34.50
  -1  -8  -1  381.76   37.20
   1   8   1  395.66   37.40
  -2  -8  -1   31.40   10.10
   2   8   1   11.10    8.30
  -3  -8  -1  473.25   43.10
   3   8   1  466.45   42.30
  -4  -8  -1  154.98   18.80
  -4  -8  -1  128.19   12.80
  -4  -8  -1  160.38   21.00
   4   8   1  154.18   20.70
  -5  -8  -1   -4.90    7.30
  -5  -8  -1   -2.20    6.20
  -5  -8  -1    0.70    4.00
   5   8   1   -2.10    7.60
  -6  -8  -1  151.78   16.20
  -6  -8  -1  142.19   23.90
   6   8   1  145.49   22.30
   2  -9  -1   79.29   19.50
   2  -9  -1   58.39   17.30
  -2   9   1   85.79   20.40
   1  -9  -1    8.30    9.10
  -1   9   1   -2.90    7.70
   0  -9  -1   15.30    9.50
   0  -9  -1   -1.50    7.20
   0   9   1   16.60   10.80
  -1  -9  -1    9.10    7.90
   1   9   1   -3.50   10.00
  -2  -9  -1   97.69   15.00
  -2  -9  -1   82.89   18.80
   2   9   1  107.69   20.40
  -3  -9  -1   21.80    9.20
  -3  -9  -1   -9.10    9.80
  -4  -9  -1    9.70    7.50
   4   9   1  -14.50   10.50
   4   8  -2  201.28   28.20
  -4  -8   2  170.88   24.30
  -4  -8   2  251.77   30.50
   3   8  -2   46.40   13.80
  -3  -8   2   31.50   10.60
   2   8  -2   20.10   11.90
  -2  -8   2    4.80    8.80
  -2  -8   2    9.40    8.00
   1   8  -2   79.59   18.80
  -1  -8   2   75.39   15.60
  -1  -8   2   84.69   17.90
   0   8  -2   11.70   10.20
   0  -8   2    6.80    9.10
   0  -8   2   13.70    7.60
  -1   8  -2   44.40   15.90
   1  -8   2   30.10   11.30
   1  -8   2   35.00   11.00
  -2   8  -2  -17.20    9.30
   2  -8   2    4.20    8.40
   2  -8   2   -7.10   10.50
   6   7  -2   16.70   11.50
   5   7  -2   57.99   17.40
  -5  -7   2   28.40    7.00
  -5  -7   2   53.49   16.80
   4   7  -2   44.50   13.80
   4   7  -2   40.00    9.70
  -4  -7   2   30.10   12.30
  -4  -7   2   33.40    6.00
   3   7  -2  201.58   26.70
  -3  -7   2  232.68   27.70
  -3  -7   2  215.88   23.90
  -2  -7   2   -9.20    5.60
  -1  -7   2  534.95   45.90
  -1  -7   2  472.25   41.50
   0  -7   2  144.19   19.20
   0  -7   2  131.89   16.90
  -1   7  -2   75.09   18.20
   1  -7   2  117.99   15.80
   1  -7   2  115.39   17.20
   2  -7   2  266.57   29.60
   2  -7   2  262.37   28.20
   3  -7   2  662.23   54.99
   3  -7   2  608.64   54.39
  -4   7  -2    7.90   11.10
   4  -7   2    8.20    8.80
   4  -7   2   12.20   10.30
   7   6  -2   -6.20   10.30
  -7  -6   2   -5.90   11.40
  -7  -6   2  -11.20    6.10
   6   6  -2   28.00   11.60
  -6  -6   2   10.70    5.90
  -6  -6   2    4.10   10.20
   5   6  -2   33.40   12.60
  -5  -6   2   31.10    7.20
  -5  -6   2   17.00    9.60
   4   6  -2   15.40    5.90
   4   6  -2   27.80   10.40
  -4  -6   2   23.80    5.70
  -4  -6   2   23.80   10.00
  -4  -6   2   15.10    5.30
  -3  -6   2   14.30    3.50
  -3  -6   2   21.50    9.30
  -3  -6   2   15.30    4.50
   2   6  -2 1094.79   83.99
  -2  -6   2 1232.58   85.89
  -2  -6   2 1084.29   80.89
   1   6  -2   36.70   10.90
  -1  -6   2   59.39   14.40
  -1  -6   2   42.30    9.80
   0   6  -2   15.30    8.00
   0  -6   2   35.70    8.80
  -1   6  -2    7.60    6.00
   1  -6   2    7.10    5.80
   1  -6   2    9.50    5.90
   2  -6   2    8.20    5.60
  -3   6  -2   13.00    9.40
   3  -6   2    8.20    8.50
   3  -6   2   14.10    6.70
  -4   6  -2   20.80    5.50
  -4   6  -2   15.90   10.30
   4  -6   2   12.10    7.40
   4  -6   2   11.40    6.20
  -5   6  -2    2.80    9.40
  -5   6  -2   -4.10    5.20
   5  -6   2    0.40    6.70
   5  -6   2   -2.00    8.30
   7   5  -2   34.10   14.40
  -7  -5   2   48.30   10.90
  -7  -5   2   52.39   15.60
   6   5  -2   16.80    9.50
  -6  -5   2    5.90    5.30
  -6  -5   2    6.40    8.30
   5   5  -2  152.88   21.90
  -5  -5   2  154.28   15.60
  -5  -5   2  147.69   20.80
   4   5  -2   20.90    9.10
  -4  -5   2   32.90   10.30
  -4  -5   2   17.80    6.10
   3   5  -2   24.30    9.40
  -3  -5   2   20.80    4.50
  -3  -5   2    9.70    7.90
   2   5  -2 1554.04  120.39
   2   5  -2 1911.91  124.59
  -2  -5   2 1752.62  114.29
  -2  -5   2 1811.52  116.09
  -2  -5   2 1971.00  126.09
   1   5  -2   29.50    9.10
   1   5  -2   41.70    9.90
  -1  -5   2   39.20    8.40
  -1  -5   2   48.30   10.70
   0   5  -2  576.64   51.49
   0  -5   2  720.73   49.10
  -1   5  -2  120.89   22.10
  -1   5  -2  138.89   18.00
   1  -5   2  153.28   16.40
   1  -5   2  166.58   17.40
  -2   5  -2  179.08   20.10
  -2   5  -2  146.09   22.30
  -2   5  -2  165.38   12.80
   2  -5   2  165.08   18.10
   2  -5   2  170.98   14.70
   2  -5   2  202.38   19.60
  -3   5  -2   17.20    4.00
  -3   5  -2   10.90    8.40
  -3   5  -2    4.90    6.20
   3  -5   2   25.70    7.50
   3  -5   2   12.20    6.50
  -4   5  -2   16.70    7.70
  -4   5  -2   -5.60    7.30
   4  -5   2    7.10    6.30
   4  -5   2    3.70    4.10
  -5   5  -2   43.10   13.30
   5  -5   2   17.30    9.30
   5  -5   2   34.00   11.80
  -6   5  -2   -2.30   10.70
  -6   5  -2   10.00    5.40
   6  -5   2    0.50    7.50
   8   4  -2  403.56   43.30
  -8  -4   2  330.37   38.20
  -8  -4   2  322.37   31.10
   7   4  -2  211.68   28.20
  -7  -4   2  177.78   19.30
  -7  -4   2  174.68   25.00
   6   4  -2  321.87   34.20
  -6  -4   2  282.77   32.40
  -6  -4   2  336.17   28.00
   5   4  -2  621.24   52.59
  -5  -4   2  617.74   45.10
  -5  -4   2  577.64   51.49
   4   4  -2 1758.22  118.89
  -4  -4   2 1600.84  118.19
  -4  -4   2 1649.73  110.19
   3   4  -2   12.50    6.80
   3   4  -2   15.30    4.20
  -3  -4   2    6.20    2.60
  -3  -4   2   -0.50    8.10
  -3  -4   2    6.90    3.50
  -3  -4   2   13.50    6.20
   2   4  -2  878.51   61.89
  -2  -4   2  786.22   66.49
  -2  -4   2  830.92   62.49
  -2  -4   2  831.32   54.79
  -2  -4   2  809.62   54.69
   1   4  -2 2688.63  198.38
   1   4  -2 3204.98  199.98
  -1  -4   2 2997.70  191.68
  -1  -4   2 3100.39  192.18
  -1  -4   2 3220.38  200.58
   0   4  -2 1048.10   80.79
   0  -4   2 1109.29   72.09
   0  -4   2 1258.07   78.09
  -1   4  -2  166.28   18.60
  -1   4  -2  179.08   12.90
  -1   4  -2  153.68   20.20
   1  -4   2  211.68   17.90
   1  -4   2  185.78   13.30
  -2   4  -2  109.69    8.80
  -2   4  -2   67.99   15.10
  -2   4  -2  102.79   12.80
   2  -4   2  103.39    9.60
   2  -4   2   99.49   12.30
   2  -4   2   98.69   12.30
  -3   4  -2   17.20    4.40
  -3   4  -2   17.70    6.40
  -3   4  -2   12.20    7.70
   3  -4   2   25.80    6.60
   3  -4   2   23.50    7.10
  -4   4  -2   73.29   17.10
  -4   4  -2  104.09   14.00
   4  -4   2   82.69   15.20
   4  -4   2   77.89   12.30
  -5   4  -2  385.06   28.90
  -5   4  -2  311.87   37.00
   5  -4   2  327.07   37.00
  -6   4  -2   56.19   17.60
  -6   4  -2   72.09   13.30
  -6   4  -2   76.19   11.30
   6  -4   2   49.20   14.60
  -7   4  -2   11.40    6.50
  -7   4  -2    5.90   10.20
  -7   4  -2    1.90   14.10
   7  -4   2   27.10   10.30
   7  -4   2    8.60    8.80
   8   3  -2   10.90    9.80
  -8  -3   2    2.90    5.30
  -8  -3   2    5.30    9.90
   7   3  -2   -2.30    7.80
  -7  -3   2   -6.50    7.30
  -7  -3   2   11.90    4.90
   6   3  -2   90.29   18.60
  -6  -3   2   71.09   15.40
  -6  -3   2   86.39   11.90
   5   3  -2   15.20    8.00
  -5  -3   2    5.20    4.00
  -5  -3   2    3.10    9.60
  -5  -3   2    2.50    5.20
   4   3  -2  841.72   61.59
  -4  -3   2  676.53   59.49
  -4  -3   2  808.22   54.39
   3   3  -2   47.40   10.70
  -3  -3   2   71.79   15.70
  -3  -3   2   53.29    6.80
  -3  -3   2   55.89   11.70
   2   3  -2   28.10    5.50
   2   3  -2   28.50    7.60
  -2  -3   2   29.10    5.00
  -2  -3   2   36.00    5.30
  -2  -3   2   34.80    8.30
  -2  -3   2   20.20    8.40
   1   3  -2 1774.12  114.69
  -1  -3   2 1748.93  109.19
  -1  -3   2 1674.93  109.39
  -1  -3   2 1643.54  115.09
   0   3  -2 2264.77  158.48
   0   3  -2 2476.15  157.38
   0   3  -2 2355.76  151.98
   0  -3   2 2303.87  151.48
   0  -3   2 2536.45  157.48
   0  -3   2 2471.75  155.38
  -1   3  -2   42.70    7.20
  -1   3  -2   51.49    4.60
  -1   3  -2   34.00    9.40
   1  -3   2   52.19    6.90
   1  -3   2   40.20    8.60
   1  -3   2   41.20    4.90
  -2   3  -2    9.20    5.00
  -2   3  -2    4.20    3.00
  -2   3  -2   -0.70    2.20
   2  -3   2   -2.20    2.00
   2  -3   2   -2.80    2.50
  -3   3  -2  311.87   22.70
  -3   3  -2  321.27   25.50
  -3   3  -2  299.37   30.50
   3  -3   2  278.27   25.40
   3  -3   2  284.57   24.50
  -4   3  -2   86.39   18.00
  -4   3  -2   90.29    9.60
   4  -3   2   56.09   11.80
   4  -3   2   62.29   10.00
  -5   3  -2    0.50    3.70
  -5   3  -2   -5.70    6.20
  -5   3  -2    1.50    4.40
   5  -3   2    4.30    5.50
   5  -3   2    2.40    4.00
  -6   3  -2   91.19   11.40
  -6   3  -2   85.29   20.00
   6  -3   2   65.59   13.70
   6  -3   2   58.39   16.40
  -7   3  -2  282.37   35.40
   7  -3   2  232.98   29.90
   7  -3   2  216.08   26.70
  -8   3  -2  235.18   23.60
  -8   3  -2  224.28   33.60
   8  -3   2  177.98   25.90
   8  -3   2  166.58   30.50
   8   2  -2    6.90   11.50
  -8  -2   2   -0.90    5.20
  -8  -2   2    1.30    8.60
   7   2  -2   68.39   17.70
  -7  -2   2   66.49   16.00
  -7  -2   2   83.89   14.20
   6   2  -2  -12.90    5.20
  -6  -2   2   -0.30    3.40
  -6  -2   2    3.50    4.90
   5   2  -2   63.79   17.00
   5   2  -2   63.09   14.60
  -5  -2   2   71.99   17.40
  -5  -2   2   72.39    9.70
   4   2  -2  332.57   29.30
  -4  -2   2  316.27   24.00
  -4  -2   2  276.37   30.90
  -4  -2   2  239.68   26.40
   3   2  -2 3389.66  217.18
  -3  -2   2 3055.69  219.78
  -3  -2   2 3439.36  211.68
   2   2  -2 1177.48   78.49
  -2  -2   2 1287.27   77.89
  -2  -2   2 1150.88   86.89
   1   2  -2  132.79   12.50
   1   2  -2   95.59   10.90
  -1  -2   2  129.99   12.10
  -1  -2   2  103.79   12.20
  -1  -2   2  113.39   14.40
  -1  -2   2  105.79    9.30
  -1  -2   2  123.59   10.00
   0   2  -2 1617.54  100.49
   0   2  -2 1523.95   96.89
   0   2  -2 1314.87  102.79
   0  -2   2 1509.05   96.49
   0  -2   2 1684.03  104.19
   0  -2   2 1465.55  100.39
  -1   2  -2 2269.97  165.38
  -1   2  -2 2499.85  159.28
   1  -2   2 2696.73  161.98
   1  -2   2 2389.56  159.58
   1  -2   2 2695.33  161.58
  -2   2  -2  269.07   21.10
  -2   2  -2  249.97   25.20
   2  -2   2  272.27   21.40
  -3   2  -2  321.97   23.60
  -3   2  -2  278.17   29.20
  -3   2  -2  353.66   24.70
   3  -2   2  307.47   24.30
   3  -2   2  299.27   25.60
  -4   2  -2   20.70    5.20
  -4   2  -2   26.60    9.00
  -4   2  -2   24.40    5.20
   4  -2   2   25.80    7.00
   4  -2   2   22.40    5.70
  -5   2  -2  227.68   27.00
  -5   2  -2  234.48   19.90
   5  -2   2  224.18   23.70
   5  -2   2  199.68   20.50
  -6   2  -2   91.39   20.00
  -6   2  -2  107.69   12.90
   6  -2   2   88.19   17.50
  -7   2  -2  152.98   28.80
  -7   2  -2  188.48   18.70
   7  -2   2  154.78   23.50
   7  -2   2  171.68   21.00
  -8   2  -2   10.10   11.10
  -8   2  -2    9.90    5.50
   8  -2   2   13.60    9.80
   8  -2   2   11.60    9.90
   8   1  -2   -1.60   14.00
   8   1  -2   25.00   12.50
  -8  -1   2   -1.50    5.60
   7   1  -2  107.29   22.60
   7   1  -2  123.69   28.10
  -7  -1   2  112.49   11.50
  -7  -1   2  112.19   14.60
   6   1  -2  460.95   29.60
   6   1  -2  441.56   42.00
   6   1  -2  473.15   46.70
  -6  -1   2  409.86   30.20
  -6  -1   2  395.76   42.10
  -6  -1   2  375.56   34.00
   5   1  -2  184.38   24.70
   5   1  -2  152.38   20.40
   5   1  -2  174.48   12.10
  -5  -1   2  131.19   21.30
  -5  -1   2  151.38   12.60
  -5  -1   2  141.89   15.50
   4   1  -2  208.08   24.60
   4   1  -2  195.38   21.60
  -4  -1   2  198.18   17.40
  -4  -1   2  162.38   23.50
   3   1  -2 4824.82  306.87
   3   1  -2 4761.22  302.67
  -3  -1   2 4665.33  297.77
  -3  -1   2 4440.46  305.07
   2   1  -2  717.23   54.09
   2   1  -2  711.43   50.59
  -2  -1   2  689.33   53.29
  -2  -1   2  689.33   47.10
  -2  -1   2  631.84   44.50
  -2  -1   2  731.23   45.60
   1   1  -2  504.55   35.90
   1   1  -2  449.86   38.40
   1   1  -2  575.34   41.50
  -1  -1   2  539.45   35.00
  -1  -1   2  454.85   38.10
  -1  -1   2  563.84   36.50
  -1  -1   2  531.15   40.50
  -1  -1   2  510.75   34.90
   0   1  -2 5605.64  372.56
   0   1  -2 5832.22  370.76
   0  -1   2 6179.68  373.06
   0  -1   2 6078.59  374.16
   0  -1   2 5611.64  370.96
   1  -1   2 5954.10  359.86
   1  -1   2 5623.44  358.86
   1  -1   2 5475.75  357.66
  -2   1  -2   70.49    7.10
  -2   1  -2   65.09   12.20
   2  -1   2   84.79    7.20
  -3   1  -2  556.84   46.40
  -3   1  -2  602.74   40.40
   3  -1   2  577.64   42.10
  -4   1  -2  249.08   24.80
  -4   1  -2  228.48   18.20
   4  -1   2  183.68   17.80
   4  -1   2  213.38   20.60
  -5   1  -2  102.99   11.80
  -5   1  -2  108.39   17.50
   5  -1   2   99.49   12.70
   5  -1   2  116.69   15.50
  -6   1  -2  149.29   15.50
  -6   1  -2  124.09   23.00
   6  -1   2  100.69   19.50
   6  -1   2  154.68   17.10
  -7   1  -2   -5.30    3.70
  -7   1  -2   17.50    8.20
   7  -1   2    0.80    6.90
  -8   1  -2   20.90    7.90
  -8   1  -2   30.50   12.50
   8  -1   2   19.50   13.30
   8   0  -2   73.19   19.90
   8   0  -2   32.70   16.60
  -8   0   2   63.29   12.80
  -8   0   2   44.10   11.20
   7   0  -2    9.70    9.80
   7   0  -2   22.30   13.30
  -7   0   2   15.90    7.00
  -7   0   2   10.20   10.00
   6   0  -2   17.10    9.80
   6   0  -2   29.90   10.90
  -6   0   2   40.90   11.30
  -6   0   2   27.90    7.30
  -6   0   2   13.10    5.90
   5   0  -2  217.58   24.60
   5   0  -2  225.08   27.90
   5   0  -2  215.98   16.90
  -5   0   2  157.78   23.40
  -5   0   2  185.68   18.60
  -5   0   2  209.28   19.10
   4   0  -2  855.41   66.49
   4   0  -2  843.42   69.19
   4   0  -2  924.31   58.69
  -4   0   2  941.01   61.69
  -4   0   2  851.71   59.29
  -4   0   2  858.11   67.89
   3   0  -2 2199.78  165.38
   3   0  -2 2476.65  152.08
  -3   0   2 2303.77  160.58
  -3   0   2 2507.55  152.18
   2   0  -2 8752.32  564.94
   2   0  -2 8832.32  557.54
   2   0  -2 8873.31  562.24
  -2   0   2 8984.90  565.24
   1   0  -2 4719.23  303.37
   1   0  -2 4814.02  306.17
  -1   0   2 4581.54  305.77
  -1   0   2 4995.70  303.87
  -1   0   2 4724.13  301.37
  -2   0  -2 1377.46   90.39
  -2   0  -2 1376.86   94.79
   2   0   2 1415.16   87.99
   2   0   2 1318.67   89.39
   2   0   2 1413.36   87.39
  -3   0  -2 3392.76  228.28
  -3   0  -2 3449.35  221.88
  -3   0  -2 3950.10  219.18
   3   0   2 3284.37  223.48
   3   0   2 3299.87  220.08
  -4   0  -2 2073.79  133.39
  -4   0  -2 2076.99  140.69
   4   0   2 2000.90  136.29
   4   0   2 2035.50  132.29
  -5   0  -2 1238.58   92.49
   5   0   2 1215.48   89.19
   5   0   2 1305.17   84.99
  -6   0  -2  119.79   18.90
  -6   0  -2  122.49   14.00
   6   0   2  127.59   17.30
   6   0   2  139.59   15.40
  -7   0  -2   -6.70    3.00
  -7   0  -2    2.70    7.90
  -7   0  -2   -4.90    3.70
   7   0   2   -2.90    5.50
   7   0   2   -4.30    7.70
  -8   0  -2    1.10   13.80
  -8   0  -2   18.10    6.70
  -8   0  -2   11.80    5.50
   8   0   2   15.30   12.00
  -9   0  -2    9.40   12.40
  -9   0  -2   17.10    7.80
   9   0   2   -0.90   12.80
   8  -1  -2   23.60   14.70
   8  -1  -2   35.50   14.40
  -8   1   2   26.40   10.00
  -8   1   2   24.30    8.20
   7  -1  -2  150.18   27.20
   7  -1  -2  151.28   25.20
  -7   1   2  126.79   17.90
  -7   1   2  108.19   14.90
   6  -1  -2   21.20    9.30
  -6   1   2   27.50    8.00
  -6   1   2   38.40   11.60
  -6   1   2   34.60    9.10
   5  -1  -2   40.70   11.80
   5  -1  -2   31.60   11.20
  -5   1   2   37.10    8.50
  -5   1   2   41.50    8.30
  -5   1   2   38.00   11.50
   4  -1  -2  998.10   73.89
   4  -1  -2  948.91   75.39
  -4   1   2 1024.60   74.29
  -4   1   2 1006.40   67.89
  -4   1   2  940.81   67.09
   3  -1  -2  158.78   17.70
   3  -1  -2  162.08   13.30
  -3   1   2  158.78   13.60
  -3   1   2  133.09   17.00
  -3   1   2  150.58   15.20
   2  -1  -2  408.36   29.60
   2  -1  -2  397.26   34.70
   2  -1  -2  453.75   33.90
  -2   1   2  447.26   29.60
  -2   1   2  407.16   30.30
  -2   1   2  426.86   34.60
   1  -1  -2  782.32   54.89
   1  -1  -2  775.52   52.59
   1  -1  -2  700.23   51.59
  -1   1   2  792.12   52.59
  -1   1   2  721.03   53.99
  -1   1   2  761.92   50.69
  -1   1   2  766.52   50.79
  -1   1   2  807.72   50.89
   0  -1  -2   15.60    4.30
   0  -1  -2   19.80    3.40
   0  -1  -2   21.10    2.90
   0  -1  -2   15.50    4.20
   0   1   2   30.50    4.40
   0   1   2   24.20    3.00
   0   1   2   21.80    3.30
   0   1   2   25.40    5.30
  -1  -1  -2 5856.71  363.66
   1   1   2 5550.74  363.36
  -2  -1  -2   35.10    3.00
  -2  -1  -2   43.80    4.80
  -2  -1  -2   47.50    8.70
   2   1   2   36.60    4.40
   2   1   2   31.20    2.70
   2   1   2   41.50    8.50
  -3  -1  -2 2505.25  166.08
  -3  -1  -2 2471.95  160.58
  -3  -1  -2 2684.53  161.28
   3   1   2 2348.36  161.38
  -4  -1  -2  734.53   51.99
  -4  -1  -2  877.11   55.69
   4   1   2  806.62   57.49
  -5  -1  -2   52.79   12.10
  -5  -1  -2   56.29    7.10
  -5  -1  -2   59.69    9.80
  -5  -1  -2   43.30    5.90
   5   1   2   53.69   11.20
  -6  -1  -2  148.29   15.50
  -6  -1  -2  155.18   14.20
  -6  -1  -2  118.09   19.50
  -6  -1  -2  130.09   12.80
   6   1   2  173.78   20.50
  -7  -1  -2    6.60    5.00
  -7  -1  -2    8.10    4.40
  -7  -1  -2   15.70    7.90
  -7  -1  -2   19.50    5.50
   7   1   2   15.90   10.00
  -8  -1  -2  137.69   21.70
  -8  -1  -2  151.58   17.10
  -8  -1  -2  104.09   12.80
   8   1   2  110.89   23.30
  -9  -1  -2    5.30    7.60
  -9  -1  -2    4.80   11.60
  -9  -1  -2    3.40    6.20
   9   1   2   32.60   15.10
   8  -2  -2   -1.30    9.20
   8  -2  -2   -6.20   12.50
  -8   2   2   -1.10    7.90
  -8   2   2   -4.30    5.10
   7  -2  -2   60.19   17.90
   7  -2  -2   87.19   19.40
  -7   2   2   73.89   12.90
  -7   2   2   62.49   14.30
   6  -2  -2  104.59   23.20
   6  -2  -2  138.89   24.70
  -6   2   2  114.09   16.70
  -6   2   2  136.59   15.50
  -6   2   2  153.58   22.70
   5  -2  -2  125.39   18.10
   5  -2  -2  108.09   21.90
  -5   2   2  131.59   13.90
  -5   2   2  113.99   22.40
  -5   2   2  103.99   14.40
   4  -2  -2  487.15   43.50
   4  -2  -2  479.05   41.90
  -4   2   2  497.15   37.80
  -4   2   2  470.85   36.40
  -4   2   2  499.75   42.20
   3  -2  -2  502.15   46.40
   3  -2  -2  591.44   46.50
  -3   2   2  606.94   42.10
  -3   2   2  625.04   42.80
  -3   2   2  594.04   46.90
   2  -2  -2 1405.06  107.89
   2  -2  -2 1599.74  107.09
  -2   2   2 1627.34  103.79
  -2   2   2 1566.14  103.39
  -2   2   2 1714.93  108.69
   1  -2  -2  611.24   45.10
   1  -2  -2  661.33   45.90
   1  -2  -2  584.64   46.90
  -1   2   2  716.33   47.80
  -1   2   2  671.03   45.70
  -1   2   2  599.74   43.50
  -1   2   2  688.03   43.70
   0  -2  -2 1914.51  131.09
   0  -2  -2 1963.00  128.29
   0  -2  -2 2063.09  129.09
   0   2   2 2202.18  131.19
   0   2   2 1989.70  129.99
   0   2   2 1934.41  127.99
  -1  -2  -2 4406.46  303.67
   1   2   2 5149.18  304.67
  -2  -2  -2 1352.16   82.49
  -2  -2  -2 1160.68   81.39
   2   2   2 1334.17   81.29
   2   2   2 1230.58   81.79
  -3  -2  -2  805.32   53.29
  -3  -2  -2  682.33   48.10
  -3  -2  -2  619.84   52.19
  -3  -2  -2  732.73   47.90
   3   2   2  721.33   48.10
   3   2   2  640.94   50.19
  -4  -2  -2 1293.17   85.69
  -4  -2  -2 1223.38   80.39
  -4  -2  -2 1075.29   80.39
  -4  -2  -2 1315.07   78.59
   4   2   2 1098.49   83.39
  -5  -2  -2  393.86   34.50
  -5  -2  -2  476.35   35.10
  -5  -2  -2  471.25   33.00
  -5  -2  -2  525.15   40.60
   5   2   2  473.45   40.40
  -6  -2  -2   82.09    9.70
  -6  -2  -2   92.99   11.40
  -6  -2  -2   82.19   11.70
  -6  -2  -2   81.19   16.10
   6   2   2  100.19   15.10
  -7  -2  -2  153.88   21.20
  -7  -2  -2  135.89   14.30
  -7  -2  -2  142.89   16.40
   7   2   2  158.88   21.30
  -8  -2  -2    5.20    5.90
  -8  -2  -2   -5.00    7.20
  -8  -2  -2    2.20    8.30
   8   2   2   -4.20   10.30
  -9  -2  -2    6.60   10.40
  -9  -2  -2    7.30    5.70
   9   2   2  -12.20   12.00
   8  -3  -2   32.90   15.50
   8  -3  -2   17.60   10.40
  -8   3   2   17.00    7.50
  -8   3   2   18.00    9.80
   7  -3  -2   24.50   12.60
   7  -3  -2   12.30    9.40
  -7   3   2   16.30    6.80
  -7   3   2   37.90   11.60
   6  -3  -2 1620.14  125.69
   6  -3  -2 1747.93  126.49
  -6   3   2 1668.63  120.39
  -6   3   2 1792.42  116.79
   5  -3  -2   25.40   10.30
   5  -3  -2   45.80   12.10
  -5   3   2   60.19   14.20
  -5   3   2   48.80    9.40
  -5   3   2   50.09   11.70
   4  -3  -2   58.39   13.20
  -4   3   2   90.39   15.00
  -4   3   2   86.69   10.60
  -4   3   2   94.79   13.20
   3  -3  -2  189.28   22.40
   3  -3  -2  200.38   21.90
  -3   3   2  259.37   23.90
  -3   3   2  219.18   20.00
  -3   3   2  198.28   18.00
  -2   3   2 1944.61  128.79
  -2   3   2 1902.11  124.89
   1  -3  -2 1975.80  143.79
   1  -3  -2 2128.39  142.29
  -1   3   2 2153.88  139.89
  -1   3   2 2303.67  141.99
  -1   3   2 2315.87  139.79
   0  -3  -2  562.54   39.20
   0  -3  -2  565.54   42.60
   0  -3  -2  599.34   40.60
   0   3   2  551.54   38.70
   0   3   2  668.83   39.90
   0   3   2  564.94   41.20
  -1  -3  -2 1714.03   97.29
  -1  -3  -2 1440.96   97.09
  -1  -3  -2 1428.36   96.79
  -1  -3  -2 1624.34  100.09
   1   3   2 1494.95   99.79
   1   3   2 1369.86   96.49
  -2  -3  -2 5855.21  400.46
   2   3   2 6854.51  404.26
  -3  -3  -2 1818.52  112.59
   3   3   2 1589.94  113.79
   3   3   2 1731.83  111.49
  -4  -3  -2    1.90    2.50
  -4  -3  -2    3.70    4.60
   4   3   2    4.90    3.30
   4   3   2   -1.80    3.50
  -5  -3  -2 1993.00  123.79
   5   3   2 1730.53  127.89
  -6  -3  -2  423.76   30.10
  -6  -3  -2  374.16   31.00
  -6  -3  -2  321.77   32.30
   6   3   2  364.76   32.70
   6   3   2  409.96   35.00
  -7  -3  -2   94.59   15.00
  -7  -3  -2   99.89   12.50
  -7  -3  -2  110.69   14.00
   7   3   2   87.99   16.10
   7   3   2  115.49   17.40
  -8  -3  -2   -8.90    8.90
  -8  -3  -2    2.00    4.90
  -8  -3  -2   13.10    7.10
   8   3   2    1.60    8.40
   8   3   2   -1.40    9.00
  -9  -3  -2    0.50    6.20
  -9  -3  -2   10.90    7.10
   9   3   2   -4.50   10.60
   9   3   2    1.60   11.60
   7  -4  -2    1.30   10.00
   7  -4  -2   13.50   11.80
  -7   4   2   -9.60    4.00
  -7   4   2   -6.20    7.00
   6  -4  -2   29.50   11.60
   6  -4  -2    4.20    6.50
  -6   4   2   18.20    9.00
   5  -4  -2  211.68   27.80
   5  -4  -2  249.58   28.80
  -5   4   2  267.57   27.90
  -5   4   2  284.27   23.60
   4  -4  -2    4.40    5.40
   4  -4  -2    3.80    5.10
  -4   4   2    9.80    3.60
  -4   4   2    1.00    4.80
  -4   4   2   10.40    6.90
   3  -4  -2   14.70    6.60
   3  -4  -2   12.20    5.90
  -3   4   2   24.10    5.70
  -3   4   2   24.20    7.80
   2  -4  -2   26.10    7.40
   2  -4  -2   17.70    6.10
  -2   4   2   22.10    7.30
  -2   4   2   15.50    5.80
  -2   4   2   13.00    4.20
   1  -4  -2   29.80    8.00
  -1   4   2   54.29   10.00
  -1   4   2   37.10    7.70
   0  -4  -2    5.10    2.60
   0  -4  -2    9.80    2.40
   0  -4  -2    8.40    3.40
   0   4   2    6.10    3.00
   0   4   2    2.70    1.80
  -1  -4  -2  345.57   24.90
   1   4   2  347.57   24.60
   1   4   2  388.46   28.60
  -2  -4  -2  333.87   25.20
  -2  -4  -2  301.87   22.00
  -2  -4  -2  321.57   22.50
   2   4   2  295.07   24.90
   2   4   2  282.97   24.40
  -3  -4  -2  937.41   60.99
   3   4   2  838.72   61.09
   3   4   2  837.52   59.19
  -4  -4  -2   32.70    7.30
  -4  -4  -2   27.50    5.70
   4   4   2   30.40    6.70
   4   4   2   27.90    6.90
   4   4   2   22.00    5.60
  -5  -4  -2 3176.78  208.98
   5   4   2 3263.27  211.58
   5   4   2 3261.27  211.08
  -6  -4  -2  809.12   59.69
   6   4   2  854.71   61.19
   6   4   2  834.82   63.19
  -7  -4  -2    7.70    5.20
  -7  -4  -2  -12.40    9.10
  -7  -4  -2   13.50    7.00
   7   4   2    7.70    6.40
   7   4   2  -12.70    6.20
  -8  -4  -2   -1.40   12.40
  -8  -4  -2   -0.90    4.60
  -8  -4  -2   -6.00    5.60
   8   4   2    0.70    7.60
   8   4   2    6.50    8.50
   7  -5  -2   -3.00   12.10
   7  -5  -2    5.90    9.40
  -7   5   2    2.20    8.70
  -7   5   2   -0.20    5.30
   6  -5  -2   -7.40    8.40
   6  -5  -2    4.60    9.00
  -6   5   2    6.90    6.80
  -6   5   2   -2.30    4.70
   5  -5  -2   19.50    7.00
  -5   5   2   -1.30    4.60
  -5   5   2    6.90    7.40
   4  -5  -2  430.46   43.10
   4  -5  -2  471.95   43.30
  -4   5   2  502.75   43.70
  -4   5   2  523.55   37.40
   3  -5  -2   -2.20    4.80
   3  -5  -2   -7.80    4.90
  -3   5   2    4.90    3.20
  -3   5   2   -3.70    3.30
  -3   5   2    3.00    6.50
   2  -5  -2   11.10    5.20
   2  -5  -2    5.90    5.40
  -2   5   2   21.10    6.80
  -2   5   2   12.50    5.70
  -2   5   2   10.40    4.00
   1  -5  -2  154.58   16.40
   1  -5  -2  143.39   17.70
  -1   5   2  149.49   16.80
  -1   5   2  166.48   14.50
   0  -5  -2  326.17   29.20
   0  -5  -2  360.56   27.40
   0   5   2  342.77   28.30
   0   5   2  339.67   24.20
   0   5   2  314.37   23.00
  -1  -5  -2    6.20    3.40
  -1  -5  -2    4.60    2.90
  -1  -5  -2    8.20    2.70
   1   5   2    4.70    3.40
   1   5   2    0.80    1.90
   1   5   2    6.10    3.80
  -2  -5  -2  754.12   48.20
  -2  -5  -2  726.73   51.49
  -2  -5  -2  638.04   46.10
   2   5   2  705.53   50.69
   2   5   2  643.44   50.79
  -3  -5  -2 2049.70  130.79
   3   5   2 1889.21  128.79
   3   5   2 1928.81  129.99
  -4  -5  -2  345.27   27.50
  -4  -5  -2  376.26   30.30
   4   5   2  374.46   30.00
   4   5   2  373.86   30.40
  -5  -5  -2   50.29   13.30
  -5  -5  -2   70.99   11.10
  -5  -5  -2   82.49    9.80
   5   5   2   82.39   11.70
   5   5   2   67.39   11.60
  -6  -5  -2  562.94   46.40
  -6  -5  -2  664.73   48.50
   6   5   2  623.14   50.19
   6   5   2  670.13   48.20
  -7  -5  -2  246.18   23.40
  -7  -5  -2  255.37   23.90
   7   5   2  221.78   26.50
   7   5   2  226.58   22.90
  -8  -5  -2   34.30    9.70
  -8  -5  -2   52.39   11.20
   8   5   2   48.10   10.80
   8   5   2   51.39   14.30
   6  -6  -2    8.40   10.10
   6  -6  -2  -12.30    9.30
  -6   6   2   -1.30    9.60
  -6   6   2   12.40    6.60
   5  -6  -2   20.60    9.70
   5  -6  -2    6.60    8.30
  -5   6   2   26.30    9.90
  -5   6   2   13.80    6.40
   4  -6  -2  315.87   34.40
   4  -6  -2  325.87   36.10
  -4   6   2  381.56   28.90
  -4   6   2  338.97   35.50
   3  -6  -2   61.59   14.30
  -3   6   2   82.29   10.20
  -3   6   2  114.59   16.20
   2  -6  -2  116.09   16.90
   2  -6  -2   82.89   15.70
  -2   6   2  110.89   15.60
  -2   6   2  110.09   10.80
   1  -6  -2    1.20    4.10
   1  -6  -2    4.80    4.50
  -1   6   2   -1.40    5.30
  -1   6   2    5.30    4.20
   0  -6  -2    5.30    4.60
   0  -6  -2    2.70    4.70
   0   6   2    5.10    2.20
   0   6   2    0.50    4.40
   0   6   2    4.30    2.40
   0   6   2    1.50    4.70
  -1  -6  -2   19.70    7.20
  -1  -6  -2   28.60    4.60
  -1  -6  -2   23.80    6.60
   1   6   2   29.10    7.90
   1   6   2   22.70    4.20
   1   6   2   22.20    7.40
  -2  -6  -2  256.77   24.30
  -2  -6  -2  264.47   21.20
  -2  -6  -2  224.68   18.30
   2   6   2  218.58   23.50
   2   6   2  274.17   24.00
  -3  -6  -2  370.16   29.10
  -3  -6  -2  387.96   32.40
   3   6   2  366.76   31.50
  -4  -6  -2  787.72   56.19
  -4  -6  -2  681.63   50.49
   4   6   2  766.52   54.99
   4   6   2  705.13   54.09
  -5  -6  -2   20.80   10.80
  -5  -6  -2   14.80    5.40
  -5  -6  -2   22.60    7.20
   5   6   2   21.50    7.10
   5   6   2   31.20    8.70
   5   6   2    5.80    6.30
  -6  -6  -2   99.59   13.20
  -6  -6  -2  121.29   16.40
   6   6   2  110.59   16.20
   6   6   2   93.79   14.70
   7   6   2   45.00   10.60
   7   6   2   49.10   12.60
  -8  -6  -2   -2.60    7.50
  -8  -6  -2    1.20    5.10
   8   6   2  -10.90    9.10
   8   6   2    6.90    9.50
   5  -7  -2  116.79   24.10
   5  -7  -2  124.79   23.80
  -5   7   2   79.09   22.90
  -5   7   2  145.89   16.10
   4  -7  -2   51.89   15.20
  -4   7   2   56.69    9.80
  -4   7   2   55.59   15.30
   3  -7  -2   21.00    8.10
   3  -7  -2   14.00    8.10
  -3   7   2    0.40    4.20
  -3   7   2    6.30    5.90
   2  -7  -2  105.99   15.70
  -2   7   2  130.19   18.60
  -2   7   2  108.69   11.50
   1  -7  -2 3361.86  231.58
   1  -7  -2 3353.06  227.98
  -1   7   2 3642.94  219.48
  -1   7   2 3419.06  218.48
   0  -7  -2  306.27   28.20
   0   7   2  309.17   22.00
   0   7   2  323.47   31.10
  -1  -7  -2  317.57   28.40
  -1  -7  -2  320.77   31.90
   1   7   2  330.77   23.50
   1   7   2  365.56   32.20
  -2  -7  -2   24.50    8.00
  -2  -7  -2   36.20    7.90
   2   7   2   38.20    9.80
  -3  -7  -2  166.88   16.70
  -3  -7  -2  154.58   13.80
  -3  -7  -2  163.88   19.00
   3   7   2  155.28   18.80
  -4  -7  -2  626.44   45.90
  -4  -7  -2  570.44   42.70
   4   7   2  630.04   48.70
  -5  -7  -2   27.80    9.80
  -5  -7  -2   20.10    6.10
   5   7   2   15.00    7.80
   5   7   2   26.40    8.50
  -6  -7  -2   17.30    6.20
  -6  -7  -2   15.20    8.60
   6   7   2    9.80    8.60
   6   7   2   32.40    9.20
  -7  -7  -2  130.59   16.90
   7   7   2  167.48   25.00
   7   7   2  100.09   16.70
   4  -8  -2   36.50   15.20
  -4   8   2   40.70   13.90
  -4   8   2   35.40    8.60
   3  -8  -2   91.19   20.20
   3  -8  -2   83.69   19.30
  -3   8   2  135.99   21.80
  -3   8   2  106.09   13.20
   2  -8  -2   12.80    8.30
   2  -8  -2   -3.40    5.60
  -2   8   2    2.30    7.50
   1  -8  -2    8.00    6.20
   1  -8  -2    2.10    6.80
  -1   8   2    9.60    7.60
   0  -8  -2  117.59   18.90
   0  -8  -2  138.49   17.40
   0   8   2  135.49   19.80
  -1  -8  -2  139.29   18.80
  -1  -8  -2  183.08   23.00
   1   8   2  169.28   22.30
  -2  -8  -2   30.20    8.10
  -2  -8  -2   28.70    9.10
   2   8   2   18.10    9.00
  -3  -8  -2   21.10    6.80
  -3  -8  -2   24.30    5.00
  -3  -8  -2   25.40    9.50
   3   8   2   20.70    8.00
  -4  -8  -2   10.80    4.20
  -4  -8  -2   14.60    6.90
  -4  -8  -2   -1.30    4.90
   4   8   2   -1.50    6.80
  -5  -8  -2   -7.00    5.80
  -5  -8  -2    6.50    5.00
  -5  -8  -2    0.00    7.70
   5   8   2   12.80    8.40
  -6  -8  -2  382.36   34.60
  -6  -8  -2  457.05   42.40
  -6  -8  -2  435.56   38.20
   6   8   2  468.45   41.60
   6   8   2  482.45   39.90
   2  -9  -2   -1.50    7.80
   2  -9  -2   -3.80   10.50
  -2   9   2   -1.60    8.10
   1  -9  -2   26.00   12.00
   1  -9  -2   43.00   11.10
  -1   9   2   32.20   12.90
   0  -9  -2   93.59   21.10
   0   9   2  113.99   22.20
  -1  -9  -2  299.57   29.90
  -1  -9  -2  289.67   33.00
   1   9   2  267.27   32.70
  -2  -9  -2   15.10    8.60
  -2  -9  -2   27.90   11.60
   2   9   2   41.40   12.50
  -3  -9  -2   62.99   13.50
  -3  -9  -2   63.59   16.00
   3   9   2   59.19   15.60
  -4  -9  -2   67.39   14.10
  -4  -9  -2   72.09   17.00
  -4  -9  -2   60.19    8.50
   2   8  -3   13.80   12.70
  -2  -8   3   14.30   10.90
  -2  -8   3   13.30    8.90
   1   8  -3   49.80   17.50
  -1  -8   3   63.99   16.30
  -1  -8   3   69.49   16.00
   0   8  -3    6.20   11.60
   0  -8   3   -4.70    8.20
   0  -8   3    8.90    7.40
  -1   8  -3   29.20   14.40
   1  -8   3   21.00   11.90
   1  -8   3   18.90    9.40
   5   7  -3   11.10   11.70
  -5  -7   3    8.70    5.50
  -5  -7   3   19.30   11.30
  -4  -7   3   -0.10    4.00
   3   7  -3   -9.10    8.40
   3   7  -3   -7.40    7.90
  -3  -7   3    1.50    7.30
  -3  -7   3   -1.80    7.30
   2   7  -3    8.20    8.90
  -2  -7   3   14.30    7.80
   1   7  -3   61.69   15.50
  -1  -7   3   65.29   15.80
  -1  -7   3   62.39   13.40
   0   7  -3   -5.00    8.30
   0  -7   3   -9.80    6.10
   0  -7   3   17.70    8.40
  -1   7  -3   63.29   17.00
   1  -7   3  107.59   17.90
   1  -7   3   91.59   16.80
   2  -7   3   -6.80    5.90
   2  -7   3    5.90    7.60
  -3   7  -3  -17.20    9.30
   3  -7   3    4.90    7.20
   6   6  -3  183.68   26.80
  -6  -6   3  126.29   17.10
  -6  -6   3  149.99   25.40
   5   6  -3   77.59   18.80
  -5  -6   3   54.39    9.80
  -5  -6   3   68.89   17.60
   4   6  -3   12.90    5.00
   4   6  -3   21.90   11.00
  -4  -6   3   14.00    5.30
  -4  -6   3   12.50    9.60
   3   6  -3  292.17   31.40
  -3  -6   3  255.67   30.80
   2   6  -3   -8.40    6.10
   2   6  -3    1.90    5.20
  -2  -6   3   11.40    5.00
  -2  -6   3   -3.40    5.80
   1   6  -3   14.70    8.20
  -1  -6   3    9.30    6.70
  -1  -6   3   12.30    6.10
   0   6  -3  122.19   18.90
   0  -6   3  148.49   18.60
   0  -6   3  121.29   16.80
  -1   6  -3   60.89   17.40
   1  -6   3   68.99   13.00
   2  -6   3  639.14   50.29
   2  -6   3  582.74   49.30
  -3   6  -3   19.00   11.80
   3  -6   3    0.00    6.10
   3  -6   3    9.70    6.30
  -4   6  -3  -10.60   10.10
  -4   6  -3    0.80    4.80
   4  -6   3   -4.80    7.40
   4  -6   3   -2.50    7.80
  -5   6  -3  -15.30   10.80
  -5   6  -3   -3.90    5.50
   5  -6   3    9.60    8.50
   5  -6   3   -3.30    9.00
   7   5  -3   94.79   21.50
  -7  -5   3   82.89   14.80
   6   5  -3  281.27   32.20
  -6  -5   3  206.18   21.60
  -6  -5   3  217.78   29.80
   5   5  -3   -5.50    6.60
  -5  -5   3    0.20    4.70
  -5  -5   3    9.10    7.40
   4   5  -3  152.88   20.80
  -4  -5   3  125.99   13.80
  -4  -5   3  149.49   21.50
   3   5  -3 2800.72  190.28
  -3  -5   3 2908.91  191.98
  -3  -5   3 2672.13  179.08
   2   5  -3  269.07   27.40
  -2  -5   3  260.77   19.00
  -2  -5   3  249.48   19.30
  -2  -5   3  261.57   31.80
   1   5  -3  720.33   55.49
  -1  -5   3  659.93   45.30
  -1  -5   3  654.93   44.80
  -1  -5   3  740.83   56.19
  -1  -5   3  761.12   53.09
   0   5  -3   70.19   14.90
   0  -5   3   84.79   12.90
   0  -5   3   90.89   11.90
  -1   5  -3  605.24   56.99
   1  -5   3  690.23   52.29
   1  -5   3  697.83   45.60
   1  -5   3  774.82   54.19
  -2   5  -3  409.36   44.70
  -2   5  -3  450.95   33.10
   2  -5   3  469.65   39.00
   2  -5   3  527.15   39.80
   2  -5   3  501.65   34.20
  -3   5  -3  219.58   28.70
  -3   5  -3  259.17   19.40
  -3   5  -3  205.38   26.90
   3  -5   3  209.38   23.30
   3  -5   3  201.88   22.40
  -4   5  -3    7.90    4.60
  -4   5  -3    0.60    8.70
   4  -5   3   -2.10    4.70
   4  -5   3   -7.40    5.10
  -5   5  -3   35.20    8.10
  -5   5  -3   19.00   10.70
   5  -5   3   33.70    9.70
   5  -5   3   26.40   10.10
  -6   5  -3   12.60   10.10
   6  -5   3   17.30    7.90
   6  -5   3    8.60    9.90
   7   4  -3   93.59   22.30
  -7  -4   3  104.59   21.90
  -7  -4   3   86.09   15.00
   6   4  -3   -6.70    8.30
  -6  -4   3   -3.20    5.00
  -6  -4   3   -0.30    6.90
   5   4  -3   12.50    7.90
  -5  -4   3   12.10    5.50
  -5  -4   3   20.30    9.10
   4   4  -3   97.69   18.80
  -4  -4   3   81.19   10.70
   3   4  -3  104.59   11.20
   3   4  -3  136.29   17.70
  -3  -4   3  115.59   11.70
  -3  -4   3  114.59   17.40
   2   4  -3   11.60    5.60
   2   4  -3   10.90    4.90
  -2  -4   3    5.80    7.80
  -2  -4   3    8.20    3.50
   1   4  -3  618.14   53.99
   1   4  -3  787.22   55.99
  -1  -4   3  709.73   47.50
  -1  -4   3  713.43   48.40
  -1  -4   3  813.12   57.29
  -1  -4   3  732.53   61.19
   0   4  -3   13.10    6.40
   0   4  -3   23.60    7.80
   0  -4   3   28.50    4.30
   0  -4   3   40.00    9.30
   0  -4   3   39.80    8.00
  -1   4  -3  188.98   22.60
  -1   4  -3  192.78   14.30
  -1   4  -3  160.48   19.70
   1  -4   3  178.78   14.10
   1  -4   3  211.68   19.50
   1  -4   3  188.68   18.10
  -2   4  -3   19.80    7.60
  -2   4  -3   15.00    8.60
  -2   4  -3   25.80    4.60
   2  -4   3   33.60    8.10
   2  -4   3   32.10    7.50
  -3   4  -3   82.59    9.00
  -3   4  -3   64.29   12.50
  -3   4  -3   61.99   16.60
   3  -4   3   73.79   11.80
   3  -4   3   83.59   14.40
  -4   4  -3  479.35   40.00
  -4   4  -3  493.75   49.10
   4  -4   3  475.45   41.00
   4  -4   3  496.45   39.30
  -5   4  -3   13.00    8.70
  -5   4  -3    4.70    4.40
  -5   4  -3   -8.50    6.00
   5  -4   3  -11.40    5.70
   5  -4   3   -0.80    6.00
  -6   4  -3    0.70    9.20
   6  -4   3   -5.70    8.00
   6  -4   3   -1.80    6.80
  -7   4  -3   -8.10    5.70
  -7   4  -3    2.80   12.80
   7  -4   3    3.70    9.70
   7  -4   3    3.90    9.40
   8   3  -3   16.30   10.90
  -8  -3   3   17.80    6.70
  -8  -3   3    5.70   12.00
   7   3  -3   76.29   19.40
  -7  -3   3   92.39   13.70
  -7  -3   3   94.99   21.10
   6   3  -3    0.40    6.90
  -6  -3   3    4.90    6.50
  -6  -3   3    3.20    4.20
   5   3  -3   38.00   12.10
  -5  -3   3   44.50   13.40
  -5  -3   3   43.30    9.00
   4   3  -3  159.78   20.00
  -4  -3   3  121.89   25.70
  -4  -3   3  106.79   17.30
  -4  -3   3  154.48   14.40
   3   3  -3   22.20    8.00
  -3  -3   3   22.10    8.30
  -3  -3   3   25.80    5.90
  -3  -3   3   26.80    3.40
  -3  -3   3   24.40   10.20
   2   3  -3  445.46   35.50
   2   3  -3  516.45   40.10
  -2  -3   3  485.55   44.10
  -2  -3   3  419.16   39.50
  -2  -3   3  508.25   34.60
  -2  -3   3  495.35   34.40
   1   3  -3  142.29   15.40
   1   3  -3  131.89   14.70
  -1  -3   3  105.39   14.40
  -1  -3   3  127.79   11.80
  -1  -3   3  127.19   10.60
  -1  -3   3  116.59   17.70
   0   3  -3  642.04   52.29
   0   3  -3  656.23   45.50
   0   3  -3  728.53   50.79
   0  -3   3  720.33   51.09
   0  -3   3  647.24   44.80
   0  -3   3  723.93   48.80
  -1   3  -3   47.40    5.40
  -1   3  -3   55.39   12.80
   1  -3   3   41.60    5.20
   1  -3   3   49.60    7.60
   1  -3   3   56.39    7.60
  -2   3  -3   58.79   13.90
  -2   3  -3   80.89    7.80
  -2   3  -3   63.09   10.00
   2  -3   3   72.29    9.60
   2  -3   3   82.29    9.60
  -3   3  -3  154.38   13.20
  -3   3  -3  165.68   21.70
   3  -3   3  124.39   14.10
   3  -3   3  155.68   16.10
  -4   3  -3  722.63   49.99
  -4   3  -3  652.53   58.89
   4  -3   3  661.93   51.69
   4  -3   3  643.34   48.80
  -5   3  -3   13.50    9.20
  -5   3  -3   20.40    6.20
  -5   3  -3   27.30    7.20
   5  -3   3   24.80    7.10
   5  -3   3   20.80    7.90
  -6   3  -3   12.20    9.60
  -6   3  -3   -0.30    5.10
  -6   3  -3    5.10    4.60
   6  -3   3    3.20    6.40
  -7   3  -3   -6.80    9.90
  -7   3  -3    5.80    4.50
  -7   3  -3   -3.90    7.90
   7  -3   3    8.60    7.60
   7  -3   3   12.30    7.70
   8   2  -3   21.60   14.90
  -8  -2   3   32.50   10.00
  -8  -2   3   45.50   15.30
   7   2  -3   38.60   13.90
  -7  -2   3   21.80   11.90
  -7  -2   3   38.00    9.20
   6   2  -3  533.95   47.80
   6   2  -3  582.84   56.39
  -6  -2   3  474.55   38.50
  -6  -2   3  398.66   43.20
   5   2  -3  117.69   24.70
   5   2  -3  160.48   20.60
  -5  -2   3  133.49   14.50
  -5  -2   3  112.59   17.30
   4   2  -3  127.69   17.00
   4   2  -3  125.39   21.10
  -4  -2   3  109.19   22.30
  -4  -2   3  104.89   12.30
   3   2  -3   54.39   11.50
  -3  -2   3   35.30    9.90
  -3  -2   3   59.89    7.70
  -3  -2   3   65.49   15.60
  -3  -2   3   49.30    4.30
   2   2  -3  131.09   14.70
   2   2  -3  109.69   10.70
  -2  -2   3   93.49   15.50
  -2  -2   3  112.99   10.70
  -2  -2   3   83.99   13.10
   1   2  -3 5467.85  317.97
   1   2  -3 4753.72  317.67
  -1  -2   3 4849.41  322.27
  -1  -2   3 5272.77  316.87
  -1  -2   3 4834.92  313.07
  -1  -2   3 4476.45  317.97
   0   2  -3  406.26   35.10
   0   2  -3  347.47   29.00
   0   2  -3  318.07   23.40
   0  -2   3  295.17   26.90
   0  -2   3  333.57   30.20
   0  -2   3  327.07   23.00
  -1   2  -3 1995.30  142.29
   1  -2   3 2128.49  137.29
   1  -2   3 2175.98  138.19
  -2   2  -3  448.26   42.70
  -2   2  -3  515.75   35.80
   2  -2   3  527.85   37.60
   2  -2   3  554.94   37.10
  -3   2  -3   50.39    7.90
  -3   2  -3   76.29    8.00
  -3   2  -3   59.19   14.10
   3  -2   3   56.49    8.50
  -4   2  -3    2.00    2.50
  -4   2  -3    3.30    2.60
  -4   2  -3   13.10    7.40
   4  -2   3   -3.40    3.00
   4  -2   3   -2.10    2.30
  -5   2  -3   66.19   17.10
  -5   2  -3   57.39   10.60
  -5   2  -3   72.69    8.60
   5  -2   3   48.30    9.40
  -6   2  -3   56.69   10.20
  -6   2  -3   32.30   13.60
   6  -2   3   35.60   12.00
   6  -2   3   56.49   10.50
  -7   2  -3  157.48   31.20
  -7   2  -3  196.48   19.20
   7  -2   3  158.78   24.20
   7  -2   3  147.59   18.20
  -8   2  -3  -18.00    9.30
   8  -2   3  -13.60    9.80
   8  -2   3   -4.20   10.30
   8   1  -3   44.60   19.10
  -8  -1   3   32.30   10.60
   7   1  -3   26.40   14.80
   7   1  -3   19.80   11.80
  -7  -1   3   21.50    8.20
   6   1  -3  105.49   21.90
   6   1  -3  103.19   22.70
  -6  -1   3   70.19   12.70
   5   1  -3   60.09   16.30
  -5  -1   3   35.30   15.10
  -5  -1   3   45.20    9.20
   4   1  -3  472.25   41.10
   4   1  -3  521.55   46.80
  -4  -1   3  429.26   43.10
  -4  -1   3  439.06   34.90
   3   1  -3  113.99   15.30
   3   1  -3   95.49   16.80
  -3  -1   3  131.19   10.60
  -3  -1   3   96.99   16.90
  -3  -1   3  118.29    8.80
  -3  -1   3  119.19   12.10
   2   1  -3  117.69   13.80
   2   1  -3  108.09   16.00
  -2  -1   3  102.39    9.70
  -2  -1   3  118.19   10.80
  -2  -1   3  114.99   11.10
  -2  -1   3   90.39   15.30
   1   1  -3  200.38   17.50
   1   1  -3  189.18   17.70
   1   1  -3  217.68   21.80
  -1  -1   3  184.18   20.50
  -1  -1   3  184.98   17.50
  -1  -1   3  191.58   15.50
   0   1  -3 1192.28   82.79
   0   1  -3 1239.88   79.89
   0  -1   3 1069.29   80.59
   0  -1   3 1290.97   84.69
  -1   1  -3 9676.33  606.04
   1  -1   3 9999.00  603.84
   1  -1   3 8872.51  599.94
  -2   1  -3 7052.09  475.45
  -2   1  -3 7356.56  467.35
   2  -1   3 7782.62  466.95
   2  -1   3 7407.76  467.85
  -3   1  -3   96.19   14.50
  -3   1  -3   81.99    8.80
   3  -1   3   78.49    7.70
   3  -1   3   78.59    9.50
  -4   1  -3  416.36   38.20
  -4   1  -3  365.16   26.90
   4  -1   3  386.56   27.80
   4  -1   3  382.76   31.00
  -5   1  -3 1064.09   70.09
  -5   1  -3 1062.69   84.39
  -5   1  -3 1189.98   74.59
   5  -1   3 1019.00   72.09
   5  -1   3 1032.30   77.09
  -6   1  -3   17.10    4.00
  -6   1  -3   18.30    5.80
  -6   1  -3   25.20   11.60
   6  -1   3   23.40    5.80
   6  -1   3   16.50    7.90
  -7   1  -3   20.10   11.70
  -7   1  -3    7.20    6.60
   7  -1   3   18.00    9.90
  -8   1  -3   14.80    9.80
  -8   1  -3    5.30    6.30
   8  -1   3   30.00   10.90
   8   0  -3   44.40   14.20
   8   0  -3   14.50   17.00
  -8   0   3   17.00   12.00
  -8   0   3   12.70    6.90
   7   0  -3    7.90    9.40
   7   0  -3  -10.80    9.30
  -7   0   3    1.40    4.50
  -7   0   3   -4.60    5.20
   6   0  -3   57.89   17.90
   6   0  -3   45.30   13.90
  -6   0   3   49.10    9.80
   5   0  -3    2.80    4.40
   5   0  -3    7.10    5.60
   5   0  -3   -4.60    7.30
  -5   0   3    5.20    8.20
  -5   0   3   13.40    4.90
   4   0  -3   42.90    7.10
   4   0  -3   46.30   11.50
   4   0  -3   36.10   11.90
  -4   0   3   37.10   12.10
  -4   0   3   37.70    5.60
   3   0  -3  172.58   18.10
   3   0  -3  148.99   14.20
   3   0  -3  142.09   19.90
  -3   0   3  153.08   14.40
  -3   0   3  148.79   11.90
  -3   0   3  140.29   19.00
   2   0  -3   12.80    5.30
  -2   0   3   20.70    5.00
  -2   0   3   21.80    8.00
  -2   0   3   25.90    5.70
  -2   0   3   18.10    3.90
   1   0  -3    1.00    2.60
   1   0  -3   -2.40    1.90
   1   0  -3    0.70    1.50
  -1   0   3    0.30    2.90
  -1   0   3   -1.00    1.40
  -1   0   3   -2.30    2.50
  -1   0   3    0.10    1.80
   0   0  -3 4553.74  294.37
   0   0  -3 4669.63  298.67
   0   0  -3 4758.52  294.87
   0   0  -3 4725.43  298.17
   0   0   3 4554.94  298.57
   0   0   3 4778.92  298.37
   0   0   3 4433.96  294.97
  -1   0  -3  824.62   53.29
  -1   0  -3  779.22   56.29
  -1   0  -3  728.53   50.29
  -1   0  -3  786.22   50.29
   1   0   3  699.43   52.69
   1   0   3  754.42   49.50
   1   0   3  728.83   51.59
  -2   0  -3  465.45   31.70
  -2   0  -3  460.65   38.20
   2   0   3  458.95   31.00
   2   0   3  423.46   29.80
   2   0   3  452.95   31.50
  -3   0  -3 1196.08   86.39
  -3   0  -3 1163.58   78.09
  -4   0  -3  622.54   42.90
  -4   0  -3  599.24   50.59
   4   0   3  567.74   44.20
  -5   0  -3   80.99   18.10
  -5   0  -3  111.09   12.00
   5   0   3   92.49   14.20
  -6   0  -3   53.59   14.60
  -6   0  -3   52.29    9.90
   6   0   3   39.70   11.30
  -7   0  -3  176.18   18.50
  -7   0  -3  187.68   26.70
  -8   0  -3    9.80    9.00
  -8   0  -3    5.80    5.60
   8  -1  -3  163.78   33.50
   8  -1  -3  142.29   28.50
  -8   1   3  122.49   17.80
  -8   1   3  125.19   18.90
   7  -1  -3  -12.20   10.10
   7  -1  -3   19.50   12.20
  -7   1   3    0.50    4.80
  -7   1   3    1.50    5.80
   6  -1  -3   40.60   15.30
   6  -1  -3   26.80   14.90
  -6   1   3   56.39   10.80
  -6   1   3   52.89   11.30
   5  -1  -3   78.09   18.50
   5  -1  -3   78.19   17.20
  -5   1   3   65.09   11.80
  -5   1   3   79.49   18.20
  -5   1   3   84.29   10.60
   4  -1  -3  147.79   19.50
   4  -1  -3  145.99   21.40
  -4   1   3  159.28   14.20
  -4   1   3  145.09   15.10
  -4   1   3  142.69   20.50
   3  -1  -3 3193.28  200.88
   3  -1  -3 2722.73  202.58
  -3   1   3 3145.39  194.48
  -3   1   3 2922.21  202.08
  -3   1   3 3081.79  195.28
   2  -1  -3 2124.79  143.09
   2  -1  -3 2095.69  139.49
  -2   1   3 2232.58  138.69
  -2   1   3 2099.89  145.69
  -2   1   3 2188.18  139.89
   1  -1  -3 1178.08   81.59
   1  -1  -3 1219.68   85.39
   1  -1  -3 1150.98   80.99
   1  -1  -3 1226.08   79.99
  -1   1   3 1258.07   82.19
  -1   1   3 1267.17   80.79
  -1   1   3 1189.48   84.89
   0  -1  -3  636.14   41.00
   0  -1  -3  589.44   40.90
   0  -1  -3  532.05   43.70
   0   1   3  628.84   44.60
   0   1   3  612.04   41.50
  -1  -1  -3 3750.32  236.38
  -1  -1  -3 4214.08  244.88
  -1  -1  -3 3340.07  239.38
   1   1   3 3745.93  239.68
   1   1   3 3740.83  237.08
  -2  -1  -3   75.19   11.10
  -2  -1  -3   66.69    6.90
  -2  -1  -3   55.59    5.80
   2   1   3   57.39    5.70
   2   1   3   62.09    5.20
   2   1   3   68.19    5.60
  -3  -1  -3   83.29    9.10
  -3  -1  -3   91.09   13.50
   3   1   3   97.29    9.60
  -4  -1  -3  472.65   34.90
  -4  -1  -3  464.35   41.50
  -5  -1  -3   66.09   15.50
  -5  -1  -3   63.59    9.00
   5   1   3   64.09   11.90
  -6  -1  -3   40.00   14.90
  -6  -1  -3   54.69   10.40
   6   1   3   76.19   14.60
  -7  -1  -3   29.20   12.10
  -7  -1  -3   47.50    9.80
   7   1   3   55.89   14.00
  -8  -1  -3   36.10   10.50
  -8  -1  -3   31.30   14.00
   8   1   3   53.09   16.00
   8  -2  -3   71.69   23.10
   8  -2  -3   91.39   24.30
  -8   2   3  109.89   15.30
  -8   2   3   78.59   17.40
   7  -2  -3   26.10   13.00
   7  -2  -3   24.50   11.10
  -7   2   3   12.10    8.10
  -7   2   3   30.60    8.30
   6  -2  -3   38.20   14.00
   6  -2  -3   31.20   15.20
  -6   2   3   25.50    8.50
   5  -2  -3 4467.55  293.67
   5  -2  -3 4158.98  295.37
  -5   2   3 4420.86  284.27
  -5   2   3 4683.03  294.17
  -5   2   3 4263.07  283.87
   4  -2  -3  995.50   84.99
   4  -2  -3 1136.69   84.19
  -4   2   3 1146.49   77.49
  -4   2   3 1143.89   77.09
  -4   2   3 1158.58   85.29
   3  -2  -3  571.74   45.10
   3  -2  -3  476.65   45.80
  -3   2   3  498.85   45.20
  -3   2   3  556.74   40.30
  -3   2   3  598.44   40.00
   2  -2  -3 1194.88   93.49
   2  -2  -3 1292.27   91.29
  -2   2   3 1383.06   93.89
  -2   2   3 1388.96   87.59
   1  -2  -3 5016.90  359.86
   1  -2  -3 5503.35  357.26
   1  -2  -3 5448.35  354.86
  -1   2   3 5994.70  360.96
  -1   2   3 5919.01  357.06
  -1   2   3 5711.73  355.86
   0  -2  -3 1234.28   83.39
   0  -2  -3 1164.88   87.19
   0  -2  -3 1238.48   83.79
   0   2   3 1267.77   85.99
   0   2   3 1397.86   83.99
   0   2   3 1369.76   87.39
  -1  -2  -3  659.23   46.60
  -1  -2  -3  630.24   48.70
   1   2   3  753.62   44.20
   1   2   3  685.13   50.49
   1   2   3  730.73   48.00
  -2  -2  -3  486.45   33.20
  -2  -2  -3  473.35   33.50
   2   2   3  451.85   36.90
  -3  -2  -3   33.80    4.00
  -3  -2  -3   31.80   10.20
  -3  -2  -3   36.00    4.20
  -3  -2  -3   35.80    6.30
   3   2   3   28.60    4.30
   3   2   3   29.50    3.60
  -4  -2  -3  204.58   17.80
  -4  -2  -3  220.28   23.40
  -4  -2  -3  200.38   14.20
  -4  -2  -3  225.68   17.40
   4   2   3  200.88   17.90
  -5  -2  -3  767.12   54.89
  -5  -2  -3  810.02   62.39
   5   2   3  748.03   56.09
  -6  -2  -3   87.49   11.50
  -6  -2  -3   85.19   18.70
   6   2   3   75.29   14.30
  -7  -2  -3   34.50   12.90
  -7  -2  -3   46.50    9.60
   7   2   3   29.90   11.50
  -8  -2  -3   14.10    6.20
  -8  -2  -3    9.40    9.50
   8   2   3   17.30   10.90
   8  -3  -3   -4.10   10.60
   8  -3  -3  -15.40   13.50
  -8   3   3   -9.20    4.90
  -8   3   3    5.00    9.00
   7  -3  -3    6.60   10.00
   7  -3  -3   13.90   10.80
  -7   3   3   17.30    6.50
  -7   3   3   14.10    7.30
   6  -3  -3   -8.40    9.60
   6  -3  -3   18.60    9.50
  -6   3   3    9.50    7.10
  -6   3   3    2.70    4.40
   5  -3  -3   87.99   19.40
   5  -3  -3   84.69   18.60
  -5   3   3   83.19   11.80
  -5   3   3   80.59   13.00
   4  -3  -3    4.80    6.30
   4  -3  -3   10.40    6.40
  -4   3   3   18.60    6.00
  -4   3   3    8.00    7.20
  -4   3   3    5.30    4.90
   3  -3  -3 1093.89   80.69
  -3   3   3 1107.69   76.19
  -3   3   3 1179.68   82.59
  -3   3   3 1031.40   74.99
   2  -3  -3 2382.26  159.78
  -2   3   3 2382.66  155.68
  -2   3   3 2421.16  156.38
   1  -3  -3 2757.72  183.78
  -1   3   3 2880.11  181.48
   0  -3  -3  192.68   16.40
   0  -3  -3  184.58   15.40
   0  -3  -3  175.88   18.60
   0   3   3  181.38   17.40
   0   3   3  217.98   15.70
   0   3   3  209.98   18.50
  -1  -3  -3  337.67   29.00
  -1  -3  -3  376.46   26.00
  -1  -3  -3  382.26   26.70
   1   3   3  379.86   30.00
   1   3   3  381.76   24.70
  -2  -3  -3 2149.39  139.69
  -2  -3  -3 2324.77  138.69
  -2  -3  -3 2141.19  141.29
   2   3   3 2051.29  146.19
  -3  -3  -3  727.33   50.09
  -3  -3  -3  646.84   48.10
  -3  -3  -3  799.02   50.29
   3   3   3  724.73   54.49
   3   3   3  758.92   47.90
  -4  -3  -3  703.53   51.09
  -4  -3  -3  809.22   52.59
  -4  -3  -3  701.73   52.29
   4   3   3  779.92   51.39
  -5  -3  -3    3.90    2.50
  -5  -3  -3    1.10    3.20
  -5  -3  -3    4.40    3.90
   5   3   3   -2.10    4.40
   5   3   3   -0.60    4.00
  -6  -3  -3 3023.80  190.38
   6   3   3 2703.93  194.28
   6   3   3 2969.60  191.98
  -7  -3  -3  715.53   52.99
   7   3   3  747.93   56.39
   7   3   3  607.64   55.79
  -8  -3  -3   -1.80    5.60
  -8  -3  -3   -1.60    2.80
  -8  -3  -3    3.00    4.60
   8   3   3   14.30    9.40
   8   3   3    1.00    9.20
   7  -4  -3    2.80   11.40
   7  -4  -3   16.70   12.80
  -7   4   3    6.00    8.30
  -7   4   3    1.10    4.80
   6  -4  -3   14.80    7.30
   6  -4  -3  -10.70    9.30
  -6   4   3   -6.50    3.70
  -6   4   3    8.00    5.50
  -5   4   3   44.00    9.00
  -5   4   3   50.79   12.40
   4  -4  -3  699.23   63.89
   4  -4  -3  771.22   63.69
  -4   4   3  815.12   57.29
  -4   4   3  860.91   60.79
   3  -4  -3   10.80    6.80
   3  -4  -3   21.80    7.50
  -3   4   3   16.90    5.90
  -3   4   3   29.60    9.20
  -3   4   3   20.30    5.40
   2  -4  -3   66.69   14.20
   2  -4  -3   77.59   14.30
  -2   4   3   88.39    9.90
  -2   4   3   91.79   11.60
  -2   4   3  107.49   14.50
   1  -4  -3  373.46   32.10
  -1   4   3  398.76   30.00
  -1   4   3  438.76   32.50
   0  -4  -3  603.04   51.79
   0  -4  -3  695.63   49.60
   0  -4  -3  708.63   48.10
   0   4   3  808.02   51.89
  -1  -4  -3  800.92   55.69
  -1  -4  -3  868.21   56.09
  -1  -4  -3  756.02   55.09
   1   4   3  927.11   60.49
  -2  -4  -3   45.20    8.50
  -2  -4  -3   44.40    5.10
  -2  -4  -3   43.50    7.30
   2   4   3   62.69    9.20
   2   4   3   47.20    6.80
  -3  -4  -3   10.70    3.70
  -3  -4  -3   11.00    4.30
  -3  -4  -3   15.20    3.00
   3   4   3    4.60    3.00
   3   4   3    7.80    4.00
  -4  -4  -3  425.26   31.20
   4   4   3  417.66   34.90
   4   4   3  397.36   30.00
  -5  -4  -3  259.37   20.10
  -5  -4  -3  256.67   21.20
  -5  -4  -3  193.18   21.70
   5   4   3  219.38   20.70
   5   4   3  232.88   23.70
  -6  -4  -3  194.58   17.20
  -6  -4  -3  174.48   18.40
   6   4   3  203.48   22.00
   6   4   3  184.48   20.10
  -7  -4  -3  129.09   16.50
  -7  -4  -3  179.68   15.40
   7   4   3  116.99   19.20
   7   4   3  156.78   19.70
  -8  -4  -3   66.49   13.00
  -8  -4  -3   36.10   10.50
   8   4   3   62.19   14.60
   8   4   3   35.40   12.90
   7  -5  -3   57.59   17.80
  -7   5   3   48.40   11.50
  -7   5   3   52.89   15.90
   6  -5  -3   18.30   10.40
   6  -5  -3  -13.40    7.10
  -6   5   3    2.00    8.20
   5  -5  -3   18.70   10.40
   5  -5  -3    2.90    8.40
  -5   5   3    3.50    5.90
  -5   5   3    7.80    4.90
   4  -5  -3    2.90    5.30
  -4   5   3   -2.10    5.50
  -4   5   3    5.30    4.20
   3  -5  -3  685.63   56.29
   3  -5  -3  606.14   56.99
  -3   5   3  715.63   50.59
  -3   5   3  776.92   55.69
   2  -5  -3  172.18   18.50
   2  -5  -3  114.49   17.60
  -2   5   3  172.18   20.00
  -2   5   3  124.49   13.10
  -2   5   3  130.19   16.10
   1  -5  -3   16.00    5.40
   1  -5  -3    4.90    4.30
  -1   5   3    5.00    5.70
  -1   5   3   12.60    3.90
  -1   5   3   13.90    5.30
   0  -5  -3   43.30    6.10
   0   5   3   49.50   10.10
   0   5   3   38.70    8.60
  -1  -5  -3 1290.87   83.29
  -1  -5  -3 1163.08   87.99
  -1  -5  -3 1249.97   84.49
   1   5   3 1355.66   88.29
  -2  -5  -3 2436.86  171.18
  -2  -5  -3 2731.33  167.28
   2   5   3 2598.64  170.38
   2   5   3 2634.64  172.08
  -3  -5  -3   85.19   11.20
  -3  -5  -3   85.49    9.60
  -3  -5  -3   88.49    9.10
   3   5   3  102.09   13.10
   3   5   3   94.69   11.10
  -4  -5  -3  149.99   14.60
  -4  -5  -3  164.08   16.40
   4   5   3  165.78   18.40
   4   5   3  153.28   14.60
  -5  -5  -3    6.50    4.70
  -5  -5  -3    9.90    3.60
  -5  -5  -3    7.40    7.30
   5   5   3   10.30    6.30
  -6  -5  -3  248.48   22.70
  -6  -5  -3  189.78   25.60
  -6  -5  -3  266.87   22.40
   6   5   3  239.48   24.80
   6   5   3  251.17   23.30
  -7  -5  -3  204.68   19.00
  -7  -5  -3  169.38   19.30
   7   5   3  166.38   21.60
   7   5   3  203.88   22.10
  -8  -5  -3    6.10    6.30
  -8  -5  -3    8.30    5.80
   8   5   3   -4.40    8.40
   8   5   3   18.10    8.80
   6  -6  -3    5.10    8.90
   6  -6  -3    8.40   10.90
  -6   6   3   18.30    7.00
  -6   6   3   13.30    9.20
   5  -6  -3  143.49   26.00
   5  -6  -3  102.49   22.50
  -5   6   3  109.99   22.10
  -5   6   3  152.98   16.30
   4  -6  -3  130.99   19.60
   4  -6  -3   97.09   21.10
  -4   6   3  151.28   21.00
  -4   6   3  123.29   14.30
   3  -6  -3   38.60   11.60
   3  -6  -3   31.20   10.90
  -3   6   3   56.59   12.60
  -3   6   3   57.69    9.50
   2  -6  -3   -0.40    6.10
   2  -6  -3   18.20    6.60
  -2   6   3    6.70    4.70
  -2   6   3    5.30    3.40
   1  -6  -3  512.15   47.80
   1  -6  -3  565.24   45.30
  -1   6   3  639.54   47.40
   0  -6  -3 4792.92  337.07
   0  -6  -3 4848.31  332.77
   0   6   3 5612.74  336.47
   0   6   3 5473.05  329.97
  -1  -6  -3  103.39   14.80
  -1  -6  -3  105.99   12.40
  -1  -6  -3  106.49   10.70
   1   6   3  105.99   14.20
   1   6   3  113.09   14.50
  -2  -6  -3   19.20    5.50
  -2  -6  -3   15.90    5.10
  -2  -6  -3   29.80    8.10
   2   6   3   27.30    7.70
  -3  -6  -3    0.40    2.60
  -3  -6  -3    2.70    3.30
  -3  -6  -3    0.90    4.20
   3   6   3   -6.40    3.90
   3   6   3    0.30    4.00
  -4  -6  -3   98.29   11.20
  -4  -6  -3   94.49   10.90
  -4  -6  -3  112.19   14.20
   4   6   3  102.39   14.30
  -5  -6  -3   50.79    9.60
  -5  -6  -3   58.69   11.80
   5   6   3   67.99   11.70
   5   6   3   60.59   12.70
  -6  -6  -3   81.29   19.30
  -6  -6  -3  120.49   15.70
  -6  -6  -3  128.79   14.80
   6   6   3  124.39   16.90
   6   6   3  132.69   16.20
  -7  -6  -3    9.20    6.80
  -7  -6  -3    6.10    5.60
  -7  -6  -3  -15.50   14.30
   7   6   3   -2.30    7.40
   7   6   3   19.50    8.30
   5  -7  -3   12.20    9.30
   5  -7  -3   14.80   11.70
  -5   7   3   14.20    9.50
   4  -7  -3    6.40    7.00
   4  -7  -3   -3.30    7.90
  -4   7   3    5.10    7.10
  -4   7   3    4.70    5.20
   3  -7  -3   76.09   18.40
   3  -7  -3   58.49   16.60
  -3   7   3   72.49   10.00
  -3   7   3   53.39   14.00
   2  -7  -3   35.10   11.50
   2  -7  -3   30.30    9.70
  -2   7   3   41.20   11.10
  -2   7   3   36.20    7.00
   1  -7  -3   -2.30    6.20
   1  -7  -3    5.80    5.50
  -1   7   3    5.40    6.40
   0  -7  -3   23.50    8.40
   0   7   3   34.40    6.40
   0   7   3   39.80   11.50
  -1  -7  -3   21.00    5.10
  -1  -7  -3   16.00    8.40
  -1  -7  -3   10.50    5.20
   1   7   3   22.80    8.70
  -2  -7  -3   11.70    4.80
  -2  -7  -3   12.60    5.50
   2   7   3   17.70    6.30
  -3  -7  -3 1460.35  101.09
  -3  -7  -3 1300.07   93.29
  -3  -7  -3 1393.16   95.19
   3   7   3 1522.45  101.29
  -4  -7  -3   19.80    6.20
  -4  -7  -3   14.10    5.10
  -4  -7  -3   19.90    8.30
   4   7   3   31.60    9.10
  -5  -7  -3   47.60    9.30
  -5  -7  -3   52.89    9.50
   5   7   3   38.10   11.50
   6   7   3  157.48   20.10
   6   7   3  134.99   17.50
  -7  -7  -3  236.38   25.90
  -7  -7  -3  232.88   24.10
   7   7   3  264.17   26.60
   7   7   3  205.58   25.50
   4  -8  -3   46.60   14.30
   4  -8  -3   34.40   16.80
  -4   8   3   37.10    9.70
  -4   8   3   54.89   15.80
   3  -8  -3   -5.70    8.90
   3  -8  -3   -5.50    7.90
  -3   8   3    4.80    7.80
  -3   8   3   12.40    5.20
   2  -8  -3   17.90    6.70
  -2   8   3   21.80    5.80
   1  -8  -3   49.10   15.10
  -1   8   3   56.59   14.60
   0  -8  -3    2.50    5.00
   0  -8  -3    7.70    6.80
   0   8   3   -8.10    4.70
   0   8   3   11.70    4.20
  -1  -8  -3  382.86   39.20
  -1  -8  -3  368.76   34.30
   1   8   3  427.86   30.10
   1   8   3  440.36   42.60
  -2  -8  -3   14.70    5.50
  -2  -8  -3    4.60    6.10
  -2  -8  -3   -0.50    3.80
   2   8   3   11.00    6.70
  -3  -8  -3  146.89   21.20
  -3  -8  -3  168.58   17.90
  -3  -8  -3  157.18   14.80
   3   8   3  166.48   21.60
  -4  -8  -3    5.30    4.40
  -4  -8  -3    2.70    6.90
  -4  -8  -3   -4.10    4.30
   4   8   3  -10.20    6.60
  -5  -8  -3   -0.50    5.20
  -5  -8  -3   -4.20    7.10
  -5  -8  -3    1.60    4.50
   5   8   3   -5.90    7.90
  -6  -8  -3   46.50   12.70
  -6  -8  -3   46.30   11.10
   6   8   3   50.69   12.80
   2  -9  -3  -14.50   10.90
   2  -9  -3   23.60    9.80
  -2   9   3   16.70   11.30
  -2   9   3   -2.80    5.30
   1  -9  -3   15.80    8.90
   1  -9  -3   12.50   10.00
  -1   9   3    7.20    8.10
  -1   9   3    2.80    4.50
   0  -9  -3   10.00    6.00
   0  -9  -3   -9.40    7.80
   0   9   3   -1.30    4.50
   0   9   3    0.30    7.60
  -1  -9  -3  -10.90    6.80
  -1  -9  -3   14.70    7.10
   1   9   3   15.20    7.00
   1   9   3   -0.30    3.30
  -2  -9  -3   71.89   17.60
   2   9   3  109.69   21.00
  -3  -9  -3   24.40    9.10
  -3  -9  -3   27.40   12.90
   3   9   3   46.60   12.60
  -4  -9  -3   84.99   15.10
  -4  -9  -3   70.79   17.30
  -4  -9  -3   76.09   11.40
   4   9   3   56.29   16.50
  -5  -9  -3   -9.80    9.00
  -5  -9  -3    9.70    6.10
   5   9   3   27.30   10.90
  -1 -10  -3  246.08   30.20
   1  10   3  323.87   37.50
   3   7  -4   21.70   10.30
  -3  -7   4   16.00    7.70
   2   7  -4    2.80   11.30
  -2  -7   4    8.80    8.10
   1   7  -4   13.60   11.70
  -1  -7   4   22.90   10.00
  -1  -7   4    8.90   10.20
   0  -7   4   58.09   13.80
   0  -7   4   55.79   15.10
   1  -7   4  -11.20    7.90
   1  -7   4   12.60    8.30
  -2   7  -4   10.40    9.80
   2  -7   4   -9.70    8.90
   5   6  -4   -6.30    8.10
  -5  -6   4    3.40    5.60
  -5  -6   4   22.10   10.00
   4   6  -4   71.49   20.00
  -4  -6   4   38.50    8.30
  -4  -6   4   55.39   17.40
   3   6  -4  166.68   21.70
   3   6  -4  245.78   28.30
  -3  -6   4  236.28   28.70
  -3  -6   4  187.68   16.70
   2   6  -4  884.21   68.59
   2   6  -4  686.53   62.89
  -2  -6   4  902.11   65.29
  -2  -6   4  777.92   53.19
  -2  -6   4  884.11   69.19
   1   6  -4    1.20    7.90
  -1  -6   4   12.30    6.00
  -1  -6   4   -0.70    6.40
   0   6  -4    3.40    8.30
   0  -6   4    3.70    6.50
   0  -6   4    1.30    4.90
  -1   6  -4    9.10   10.20
   1  -6   4   25.20    9.70
   1  -6   4   30.90    9.20
  -2   6  -4   26.20   13.00
   2  -6   4   60.99   13.00
   2  -6   4   39.90   11.30
  -3   6  -4   -1.20    4.60
  -3   6  -4    6.80   11.20
   3  -6   4    1.90    6.70
   3  -6   4   -2.60    7.80
  -4   6  -4   -6.40    5.50
  -4   6  -4   -4.30   12.40
   4  -6   4    1.50    7.30
   4  -6   4   -5.00    7.80
   6   5  -4   30.60   12.10
  -6  -5   4   22.10    8.40
  -6  -5   4   21.30   11.80
   5   5  -4   17.80    9.20
  -5  -5   4    1.90    9.90
  -5  -5   4    3.30    5.70
   4   5  -4   59.79   16.90
  -4  -5   4   66.79   10.20
  -4  -5   4   96.49   21.20
   3   5  -4    4.50    6.50
  -3  -5   4    7.30    4.50
  -3  -5   4   -5.40    6.10
   2   5  -4   43.10   12.40
   2   5  -4   52.79   11.80
  -2  -5   4   62.49    7.80
   1   5  -4   31.50   11.00
   1   5  -4   34.00   10.20
  -1  -5   4   25.40    5.10
  -1  -5   4   22.90    9.30
  -1  -5   4   29.00    9.20
   0   5  -4    2.00    6.30
   0  -5   4   -2.80    3.20
   0  -5   4   10.70    3.30
  -1   5  -4  309.47   34.30
   1  -5   4  367.56   31.10
   1  -5   4  312.57   24.10
   1  -5   4  353.66   31.20
  -2   5  -4    7.40    8.10
  -2   5  -4    8.70    4.40
   2  -5   4    5.60    6.50
  -3   5  -4   88.99   10.90
   3  -5   4   93.69   15.20
   3  -5   4  120.09   16.10
  -4   5  -4   26.20   13.30
  -4   5  -4   26.50    7.00
   4  -5   4   12.30    8.60
   4  -5   4   26.20    9.00
  -5   5  -4  -17.90    9.50
  -5   5  -4    4.90    6.20
   5  -5   4   13.00    8.60
   5  -5   4   17.70    9.30
   7   4  -4  273.27   35.80
  -7  -4   4  274.47   27.70
  -7  -4   4  264.87   35.80
  -6  -4   4    6.70    9.30
  -6  -4   4    2.20    5.90
  -5  -4   4  353.66   29.90
  -5  -4   4  329.37   37.10
   4   4  -4   93.89   19.50
  -4  -4   4   96.99   20.20
  -4  -4   4  110.89   13.00
   3   4  -4 1185.48   86.89
  -3  -4   4 1262.07   84.79
  -3  -4   4 1411.86   98.79
  -3  -4   4 1351.76   87.49
   2   4  -4   -1.50    3.70
   2   4  -4    4.10    4.90
  -2  -4   4    0.20    5.20
   1   4  -4   -0.50    5.20
   1   4  -4    2.40    4.50
  -1  -4   4   14.10    7.80
  -1  -4   4    8.70    3.60
   0   4  -4  138.89   19.20
   0  -4   4  135.99   15.20
   0  -4   4  100.79   21.60
   0  -4   4  144.49   17.30
   0  -4   4  134.19   12.00
  -1   4  -4  665.43   44.80
  -1   4  -4  537.65   53.79
   1  -4   4  697.63   49.50
   1  -4   4  681.63   50.19
  -2   4  -4   83.49   18.90
  -2   4  -4   87.39   15.10
   2  -4   4  114.29   13.60
  -3   4  -4    2.30    3.40
   3  -4   4    9.30    4.70
   3  -4   4    5.80    4.70
  -4   4  -4   28.40    6.80
  -4   4  -4   28.80   13.30
   4  -4   4   25.90    9.20
   4  -4   4   23.50    7.10
  -5   4  -4   51.59    9.50
  -5   4  -4   43.50   16.50
   5  -4   4   33.80    9.70
   5  -4   4   34.80   10.60
  -6   4  -4   35.70    9.40
  -6   4  -4   33.80   17.70
   6  -4   4   34.20    9.80
   6  -4   4   37.00   12.00
   7   3  -4   28.60   15.40
  -7  -3   4   17.90    8.60
  -7  -3   4    4.70    9.90
   6   3  -4   51.69   17.00
  -6  -3   4   48.70   16.00
  -6  -3   4   61.79   11.60
   5   3  -4   37.00   12.50
  -5  -3   4   27.10   11.10
  -5  -3   4   45.20    9.50
   4   3  -4  148.19   21.20
  -4  -3   4  155.58   16.10
  -4  -3   4  157.28   21.80
   3   3  -4   55.99   13.80
  -3  -3   4   60.89    8.60
  -3  -3   4   40.50    6.70
  -3  -3   4   77.39   15.60
   2   3  -4  397.36   32.30
   2   3  -4  471.05   37.30
  -2  -3   4  397.96   37.40
  -2  -3   4  409.06   30.50
  -2  -3   4  337.07   39.30
   1   3  -4   96.79   13.70
   1   3  -4  106.39   13.70
  -1  -3   4  105.89   10.50
  -1  -3   4   89.49   13.90
   0   3  -4   79.39   15.60
   0   3  -4  107.79   13.50
   0   3  -4  103.29    9.80
   0  -3   4   90.99   18.20
   0  -3   4   99.69   13.80
  -1   3  -4  212.18   17.00
  -1   3  -4  217.28   24.90
   1  -3   4  240.08   20.80
   1  -3   4  191.18   24.80
   1  -3   4  195.58   18.90
  -2   3  -4  467.95   47.50
  -2   3  -4  518.85   37.70
   2  -3   4  588.54   40.60
   2  -3   4  540.35   40.70
  -3   3  -4  159.58   23.80
  -3   3  -4  205.98   16.70
   3  -3   4  160.48   18.10
   3  -3   4  190.28   17.60
  -4   3  -4   59.19   11.20
  -4   3  -4   93.69   10.50
   4  -3   4   82.99   11.00
   4  -3   4   52.89   12.30
  -5   3  -4    0.40    5.50
  -5   3  -4    7.70    4.80
  -5   3  -4   14.60   10.30
   5  -3   4    7.20    4.90
   5  -3   4    3.70    5.30
  -6   3  -4   25.20   13.20
  -6   3  -4    8.10    6.00
  -6   3  -4   17.20    6.70
   6  -3   4    8.00    7.80
   6  -3   4   -3.60    9.50
  -7   3  -4    6.10   12.40
  -7   3  -4   21.90    7.20
   7  -3   4   14.80    7.70
   7  -3   4   16.60   12.50
   8   2  -4   92.49   22.30
  -8  -2   4   86.99   16.20
  -8  -2   4   68.29   21.70
   7   2  -4  108.09   22.70
  -7  -2   4   81.69   18.80
  -7  -2   4   88.59   15.50
   6   2  -4  251.17   30.50
  -6  -2   4  194.58   26.20
  -6  -2   4  240.08   22.90
   5   2  -4  103.99   23.20
   5   2  -4  113.79   25.90
  -5  -2   4  112.79   13.50
  -5  -2   4   73.29   17.10
   4   2  -4  160.78   20.70
  -4  -2   4  147.39   15.50
  -4  -2   4  138.49   19.30
   3   2  -4   49.20   11.40
  -3  -2   4   44.80   14.20
  -3  -2   4   50.79    8.00
  -3  -2   4   46.80    5.90
  -3  -2   4   50.39   12.30
  -3  -2   4   58.59    8.50
   2   2  -4  275.87   25.30
  -2  -2   4  258.47   29.30
  -2  -2   4  243.18   20.70
  -2  -2   4  234.38   25.50
   1   2  -4  915.51   68.79
   1   2  -4 1026.50   69.59
  -1  -2   4 1007.20   65.39
  -1  -2   4  935.81   74.59
  -1  -2   4  930.51   70.79
   0   2  -4  634.94   42.90
   0   2  -4  658.63   46.50
   0   2  -4  621.64   49.40
   0  -2   4  583.74   50.69
   0  -2   4  588.94   47.10
  -1   2  -4    6.90    4.80
  -1   2  -4    4.10    2.30
   1  -2   4    2.70    2.50
   1  -2   4    1.50    2.30
   1  -2   4    4.40    5.10
  -2   2  -4  856.61   58.69
  -2   2  -4  848.42   68.59
   2  -2   4  893.21   60.19
   2  -2   4  931.51   59.99
   2  -2   4  794.12   63.79
  -3   2  -4 3347.77  249.18
  -3   2  -4 3880.61  238.38
   3  -2   4 3471.25  239.48
   3  -2   4 4110.69  238.18
  -4   2  -4   38.80    7.30
  -4   2  -4   42.80   14.50
  -4   2  -4   21.10    5.90
   4  -2   4   28.20    5.50
   4  -2   4   22.40    6.80
  -5   2  -4   78.69   18.80
  -5   2  -4   79.39   10.10
   5  -2   4   92.29   10.70
  -6   2  -4  140.79   28.60
  -6   2  -4  204.68   19.50
   6  -2   4  173.38   16.80
   6  -2   4  199.58   23.60
  -7   2  -4   61.69   13.00
  -7   2  -4   71.59   19.70
   7  -2   4   48.50   14.40
   8   1  -4   -6.70   11.70
   8   1  -4   37.40   19.30
  -8  -1   4   12.10    6.80
   7   1  -4   51.39   20.10
   7   1  -4   18.20   12.60
  -7  -1   4   46.80   11.20
   6   1  -4   30.40   11.10
   6   1  -4   40.50   18.20
   5   1  -4   19.30   11.90
   5   1  -4   18.70    8.90
  -5  -1   4   15.20    5.80
   4   1  -4   10.00    8.10
   4   1  -4    0.70    4.40
  -4  -1   4    4.60    3.00
  -4  -1   4    0.50    1.50
  -4  -1   4    0.00    2.80
  -4  -1   4   -1.70    7.50
   3   1  -4   35.40    8.70
   3   1  -4   34.20   11.70
  -3  -1   4   36.50    7.60
  -3  -1   4   26.00    4.30
  -3  -1   4   32.70   13.30
  -3  -1   4   30.20    6.70
   2   1  -4  513.05   39.20
   2   1  -4  496.95   44.10
  -2  -1   4  450.85   42.80
  -2  -1   4  513.15   35.20
  -2  -1   4  460.95   35.80
  -2  -1   4  405.86   33.80
   1   1  -4  869.11   62.29
   1   1  -4  914.11   62.89
   1   1  -4  873.71   68.09
  -1  -1   4  829.62   67.49
   0   1  -4 3293.47  209.48
   0   1  -4 3206.68  207.08
   0   1  -4 3282.47  213.48
   0  -1   4 3176.08  214.98
  -1   1  -4  162.98   14.10
  -1   1  -4  158.28   19.40
   1  -1   4  190.68   14.50
   1  -1   4  146.99   15.20
  -2   1  -4 1269.17   92.19
  -2   1  -4 1302.17   82.69
   2  -1   4 1244.98   82.09
   2  -1   4 1287.77   82.59
   2  -1   4 1123.29   85.59
  -3   1  -4  702.03   47.90
  -3   1  -4  607.64   56.19
   3  -1   4  644.94   48.80
   3  -1   4  760.12   46.00
   3  -1   4  647.74   47.90
  -4   1  -4  235.18   27.20
   4  -1   4  215.68   17.20
   4  -1   4  183.08   15.10
   4  -1   4  184.38   18.80
  -5   1  -4    8.40    4.70
  -5   1  -4    1.90    7.30
   5  -1   4    7.20    5.60
  -6   1  -4   22.60   12.00
  -6   1  -4   18.30    6.80
   6  -1   4    1.20    7.40
  -7   1  -4   -9.00    3.50
  -7   1  -4   10.60   10.40
   7  -1   4   -2.30    9.00
  -8   1  -4   15.30    6.40
  -8   1  -4    4.20   12.30
   8  -1   4    3.90   13.00
   8   0  -4   10.20   18.90
   8   0  -4    6.20   11.10
   7   0  -4    4.70   14.10
   7   0  -4    6.80   10.50
  -7   0   4    9.20    5.50
  -7   0   4   21.40    7.70
   6   0  -4  234.58   32.90
   6   0  -4  149.69   27.40
  -6   0   4  146.49   17.90
  -6   0   4  184.68   16.20
   5   0  -4  -13.50    5.70
   5   0  -4   -0.70    8.90
  -5   0   4    0.60    2.70
  -5   0   4    5.20    3.60
   4   0  -4   51.79   13.20
   4   0  -4   59.79   15.70
  -4   0   4   69.89    9.60
  -4   0   4   72.39   17.10
  -4   0   4   58.29    6.80
  -4   0   4   41.20    8.50
   3   0  -4   45.80   10.70
   3   0  -4   34.90   11.90
  -3   0   4   40.40    8.40
  -3   0   4   39.00    5.70
  -3   0   4   45.50   13.70
  -3   0   4   55.79    8.90
   2   0  -4 2275.87  149.79
   2   0  -4 2093.19  154.18
  -2   0   4 2219.98  155.18
  -2   0   4 2234.98  151.88
  -2   0   4 2336.37  146.19
   1   0  -4  475.35   44.10
   1   0  -4  580.14   41.20
   1   0  -4  543.45   40.10
  -1   0   4  565.54   46.10
  -1   0   4  547.65   40.40
   0   0  -4  114.29   10.70
   0   0  -4  112.99   11.30
   0   0  -4  116.29   14.80
   0   0  -4  124.79   15.30
   0   0   4   92.69   15.40
  -1   0  -4   -3.00    3.70
  -1   0  -4   -1.60    1.80
   1   0   4    5.30    2.80
   1   0   4    1.40    3.00
  -2   0  -4 4498.85  297.77
  -2   0  -4 4607.04  288.67
   2   0   4 4780.22  287.47
   2   0   4 4365.36  290.07
   2   0   4 4417.96  288.47
  -3   0  -4   37.50    6.70
  -3   0  -4   46.60   11.90
   3   0   4   24.90    5.80
   3   0   4   41.40    3.60
   3   0   4   33.30    5.00
  -4   0  -4  497.25   36.80
  -4   0  -4  499.85   46.30
   4   0   4  487.95   37.60
  -5   0  -4   28.90    6.70
  -5   0  -4    5.20    7.60
   5   0   4   19.20    6.90
  -6   0  -4  170.98   25.70
   6   0   4  196.18   22.60
  -7   0  -4   40.10    9.40
  -7   0  -4   50.59   16.00
   7   0   4   58.29   15.10
  -8   0  -4   12.80    6.00
  -8   0  -4   23.30   11.80
   8  -1  -4   16.90   17.10
   8  -1  -4   25.70   16.60
  -8   1   4   40.90   10.30
  -8   1   4   36.90   10.80
   7  -1  -4    8.30   14.40
   7  -1  -4   25.10   13.20
  -7   1   4   -0.50    6.20
  -7   1   4    8.20    5.50
   6  -1  -4   33.60   13.30
   6  -1  -4   33.30   16.10
  -6   1   4   29.10    8.30
  -6   1   4   37.00    8.20
   5  -1  -4  208.88   30.20
   5  -1  -4  251.27   28.50
  -5   1   4  210.48   21.50
  -5   1   4  222.08   20.00
   4  -1  -4 1869.41  144.39
   4  -1  -4 2116.89  141.29
  -4   1   4 2093.59  130.69
  -4   1   4 1970.20  133.39
  -4   1   4 1925.51  142.99
   3  -1  -4 1161.58   83.39
   3  -1  -4 1012.80   86.39
  -3   1   4 1147.09   86.99
  -3   1   4 1193.08   76.09
  -3   1   4 1152.48   78.49
   2  -1  -4   84.59   12.40
   2  -1  -4   82.19   16.50
  -2   1   4  123.49   16.50
  -2   1   4  105.19   11.10
  -2   1   4   87.79    9.90
   1  -1  -4  112.99   13.60
   1  -1  -4  149.29   13.20
  -1   1   4  144.49   17.90
  -1   1   4  147.29   14.30
   0  -1  -4  323.07   25.10
   0  -1  -4  295.37   28.70
   0   1   4  358.06   30.40
   0   1   4  353.76   26.60
   0   1   4  361.46   28.60
  -1  -1  -4 2196.08  157.08
  -1  -1  -4 2601.94  167.08
  -1  -1  -4 2366.56  155.98
  -1  -1  -4 2422.66  152.68
   1   1   4 2489.85  157.88
   1   1   4 2343.67  153.88
  -2  -1  -4 1272.57   87.09
  -2  -1  -4 1193.48   78.29
  -2  -1  -4 1121.19   78.19
   2   1   4 1224.78   75.79
   2   1   4 1140.99   77.69
   2   1   4 1137.99   76.29
  -3  -1  -4   11.30    5.40
  -3  -1  -4   16.70    4.50
   3   1   4   14.30    3.70
  -4  -1  -4   10.20    6.40
  -4  -1  -4    4.80    3.50
  -4  -1  -4    8.20    3.70
   4   1   4   10.70    5.20
  -5  -1  -4  389.76   39.00
  -5  -1  -4  361.66   29.40
   5   1   4  346.47   31.00
  -6  -1  -4   -2.80    7.10
   6   1   4    4.40    6.50
  -7  -1  -4   37.30    8.80
  -7  -1  -4   38.20   14.60
   7   1   4   17.50   10.50
  -8  -1  -4   10.10   10.90
   8   1   4   26.30   11.30
   8  -2  -4   24.60   19.00
   8  -2  -4   34.50   17.80
  -8   2   4   12.50   10.60
  -8   2   4   35.20   10.80
   7  -2  -4   25.10   14.00
   7  -2  -4   23.00   13.30
  -7   2   4   13.70    6.40
  -7   2   4    9.40    7.10
   6  -2  -4   90.99   23.40
   6  -2  -4  113.69   22.80
  -6   2   4  129.59   15.80
  -6   2   4  115.19   15.10
   5  -2  -4   99.49   22.80
   5  -2  -4  106.69   22.00
  -5   2   4  116.09   14.90
  -5   2   4  134.09   14.70
   4  -2  -4   82.99   16.80
   4  -2  -4  120.39   19.70
  -4   2   4   90.39   12.10
  -4   2   4   88.39   11.70
  -4   2   4  105.19   20.00
   3  -2  -4  658.63   52.89
   3  -2  -4  591.34   55.49
  -3   2   4  631.44   47.90
  -3   2   4  714.93   56.39
  -3   2   4  673.53   46.90
   2  -2  -4   42.30    9.80
   2  -2  -4   44.90   11.40
  -2   2   4   63.49   13.60
  -2   2   4   60.59    8.40
   1  -2  -4 3844.52  279.17
   1  -2  -4 4057.69  274.47
   1  -2  -4 4267.57  272.87
  -1   2   4 4505.55  279.97
  -1   2   4 4689.13  277.57
   0  -2  -4   86.99    9.00
   0  -2  -4   92.59    9.40
   0  -2  -4   79.29   12.00
   0   2   4   81.99    9.60
   0   2   4   83.39   11.70
  -1  -2  -4  559.14   43.50
  -1  -2  -4  516.95   37.60
  -1  -2  -4  597.64   40.70
   1   2   4  613.24   42.90
   1   2   4  591.94   45.10
   1   2   4  612.14   38.60
  -2  -2  -4 2054.69  143.79
  -2  -2  -4 2456.45  143.59
   2   2   4 2120.59  148.69
  -3  -2  -4   10.80    2.30
  -3  -2  -4   13.90    4.30
  -3  -2  -4   24.10    8.20
   3   2   4   11.40    1.80
  -4  -2  -4  484.15   30.20
  -4  -2  -4  427.36   33.40
  -4  -2  -4  447.06   41.40
   4   2   4  411.56   31.60
  -5  -2  -4  223.48   27.30
  -5  -2  -4  212.68   19.80
  -6  -2  -4  110.79   23.50
  -7  -2  -4  185.28   20.00
  -7  -2  -4  209.08   28.90
   7   2   4  184.38   23.60
  -8  -2  -4  207.38   23.30
  -8  -2  -4  253.17   33.80
   8   2   4  180.98   28.30
   7  -3  -4   42.20   16.10
   7  -3  -4   59.69   20.90
  -7   3   4   59.89   12.80
  -7   3   4   61.19   15.10
   6  -3  -4   44.90   15.00
   6  -3  -4   68.39   20.70
  -6   3   4   62.19   12.40
  -6   3   4   89.19   15.90
   5  -3  -4  395.16   44.50
   5  -3  -4  439.86   42.60
  -5   3   4  422.36   35.80
  -5   3   4  398.96   34.50
   4  -3  -4  111.19   22.50
   4  -3  -4  151.58   20.50
  -4   3   4  155.08   16.30
  -4   3   4  140.49   15.70
   3  -3  -4    8.50    5.50
   3  -3  -4    3.50    4.50
  -3   3   4    3.00    7.20
  -3   3   4    5.70    3.50
   2  -3  -4 1284.97  103.99
   2  -3  -4 1478.85  101.59
  -2   3   4 1495.25  104.39
  -2   3   4 1442.26   97.49
  -2   3   4 1530.35   98.09
   1  -3  -4 1903.71  133.39
   1  -3  -4 1925.51  131.09
  -1   3   4 2176.18  138.09
  -1   3   4 2031.60  133.09
   0  -3  -4    3.90    2.40
   0  -3  -4   -4.20    2.20
   0   3   4   -2.90    2.60
   0   3   4    0.80    3.10
   0   3   4    0.00    2.60
  -1  -3  -4  208.08   21.60
  -1  -3  -4  253.77   19.30
  -1  -3  -4  221.98   17.00
   1   3   4  234.18   22.80
   1   3   4  263.67   16.40
  -2  -3  -4  156.18   15.40
  -2  -3  -4  154.98   13.60
   2   3   4  130.49   16.80
  -3  -3  -4    6.50    3.60
  -3  -3  -4   15.40    4.40
   3   3   4   11.40    2.90
   3   3   4   11.70    5.30
  -4  -3  -4 1214.78   81.49
  -4  -3  -4 1332.77   76.69
  -4  -3  -4 1088.39   78.59
   4   3   4 1116.39   86.99
   4   3   4 1223.28   76.89
  -5  -3  -4  715.93   45.50
  -5  -3  -4  698.83   48.90
   5   3   4  568.94   52.89
   5   3   4  647.34   46.40
   6   3   4  -11.70    5.90
   6   3   4    5.50    4.80
  -7  -3  -4   94.19   13.00
   7   3   4   90.49   15.30
   7   3   4   72.49   18.60
  -8  -3  -4  127.89   16.80
   8   3   4  113.79   23.50
   8   3   4  150.18   20.80
   7  -4  -4   -1.50   12.20
   7  -4  -4   48.10   17.70
  -7   4   4    4.40    9.90
  -7   4   4   21.10    8.10
   6  -4  -4   43.80   15.00
   6  -4  -4   39.00   13.10
  -6   4   4   33.80   11.70
  -6   4   4   52.89   10.50
   5  -4  -4   76.99   17.70
   5  -4  -4   55.49   15.90
  -5   4   4   74.09   14.50
  -5   4   4   53.79   12.30
   4  -4  -4    2.20    6.50
   4  -4  -4   15.00    9.60
  -4   4   4    4.90    5.40
  -4   4   4    7.60    6.00
   3  -4  -4    5.90    5.50
   3  -4  -4   10.00    5.10
  -3   4   4    0.80    4.80
  -3   4   4    7.50    4.00
   2  -4  -4  201.98   26.30
   2  -4  -4  263.87   25.70
  -2   4   4  282.27   23.80
  -2   4   4  260.87   22.40
   1  -4  -4  776.52   65.79
   1  -4  -4  781.42   64.69
  -1   4   4  922.71   60.89
  -1   4   4  958.30   62.99
   0  -4  -4 1535.45  107.29
   0  -4  -4 1553.04  105.99
   0   4   4 1756.42  110.39
  -1  -4  -4   11.00    3.30
  -1  -4  -4    0.40    3.10
  -1  -4  -4    6.20    2.90
   1   4   4    7.00    3.50
   1   4   4   14.80    5.00
  -2  -4  -4  132.09   14.90
  -2  -4  -4  170.88   13.80
  -2  -4  -4  123.29   10.30
  -2  -4  -4  144.69   10.80
   2   4   4  164.48   17.70
  -3  -4  -4 1079.59   78.59
  -3  -4  -4 1154.78   77.39
   3   4   4 1226.78   83.89
  -4  -4  -4   56.99    6.10
  -4  -4  -4   55.79    9.70
  -4  -4  -4   64.69    5.20
  -4  -4  -4   59.89    8.60
   4   4   4   50.19   12.20
  -5  -4  -4  285.07   26.40
  -5  -4  -4  367.46   27.70
  -5  -4  -4  336.27   25.20
  -5  -4  -4  302.37   24.00
   5   4   4  350.46   24.20
   5   4   4  286.87   30.70
  -6  -4  -4  270.37   24.30
  -6  -4  -4  349.57   30.90
  -6  -4  -4  285.47   22.90
   6   4   4  296.47   31.40
   6   4   4  352.66   25.90
  -7  -4  -4  473.95   40.30
   7   4   4  488.15   45.50
   7   4   4  521.45   40.10
  -8  -4  -4   15.70    6.90
   8   4   4   -6.40    8.50
   6  -5  -4   60.09   17.10
   6  -5  -4   34.80   13.30
  -6   5   4   41.30    9.60
  -6   5   4   57.79   16.00
   5  -5  -4    2.60    9.00
   5  -5  -4    3.60    7.60
  -5   5   4   10.10    6.70
  -5   5   4   -8.30    6.00
   4  -5  -4  319.17   34.00
   4  -5  -4  256.77   34.00
  -4   5   4  380.96   32.60
  -4   5   4  306.67   27.70
   3  -5  -4  392.06   37.60
   3  -5  -4  378.96   39.90
  -3   5   4  424.46   33.30
  -3   5   4  421.26   36.30
   2  -5  -4    7.20    4.80
   2  -5  -4   -6.70    5.00
  -2   5   4    2.90    4.10
  -2   5   4   -6.70    3.10
  -2   5   4   -0.30    5.90
   1  -5  -4  887.21   73.49
  -1   5   4 1172.48   75.99
  -1   5   4 1072.99   72.19
   0  -5  -4  447.66   42.40
   0  -5  -4  536.45   37.70
   0  -5  -4  470.85   38.60
   0   5   4  592.84   42.30
  -1  -5  -4 3663.83  242.48
  -1  -5  -4 3840.52  242.28
  -1  -5  -4 3455.35  247.48
   1   5   4 4179.58  248.38
  -2  -5  -4   66.49    7.90
  -2  -5  -4   72.99    8.80
  -2  -5  -4   75.09   10.90
   2   5   4   72.19   10.10
   2   5   4   79.59   12.20
  -3  -5  -4   97.89    8.60
  -3  -5  -4   90.29   11.80
  -3  -5  -4   98.19   10.60
   3   5   4   89.59   11.00
   3   5   4   88.59   13.50
  -4  -5  -4  206.78   14.80
  -4  -5  -4  183.98   17.90
  -4  -5  -4  189.98   18.80
   4   5   4  193.78   21.70
  -5  -5  -4  770.82   57.59
  -5  -5  -4  808.82   58.19
   5   5   4  836.62   63.29
   5   5   4  832.52   55.29
  -6  -5  -4  987.90   69.99
   6   5   4  932.01   74.09
   6   5   4 1003.60   67.09
  -7  -5  -4   -5.20    8.00
  -7  -5  -4   -2.30    4.10
  -7  -5  -4    3.70    4.60
   7   5   4    6.40    5.40
   7   5   4    1.50    7.80
  -8  -5  -4   30.80    9.60
   8   5   4   60.59   16.00
   8   5   4   52.19   11.20
   6  -6  -4   32.40   13.90
  -6   6   4   28.20   11.50
  -6   6   4   16.60    7.40
   5  -6  -4   13.20   11.20
   5  -6  -4   50.49   14.80
  -5   6   4   19.10    6.90
  -5   6   4   16.40    9.70
   4  -6  -4  242.08   31.30
  -4   6   4  328.07   32.80
  -4   6   4  323.07   27.50
   3  -6  -4   44.60   12.40
   3  -6  -4   44.60   13.70
  -3   6   4   56.89   10.60
   2  -6  -4  466.65   43.40
  -2   6   4  562.24   44.40
  -2   6   4  508.75   39.50
   1  -6  -4  727.73   66.99
   1  -6  -4  769.72   62.99
  -1   6   4  934.11   60.79
  -1   6   4  964.70   66.29
   0  -6  -4  972.90   66.49
   0  -6  -4  848.32   72.59
   0  -6  -4  924.91   68.69
   0   6   4 1110.39   72.99
  -1  -6  -4  446.46   34.40
   1   6   4  491.85   40.00
  -2  -6  -4    6.00    4.00
  -2  -6  -4    6.90    3.90
  -2  -6  -4    9.10    5.40
   2   6   4    8.00    5.20
  -3  -6  -4  106.19   11.50
  -3  -6  -4  105.29   10.60
  -3  -6  -4   90.69   13.70
   3   6   4   88.09   12.70
   3   6   4   97.09   15.30
  -4  -6  -4  125.49   16.60
  -4  -6  -4  149.69   14.70
   4   6   4  179.58   20.00
   4   6   4  127.19   16.20
  -5  -6  -4   10.10    6.60
  -5  -6  -4   15.00    6.30
  -5  -6  -4   10.60    4.00
   5   6   4   11.10    8.10
   5   6   4    8.30    6.70
  -6  -6  -4   63.59   11.30
  -6  -6  -4   24.10   13.80
  -6  -6  -4   56.19   11.20
   6   6   4   38.80   11.80
  -7  -6  -4  184.98   21.00
  -7  -6  -4  176.48   19.50
   7   6   4  213.88   25.10
   7   6   4  187.88   19.20
   5  -7  -4   36.60   12.30
   5  -7  -4   15.20   13.00
  -5   7   4    4.00    6.30
  -5   7   4   13.50    8.80
   4  -7  -4   54.79   12.80
  -4   7   4   45.10   10.50
  -4   7   4   49.00   14.40
   3  -7  -4  368.86   40.40
   3  -7  -4  388.66   43.10
  -3   7   4  482.35   43.00
  -3   7   4  453.75   35.10
   2  -7  -4  -11.20    6.70
   2  -7  -4   -0.80    6.80
  -2   7   4   -2.60    4.80
  -2   7   4   10.20    4.50
   1  -7  -4  117.89   19.60
   1  -7  -4  127.09   18.20
  -1   7   4  150.18   21.80
  -1   7   4  164.18   15.90
   0  -7  -4  296.87   30.70
   0  -7  -4  330.47   35.70
   0   7   4  402.36   35.20
   0   7   4  409.16   29.70
  -1  -7  -4  248.28   22.90
  -1  -7  -4  195.18   25.30
  -1  -7  -4  255.17   20.90
   1   7   4  260.97   26.60
  -2  -7  -4   37.70   11.00
  -2  -7  -4   35.60    7.60
  -2  -7  -4   45.30    9.00
   2   7   4   29.40   10.20
  -3  -7  -4   54.59   12.70
  -3  -7  -4   64.49    9.50
  -3  -7  -4   70.59    9.10
   3   7   4   72.39   14.60
  -4  -7  -4  351.56   28.10
  -4  -7  -4  330.87   26.80
  -4  -7  -4  339.97   32.50
  -5  -7  -4  244.98   25.40
  -5  -7  -4  242.98   20.50
  -5  -7  -4  223.38   22.10
   5   7   4  265.77   27.40
  -6  -7  -4   84.59   14.10
  -6  -7  -4   80.39   11.40
   6   7   4   76.49   15.90
  -7  -7  -4  250.97   27.20
  -7  -7  -4  283.57   27.20
  -7  -7  -4  283.07   24.00
   4  -8  -4   35.80   13.50
   4  -8  -4   10.00   12.30
  -4   8   4   14.20    7.40
  -4   8   4    3.00   12.20
   3  -8  -4   50.89   15.50
   3  -8  -4   30.30   15.50
  -3   8   4   74.69   17.90
   2  -8  -4   40.00   14.30
   2  -8  -4   41.40   12.90
  -2   8   4   42.60   13.60
  -2   8   4   27.30    8.50
   1  -8  -4   49.80   13.00
   1  -8  -4   56.49   15.70
  -1   8   4   62.69   10.80
  -1   8   4   45.70   13.90
   0  -8  -4  131.09   18.70
   0  -8  -4  142.09   22.20
   0   8   4  176.48   22.10
   0   8   4  168.68   16.40
  -1  -8  -4   46.30   12.70
  -1  -8  -4   57.09   12.20
   1   8   4   52.69   13.20
   1   8   4   53.39    9.90
  -2  -8  -4   79.99   13.60
  -2  -8  -4   74.39   15.90
  -2  -8  -4   88.39   11.70
   2   8   4   90.59   17.10
  -3  -8  -4    2.60    6.80
  -3  -8  -4    6.40    5.00
  -3  -8  -4    2.80    4.90
   3   8   4   -0.10    6.30
  -4  -8  -4   33.60    8.10
  -4  -8  -4   24.20   10.00
  -4  -8  -4   13.90    6.50
   4   8   4    1.20    9.40
  -5  -8  -4  152.08   16.40
  -5  -8  -4  105.29   20.40
  -5  -8  -4  135.99   15.50
   5   8   4  169.58   21.90
  -6  -8  -4   -3.00    9.20
  -6  -8  -4    2.70    5.70
  -6  -8  -4   -6.50    6.00
   6   8   4    9.10    9.20
   2  -9  -4   20.10   16.40
   2  -9  -4   42.30   13.70
  -2   9   4   60.49   15.90
  -2   9   4   54.99   10.30
   1  -9  -4   39.10   14.20
   1  -9  -4   24.00   13.10
  -1   9   4   38.90    8.30
  -1   9   4   20.70   12.00
   0  -9  -4    1.80    7.80
   0  -9  -4   -1.00    8.30
   0   9   4   14.50    9.10
   0   9   4    4.30    6.40
  -1  -9  -4  249.28   30.50
  -1  -9  -4  221.68   26.20
   1   9   4  270.37   30.70
   1   9   4  242.48   21.90
  -2  -9  -4  136.79   22.30
  -2  -9  -4  129.19   19.80
  -2  -9  -4  158.48   15.80
   2   9   4  192.58   24.60
  -3  -9  -4    3.90    6.80
  -3  -9  -4    2.20    9.40
  -3  -9  -4   17.70    5.80
   3   9   4    3.20    8.00
  -4  -9  -4    9.20    9.70
  -4  -9  -4   13.20    8.00
  -4  -9  -4   11.00    6.60
   4   9   4   -8.80    8.60
   4   6  -5   43.30   14.60
  -4  -6   5   29.90   14.70
  -4  -6   5   42.80    9.20
   3   6  -5   29.30   10.90
   3   6  -5   22.70   14.40
  -3  -6   5   18.10    6.20
  -3  -6   5   28.60   15.10
   2   6  -5  298.67   34.50
   2   6  -5  235.98   30.40
  -2  -6   5  330.57   35.80
  -2  -6   5  274.77   24.30
   1   6  -5   96.49   20.30
  -1  -6   5  135.99   21.40
  -1  -6   5   95.39    9.00
   0   6  -5   24.20   13.70
   0  -6   5   14.70    8.50
   0  -6   5   32.60   10.80
  -1   6  -5   -4.70    8.30
   1  -6   5   -0.60    6.40
  -2   6  -5   14.90   10.90
   2  -6   5    6.20    6.80
   2  -6   5   11.20    7.90
  -3   6  -5  -16.80    9.70
   3  -6   5    1.60    7.40
   3  -6   5  -11.00    7.90
   5   5  -5   96.99   22.40
  -5  -5   5   79.89   20.50
  -5  -5   5  101.59   14.50
   4   5  -5   38.20   13.80
  -4  -5   5   19.80   11.80
  -4  -5   5   26.50    7.00
   3   5  -5  247.88   28.70
  -3  -5   5  185.88   18.40
  -3  -5   5  171.48   26.30
   2   5  -5  510.85   43.50
   2   5  -5  358.76   38.10
  -2  -5   5  456.45   33.50
  -2  -5   5  442.96   43.80
   1   5  -5   27.00   11.00
  -1  -5   5   44.90   11.50
  -1  -5   5   39.20   12.00
  -1  -5   5   33.20   10.10
   0   5  -5    7.30    8.30
   0  -5   5   12.90    6.40
   0  -5   5   -1.90    5.60
   0  -5   5    3.10    4.10
  -1   5  -5   44.10   14.40
   1  -5   5   46.20   11.40
   1  -5   5   43.60    8.30
   1  -5   5   65.59   13.00
  -2   5  -5  209.48   19.00
  -2   5  -5  165.98   26.30
   2  -5   5  203.88   23.50
   2  -5   5  249.97   24.40
  -3   5  -5    2.20    8.80
   3  -5   5   -4.50    5.10
   3  -5   5  -10.50    5.70
  -4   5  -5   -4.40    5.60
  -4   5  -5   -3.30   11.60
   4  -5   5    4.50    8.50
   4  -5   5    1.10    6.60
   6   4  -5  -15.10    8.10
  -6  -4   5    6.50    6.50
  -6  -4   5    3.20   10.00
   5   4  -5   21.00   13.30
  -5  -4   5   15.90    6.60
  -5  -4   5    9.90   11.20
   4   4  -5   -5.90    7.10
  -4  -4   5   12.00    9.20
  -4  -4   5   12.20    6.00
   3   4  -5   29.50   10.30
  -3  -4   5   38.70    8.60
  -3  -4   5   33.80   12.20
   2   4  -5    5.40    5.70
   2   4  -5   23.90    7.80
  -2  -4   5   16.60    5.50
  -2  -4   5   18.20    8.50
   1   4  -5  107.09   16.40
   1   4  -5   69.29   14.90
  -1  -4   5   82.69   10.70
  -1  -4   5   93.69   18.20
   0  -4   5   42.20    9.80
   0  -4   5   67.79    8.30
   0  -4   5   62.19   13.30
  -1   4  -5   39.70   12.10
  -1   4  -5   51.49    8.30
   1  -4   5   65.09   10.80
   1  -4   5   43.30    9.80
  -2   4  -5   33.60    7.00
   2  -4   5   17.80    7.20
   2  -4   5   23.70    8.50
   2  -4   5   14.60   10.40
  -3   4  -5   13.60   13.20
  -3   4  -5   23.70    6.40
   3  -4   5   35.10    9.70
   3  -4   5   18.70    6.90
   3  -4   5   41.90   14.10
  -4   4  -5   32.00   15.00
  -4   4  -5   36.20    8.90
   4  -4   5    7.40    6.90
   4  -4   5   -2.40   12.60
   4  -4   5   18.60    9.10
  -5   4  -5    8.90    6.00
  -5   4  -5   -7.20   10.10
   5  -4   5    2.60    8.20
   5  -4   5    9.30    6.80
   7   3  -5  -10.80   11.30
   6   3  -5   13.10    8.90
  -6  -3   5    3.30    9.50
  -6  -3   5   -4.90    5.00
   5   3  -5   66.19   17.50
  -5  -3   5   61.49   17.00
  -5  -3   5   65.39   12.30
   4   3  -5  277.87   29.60
  -4  -3   5  194.58   26.80
  -4  -3   5  235.28   22.30
   3   3  -5   69.29   14.90
  -3  -3   5   68.79   16.30
  -3  -3   5   66.09   10.00
  -3  -3   5   87.49   11.50
   2   3  -5  122.89   17.10
   2   3  -5  103.69   17.30
  -2  -3   5  137.79   20.00
  -2  -3   5  139.59   14.20
   1   3  -5   52.29   12.50
   1   3  -5   52.99   11.50
  -1  -3   5   43.70   12.00
  -1  -3   5   44.50   15.40
  -1  -3   5   60.09    9.70
   0   3  -5   17.90    6.50
   0   3  -5   15.80    6.90
   0   3  -5   24.80    5.90
   0  -3   5   23.20    6.40
   0  -3   5    5.50    9.00
   0  -3   5   16.40    6.10
  -1   3  -5    8.00    3.40
   1  -3   5    7.10    9.70
   1  -3   5    5.30    4.10
   1  -3   5    1.10    4.20
  -2   3  -5   61.59   15.50
  -2   3  -5   50.59    8.20
   2  -3   5   41.80    8.60
   2  -3   5   34.40    8.10
   2  -3   5   17.50   11.40
  -3   3  -5   21.90    5.60
   3  -3   5   17.80    9.90
   3  -3   5   19.50    6.70
   3  -3   5   27.20    6.60
  -4   3  -5  217.78   18.70
  -4   3  -5  156.98   25.70
   4  -3   5  141.29   19.20
   4  -3   5  182.28   17.90
   4  -3   5  179.98   23.10
  -5   3  -5   40.80    8.60
  -5   3  -5   20.90   13.20
   5  -3   5   53.29   12.60
   5  -3   5   28.80    7.40
   5  -3   5   20.80   10.40
  -6   3  -5   14.00    6.60
  -6   3  -5   -3.70    9.40
   6  -3   5   -0.80    5.70
   6  -3   5    7.70    9.30
   7   2  -5   52.79   17.60
  -7  -2   5   36.60   10.80
   6   2  -5   69.99   17.90
  -6  -2   5   57.49   12.50
  -5  -2   5  431.66   37.80
  -5  -2   5  405.46   41.80
   4   2  -5  137.19   20.30
  -4  -2   5  130.09   10.50
  -4  -2   5  131.69   19.60
  -4  -2   5  154.28   11.30
  -4  -2   5  110.99   14.70
   3   2  -5  624.04   50.79
  -3  -2   5  573.74   44.40
   2   2  -5    3.70    4.80
  -2  -2   5   -0.10    4.90
  -2  -2   5   12.30    4.70
  -2  -2   5   18.60   10.60
  -2  -2   5    8.50    4.10
   1   2  -5   66.09   13.60
   1   2  -5   81.09   11.60
  -1  -2   5   74.49   19.70
  -1  -2   5   78.79    9.70
  -1  -2   5   53.79   12.80
   0   2  -5  376.46   36.40
   0   2  -5  407.56   32.80
   0   2  -5  386.36   29.50
   0  -2   5  395.76   34.70
   0  -2   5  385.66   38.20
  -1   2  -5    3.20    5.70
  -1   2  -5    8.90    3.00
   1  -2   5    2.60    3.30
   1  -2   5    6.90    6.40
   1  -2   5    0.30    3.20
  -2   2  -5  216.98   18.50
  -2   2  -5  181.88   25.90
   2  -2   5  196.28   23.20
   2  -2   5  224.18   19.20
   2  -2   5  204.58   19.00
  -3   2  -5   92.59   21.00
  -3   2  -5  113.39   12.80
   3  -2   5  121.79   13.70
   3  -2   5  125.79   16.60
  -4   2  -5  496.95   49.40
   4  -2   5  416.56   36.60
   4  -2   5  472.45   33.70
  -5   2  -5   11.00    5.80
  -5   2  -5   22.20   11.40
   5  -2   5   12.20    7.20
   5  -2   5   11.00    6.40
   5  -2   5    3.90    3.90
  -6   2  -5    1.80    4.90
  -6   2  -5   -7.10    8.90
   6  -2   5    0.40    8.00
  -7   2  -5   40.20   18.40
  -7   2  -5   38.80   10.00
   7  -2   5   25.90   13.10
   7   1  -5   13.70   17.60
   7   1  -5   19.40   12.50
  -7  -1   5   27.50    9.00
   6   1  -5   28.40   12.30
   6   1  -5   41.00   19.30
  -6  -1   5   51.19   11.00
   5   1  -5   -5.40    8.70
   5   1  -5   13.40    7.00
  -5  -1   5   -1.70    4.90
   4   1  -5  260.87   28.50
  -4  -1   5  238.38   18.00
  -4  -1   5  225.48   22.60
  -4  -1   5  257.17   21.80
   3   1  -5  168.98   20.50
   3   1  -5  166.38   25.50
  -3  -1   5  159.08   16.80
  -3  -1   5  157.88   28.90
  -3  -1   5  150.78   14.10
   2   1  -5 1098.69   73.59
   2   1  -5 1033.40   80.19
  -2  -1   5  869.51   67.49
  -2  -1   5  982.30   79.69
  -2  -1   5  963.90   68.09
   1   1  -5  357.96   31.20
   1   1  -5  358.26   30.20
   1   1  -5  337.17   27.40
   1   1  -5  384.16   37.00
  -1  -1   5  373.96   28.30
  -1  -1   5  319.07   31.40
  -1  -1   5  313.97   35.50
   0   1  -5   16.00    4.50
   0   1  -5   29.40    7.20
   0   1  -5   23.50    8.20
   0  -1   5   10.90    5.40
   0  -1   5   18.20    8.20
  -1   1  -5   27.60   10.30
  -1   1  -5   34.50    6.60
   1  -1   5   36.70    7.80
   1  -1   5   38.20   11.00
   1  -1   5   35.80    6.50
  -2   1  -5 3281.07  203.38
  -2   1  -5 3212.68  214.88
   2  -1   5 3377.46  202.78
   2  -1   5 2958.10  207.68
   2  -1   5 2927.21  202.48
  -3   1  -5 1128.09   92.49
  -3   1  -5 1251.77   81.79
   3  -1   5 1171.68   81.19
   3  -1   5 1307.47   79.29
   3  -1   5 1114.59   83.19
  -4   1  -5  323.77   35.80
   4  -1   5  268.77   22.10
   4  -1   5  261.27   19.50
   4  -1   5  255.57   23.70
  -5   1  -5  142.19   27.20
  -5   1  -5  135.19   14.50
   5  -1   5  121.49   16.20
  -6   1  -5  200.98   34.00
  -6   1  -5  277.37   24.00
   6  -1   5  242.98   26.20
  -7   1  -5   63.59   12.30
  -7   1  -5   59.99   19.10
   7  -1   5   70.49   16.10
   7   0  -5   73.99   19.20
   7   0  -5   47.50   23.20
  -7   0   5   57.29   12.20
   6   0  -5   53.79   18.10
   6   0  -5   42.70   15.20
  -6   0   5   50.59   11.90
  -6   0   5   43.50    7.10
   5   0  -5  115.09   25.20
   4   0  -5   32.50   12.20
   4   0  -5   18.60    8.70
  -4   0   5   41.80    9.50
  -4   0   5   27.80    5.80
   3   0  -5  363.06   38.30
   3   0  -5  366.86   33.40
  -3   0   5  296.37   36.10
  -3   0   5  348.47   26.40
  -3   0   5  334.57   28.70
   2   0  -5 1595.74  121.09
   2   0  -5 1649.44  114.59
  -2   0   5 1733.83  111.49
  -2   0   5 1695.53  122.09
  -2   0   5 1626.14  110.69
   1   0  -5  440.76   33.60
   1   0  -5  463.95   35.90
   1   0  -5  465.15   41.70
  -1   0   5  423.06   35.60
  -1   0   5  446.96   41.60
   0   0  -5  297.77   24.10
   0   0  -5  301.37   24.70
   0   0  -5  317.87   30.20
   0   0  -5  328.17   30.30
   0   0   5  283.57   30.10
  -1   0  -5  617.14   42.40
  -1   0  -5  573.64   42.50
  -1   0  -5  591.14   49.99
   1   0   5  605.34   48.00
  -2   0  -5  324.47   34.30
  -2   0  -5  381.36   27.60
   2   0   5  374.26   25.60
   2   0   5  352.46   29.70
   2   0   5  303.97   26.00
  -3   0  -5  290.27   33.40
  -3   0  -5  346.17   26.30
   3   0   5  293.87   24.60
   3   0   5  327.77   22.30
   3   0   5  331.57   24.80
  -4   0  -5   93.89   21.10
  -4   0  -5   72.79   10.30
  -5   0  -5   93.69   12.40
  -5   0  -5  108.19   22.30
   5   0   5   91.89   13.90
  -6   0  -5  204.18   30.60
  -6   0  -5  212.18   21.10
   6   0   5  221.58   24.30
  -7   0  -5    9.90    5.10
   7   0   5    9.60    8.90
   7  -1  -5  260.57   35.40
   7  -1  -5  233.08   38.20
  -7   1   5  196.78   22.60
  -7   1   5  190.28   22.60
   6  -1  -5   74.39   22.20
   6  -1  -5   65.09   18.10
  -6   1   5   69.19   13.60
   5  -1  -5  736.03   68.39
   5  -1  -5  615.84   76.59
  -5   1   5  727.23   51.79
   4  -1  -5  605.44   58.59
   4  -1  -5  631.04   54.19
  -4   1   5  615.74   47.70
   3  -1  -5  613.24   57.19
   3  -1  -5  654.13   51.99
  -3   1   5  576.44   54.59
  -3   1   5  642.64   47.30
   2  -1  -5   31.40   10.70
   2  -1  -5   36.20    9.50
  -2   1   5   42.50    8.50
  -2   1   5   34.80   12.10
  -2   1   5   38.60    7.70
   1  -1  -5   20.70    6.60
   1  -1  -5   32.30    9.80
   1  -1  -5   30.70    6.60
  -1   1   5   33.20   10.60
  -1   1   5   26.70    7.30
   0  -1  -5  127.19   12.60
   0  -1  -5  125.19   16.30
   0  -1  -5  135.09   12.60
   0   1   5  119.49   14.90
   0   1   5  114.89   16.50
  -1  -1  -5  843.42   64.39
  -1  -1  -5  883.51   58.69
  -1  -1  -5  939.41   60.89
   1   1   5  816.02   65.29
   1   1   5  872.81   67.89
   1   1   5  912.41   60.79
  -2  -1  -5  189.98   16.10
  -2  -1  -5  165.78   16.50
  -2  -1  -5  162.58   21.80
   2   1   5  174.18   16.60
   2   1   5  168.18   14.70
   2   1   5  171.98   13.10
  -3  -1  -5   -2.80    2.80
  -3  -1  -5   -0.50    5.80
   3   1   5   -1.00    2.40
   3   1   5    2.60    2.60
  -4  -1  -5  278.77   31.80
  -4  -1  -5  251.37   22.50
   4   1   5  300.57   29.90
   4   1   5  246.78   21.00
  -5  -1  -5   15.40   10.70
  -5  -1  -5   26.90    7.10
   5   1   5   28.40    7.90
  -6  -1  -5  281.87   25.20
  -6  -1  -5  296.37   35.60
   6   1   5  247.58   26.90
  -7  -1  -5   27.50   12.50
  -7  -1  -5   40.10    9.40
   7   1   5   25.20   11.10
  -8  -1  -5   33.90   16.50
  -8  -1  -5    9.10    6.50
   8   1   5   12.40   12.70
   7  -2  -5   88.49   24.00
   7  -2  -5  110.49   25.90
  -7   2   5  126.49   17.00
  -7   2   5  120.19   17.30
   6  -2  -5   15.30    8.90
  -6   2   5   -5.00    4.90
  -6   2   5    0.90    5.20
   5  -2  -5  344.07   41.30
  -5   2   5  345.77   29.00
  -5   2   5  313.47   30.00
   4  -2  -5 1056.59   92.79
   4  -2  -5 1233.48   89.89
  -4   2   5 1158.48   82.19
  -4   2   5 1173.28   79.79
   3  -2  -5  144.19   18.10
   3  -2  -5  137.89   21.90
  -3   2   5  123.99   14.80
  -3   2   5  129.69   13.80
  -3   2   5  109.89   21.40
   2  -2  -5  218.08   27.10
   2  -2  -5  224.48   23.30
  -2   2   5  244.48   21.60
  -2   2   5  246.68   28.00
  -2   2   5  231.48   21.10
   1  -2  -5 1017.30   73.99
   1  -2  -5 1012.50   80.49
   1  -2  -5 1046.60   72.89
  -1   2   5 1160.78   75.69
  -1   2   5 1076.19   80.39
   0  -2  -5  996.60   67.29
   0  -2  -5  867.81   72.19
   0  -2  -5  877.61   65.89
   0   2   5 1073.49   71.89
   0   2   5 1114.19   74.29
   0   2   5  985.90   67.69
  -1  -2  -5 2096.09  152.48
  -1  -2  -5 2140.79  145.39
  -1  -2  -5 2441.76  149.59
   1   2   5 2499.45  156.78
   1   2   5 2300.87  146.99
   1   2   5 2256.97  154.48
  -2  -2  -5   95.49   10.10
  -2  -2  -5   60.49    9.50
   2   2   5   61.39   13.20
   2   2   5   90.39    9.50
  -3  -2  -5  530.05   39.40
  -3  -2  -5  483.65   36.80
  -3  -2  -5  609.94   50.69
   3   2   5  576.04   35.80
   3   2   5  489.35   45.40
  -4  -2  -5  432.76   33.90
  -4  -2  -5  478.15   44.80
   4   2   5  415.76   28.80
   4   2   5  430.96   29.70
  -5  -2  -5   22.00    6.60
  -5  -2  -5   22.00   10.70
   5   2   5   27.30    6.30
  -6  -2  -5   87.49   12.20
  -6  -2  -5  104.79   25.60
   6   2   5   80.69   13.40
  -7  -2  -5   35.00    9.20
  -7  -2  -5   17.80   12.70
   7   2   5   19.80    9.60
  -8  -2  -5   17.40    8.10
  -8  -2  -5   26.70   13.80
   8   2   5    1.40   10.20
   7  -3  -5   -3.90   10.10
   7  -3  -5   17.50   15.40
  -7   3   5    2.50    6.40
  -7   3   5   10.00    7.90
   6  -3  -5   42.50   17.10
   6  -3  -5   19.40   13.10
  -6   3   5   27.90    9.40
  -6   3   5   18.90    7.50
   5  -3  -5   89.09   19.10
  -5   3   5   62.99   12.80
  -5   3   5   79.39   12.70
   4  -3  -5  127.29   19.80
  -4   3   5  164.38   16.90
  -4   3   5  115.39   15.50
   3  -3  -5   39.90   15.40
   3  -3  -5   38.60   12.10
  -3   3   5   57.59   14.50
  -3   3   5   49.10   10.40
  -3   3   5   63.19    9.60
   2  -3  -5  259.97   31.80
   2  -3  -5  301.57   28.90
  -2   3   5  321.27   26.90
  -2   3   5  322.67   37.20
  -2   3   5  328.87   27.20
   1  -3  -5   44.50    9.60
   1  -3  -5   66.59    9.00
  -1   3   5   65.29   10.00
  -1   3   5   70.39   14.80
   0  -3  -5   11.40    5.50
   0  -3  -5   12.90    4.20
   0  -3  -5   13.60    4.70
   0   3   5   12.50    5.60
   0   3   5    4.60    5.10
   0   3   5   21.10    7.50
  -1  -3  -5    6.80    2.00
  -1  -3  -5    5.30    3.00
  -1  -3  -5    1.00    4.20
   1   3   5    3.50    2.00
   1   3   5    5.70    3.90
   1   3   5   14.20    5.60
  -2  -3  -5  718.33   50.29
   2   3   5  697.23   56.09
  -3  -3  -5  500.35   40.60
  -3  -3  -5  540.35   40.90
   3   3   5  630.84   38.30
   3   3   5  544.25   47.40
  -4  -3  -5  227.48   17.30
  -4  -3  -5  297.47   23.00
   4   3   5  256.67   28.00
  -5  -3  -5   -2.70    2.90
   5   3   5   11.00    6.40
  -6  -3  -5   76.59   11.70
  -6  -3  -5   88.09    9.10
   6   3   5   91.39   20.00
   6   3   5   72.59   10.00
  -7  -3  -5  644.14   48.40
   7   3   5  590.84   45.60
   7   3   5  560.14   55.59
  -8  -3  -5  453.95   38.50
   8   3   5  394.26   46.80
   8   3   5  443.16   37.90
   7  -4  -5    6.90   13.10
   7  -4  -5   35.60   17.60
  -7   4   5   27.50   12.00
  -7   4   5   13.90    9.10
   6  -4  -5   13.40   11.20
   6  -4  -5   17.80   12.50
  -6   4   5   18.20    8.20
   5  -4  -5   -1.60    8.20
   5  -4  -5    6.90    8.70
  -5   4   5   10.00    5.50
  -5   4   5    4.40    5.70
   4  -4  -5   10.00    9.10
   4  -4  -5   14.80   11.40
  -4   4   5   15.90    7.00
  -4   4   5   16.10    7.10
   3  -4  -5    5.70    6.60
   3  -4  -5   16.00    9.20
  -3   4   5   17.90    6.70
  -3   4   5   14.60    6.70
   2  -4  -5  109.59   16.00
   2  -4  -5  129.29   19.70
  -2   4   5  116.59   14.10
  -2   4   5  131.39   15.30
  -2   4   5  127.79   20.00
   1  -4  -5  474.15   39.90
   1  -4  -5  452.85   44.30
   1  -4  -5  443.86   37.40
  -1   4   5  514.35   40.50
  -1   4   5  541.35   39.50
  -1   4   5  584.04   45.70
   0  -4  -5  194.58   24.10
   0  -4  -5  229.08   19.20
   0  -4  -5  194.58   19.20
   0   4   5  242.48   22.90
  -1  -4  -5    3.20    2.40
  -1  -4  -5    5.80    4.00
  -1  -4  -5    2.40    2.20
   1   4   5    9.80    4.90
   1   4   5    3.90    4.80
   1   4   5    1.80    1.60
  -2  -4  -5   42.20    8.10
   2   4   5   46.60   11.20
   2   4   5   53.19    7.80
  -3  -4  -5  811.02   61.79
  -3  -4  -5  912.71   60.59
   3   4   5  848.62   66.49
  -4  -4  -5   -1.00    3.30
  -4  -4  -5   -2.00    3.60
   4   4   5    1.10    2.50
   4   4   5    8.60    5.90
  -5  -4  -5    3.40    3.30
  -5  -4  -5    5.00    3.60
  -5  -4  -5    8.50    3.70
   5   4   5   -1.40    5.50
  -6  -4  -5   94.89   12.60
   6   4   5   66.79   16.60
  -7  -4  -5   43.50   10.50
   7   4   5   36.60   14.30
  -8  -4  -5    0.30    5.60
   8   4   5  -10.20   10.40
   6  -5  -5  124.19   26.30
   6  -5  -5  120.39   25.60
  -6   5   5  120.49   17.70
  -6   5   5  176.18   23.50
   5  -5  -5   -0.70   11.40
   5  -5  -5   15.50   10.70
  -5   5   5   20.40    9.00
  -5   5   5    9.00    6.00
   4  -5  -5   11.40    7.70
  -4   5   5    2.40    4.80
  -4   5   5   -0.30    5.80
   3  -5  -5  222.68   25.70
   3  -5  -5  174.78   26.30
  -3   5   5  238.58   22.70
  -3   5   5  245.48   24.30
   2  -5  -5  351.16   39.40
   2  -5  -5  387.06   36.50
  -2   5   5  435.56   33.90
  -2   5   5  428.06   35.90
   1  -5  -5    3.10    4.40
   1  -5  -5    3.60    5.80
  -1   5   5    8.90    3.60
  -1   5   5    6.20    4.50
  -1   5   5   -3.20    5.80
   0  -5  -5 1802.72  119.19
   0  -5  -5 1683.43  125.39
   0  -5  -5 1818.32  117.99
  -1  -5  -5  216.68   20.00
  -1  -5  -5  206.38   24.80
  -1  -5  -5  238.98   21.00
   1   5   5  292.67   26.70
   1   5   5  261.97   18.00
  -2  -5  -5  292.67   21.50
  -2  -5  -5  380.46   26.60
  -2  -5  -5  305.57   29.30
  -2  -5  -5  291.47   21.10
  -3  -5  -5  112.59   15.40
  -3  -5  -5  141.39   13.70
   3   5   5  118.09   13.00
   3   5   5  114.09   17.20
  -4  -5  -5   80.99   13.40
  -4  -5  -5  102.29   12.00
   4   5   5  102.19   15.80
  -5  -5  -5    6.90    4.60
  -5  -5  -5    7.80    5.20
   5   5   5   -2.10    6.20
   5   5   5   10.50    4.00
  -6  -5  -5   56.29    8.90
  -6  -5  -5   65.09   12.20
   6   5   5   35.90   11.90
  -7  -5  -5   48.70   11.00
   7   5   5   37.50    6.00
   7   5   5   36.80   13.40
   5  -6  -5   16.20    9.50
   5  -6  -5    5.80   11.20
  -5   6   5    8.00    9.30
  -5   6   5   12.20    6.30
   4  -6  -5   50.39   13.30
   4  -6  -5   29.80   14.20
  -4   6   5   57.89   15.70
  -4   6   5   37.00    9.50
   3  -6  -5   65.89   16.30
   3  -6  -5   65.49   17.10
  -3   6   5   83.19   17.00
  -3   6   5   70.19   13.50
   2  -6  -5   30.30   10.60
   2  -6  -5   20.90    7.50
  -2   6   5   16.70    8.60
  -2   6   5   27.80    7.50
   1  -6  -5   33.70   10.10
   1  -6  -5   45.10   13.90
  -1   6   5   59.29   11.30
  -1   6   5   65.89   13.70
   0  -6  -5 2656.63  186.28
   0  -6  -5 3004.20  185.28
  -1  -6  -5 1049.89   81.09
  -1  -6  -5 1215.28   81.79
   1   6   5 1350.86   89.09
  -2  -6  -5   22.10    7.70
  -2  -6  -5   14.90    5.60
  -2  -6  -5   13.30    5.00
  -2  -6  -5   22.00    4.60
   2   6   5   19.20    7.60
   2   6   5   19.10    6.90
  -3  -6  -5  178.58   16.30
  -3  -6  -5  160.88   19.80
  -3  -6  -5  157.78   12.80
  -3  -6  -5  134.39   12.30
   3   6   5  166.08   17.50
  -4  -6  -5 1149.19   75.09
  -4  -6  -5  948.91   76.39
   4   6   5 1112.69   81.39
  -5  -6  -5   22.30    7.80
   5   6   5   14.50    6.00
   5   6   5   33.40    9.80
  -6  -6  -5   35.30    9.20
  -6  -6  -5   29.60    8.80
   6   6   5   66.89   16.80
  -7  -6  -5   55.29   12.40
   7   6   5   73.49   17.20
   5  -7  -5    8.20   14.00
   5  -7  -5   23.00   15.00
  -5   7   5   39.10   13.30
  -5   7   5   36.70   10.30
   4  -7  -5   48.80   15.30
  -4   7   5   36.30    9.90
  -4   7   5   29.00   12.20
   3  -7  -5    5.40   10.00
   3  -7  -5    6.90    7.90
  -3   7   5   22.90    9.40
  -3   7   5   23.20    8.90
   2  -7  -5   11.50   10.60
   2  -7  -5   24.50    9.50
  -2   7   5   19.60    9.90
  -2   7   5   15.10    6.50
   1  -7  -5  308.87   36.20
   1  -7  -5  315.47   31.60
  -1   7   5  369.76   29.90
   0  -7  -5   21.20    7.70
   0  -7  -5   14.30    7.60
   0   7   5   27.70    8.40
   0   7   5   14.00    8.80
  -1  -7  -5  983.40   63.59
  -1  -7  -5  836.22   75.39
  -1  -7  -5  825.62   63.59
  -2  -7  -5  133.09   14.40
  -2  -7  -5  111.99   14.50
  -3  -7  -5    5.40    4.60
  -3  -7  -5    7.90    7.20
  -3  -7  -5    0.20    4.50
  -4  -7  -5   -3.80    7.20
  -4  -7  -5    8.50    6.40
  -4  -7  -5   -1.20    4.10
  -4  -7  -5   -2.50    4.40
   4   7   5   -1.10    6.80
  -5  -7  -5   54.29   10.50
  -5  -7  -5   29.20   11.20
   5   7   5   66.89   15.00
   5   7   5   34.40   10.00
  -6  -7  -5    4.60   16.20
  -6  -7  -5   44.60   11.70
  -6  -7  -5   68.09   12.40
   6   7   5   36.90   11.50
   3  -8  -5    9.80   10.20
  -3   8   5    5.40    6.80
  -3   8   5   18.60    8.70
   2  -8  -5   18.00    9.40
   2  -8  -5   12.20    9.70
  -2   8   5    8.70    8.60
  -2   8   5   20.20    7.60
   1  -8  -5    5.60    7.30
   1  -8  -5    4.70    8.10
  -1   8   5   11.20    8.00
  -1   8   5   14.00    7.40
   0  -8  -5   75.99   15.40
   0  -8  -5   78.59   17.10
   0   8   5   81.59   17.30
  -1  -8  -5  294.87   24.50
  -1  -8  -5  246.88   29.40
  -1  -8  -5  225.98   25.20
  -2  -8  -5  138.69   15.80
  -2  -8  -5  124.69   19.50
   2   8   5  151.08   21.20
  -3  -8  -5   33.80    7.90
  -3  -8  -5   19.40   11.50
  -3  -8  -5   33.60    8.30
   3   8   5   18.00    9.60
  -4  -8  -5   -1.30    8.20
  -4  -8  -5    0.20    5.00
   4   8   5    5.40    8.50
  -5  -8  -5   93.19   15.10
  -5  -8  -5   66.29   16.50
   5   8   5  133.09   23.00
   2  -9  -5   66.39   16.90
  -2   9   5   77.49   14.40
  -2   9   5   90.59   19.90
   1  -9  -5  259.07   29.90
  -1   9   5  260.57   24.80
  -1   9   5  219.38   30.80
   0   9   5  197.68   28.30
   0   9   5  186.68   21.00
  -1  -9  -5    6.60    9.10
  -1  -9  -5   21.60   13.10
   1   9   5   18.60    9.00
   1   9   5   54.39   15.20
  -2  -9  -5  400.36   37.60
  -2  -9  -5  527.95   37.00
  -2  -9  -5  378.36   42.90
  -3  -9  -5    4.40    7.40
  -3  -9  -5    0.40    6.00
  -3  -9  -5  -11.00   10.10
   3   9   5   18.50    9.40
  -4  -9  -5   16.40    7.50
   4   9   5    0.90    8.80
   1   6  -6  241.38   34.30
  -1  -6   6  345.97   34.30
  -1  -6   6  281.47   34.30
   0   6  -6    8.90   12.10
   0  -6   6   25.50   11.20
   4   5  -6    6.70    9.70
  -4  -5   6   15.90    7.80
  -4  -5   6   11.70   11.40
   3   5  -6   41.90   12.40
  -3  -5   6    7.20    6.90
   2   5  -6   37.40   12.50
   2   5  -6   30.60   13.90
  -2  -5   6   44.70   14.90
  -2  -5   6   52.69    9.50
   1   5  -6   15.10   11.50
  -1  -5   6   25.20   11.90
  -1  -5   6   17.50    6.50
  -1  -5   6   14.20    8.70
   0   5  -6    3.20   10.80
   0  -5   6   -8.30    5.60
   0  -5   6   20.40    6.70
   0  -5   6   12.00    8.50
  -1   5  -6   -1.10    9.80
   1  -5   6   -5.40    5.40
   1  -5   6   -2.20    7.10
  -2   5  -6    0.10    6.20
  -2   5  -6    4.50    9.40
   2  -5   6    1.20    7.80
  -3   5  -6    1.10    6.90
  -3   5  -6  -14.90   12.10
   3  -5   6    6.60    8.40
   3  -5   6   21.30    8.10
   5   4  -6  -12.20    9.40
  -5  -4   6   -3.60   11.10
  -5  -4   6    7.10    6.40
   4   4  -6   25.80   12.00
  -4  -4   6   29.80    8.80
  -4  -4   6    3.90   10.50
   3   4  -6  107.69   21.20
  -3  -4   6  105.19   14.40
  -3  -4   6  134.29   21.70
  -3  -4   6   88.59   14.50
   2   4  -6  193.88   23.70
   2   4  -6  125.29   21.10
  -2  -4   6  153.98   17.20
  -2  -4   6  174.58   24.70
   1   4  -6   22.40    9.90
   1   4  -6   26.60   10.70
  -1  -4   6   27.10   10.90
  -1  -4   6   35.30    8.20
   0   4  -6  105.19   22.10
   0  -4   6  151.78   19.90
   0  -4   6  117.89   16.00
   0  -4   6  121.69   13.90
  -1   4  -6    8.70    6.30
  -1   4  -6   12.00    8.70
   1  -4   6    9.50    8.20
   1  -4   6   29.40    8.70
  -2   4  -6   39.10    8.20
   2  -4   6   45.70   10.50
   2  -4   6   37.30    9.90
  -3   4  -6   16.80    6.80
  -3   4  -6    2.70   11.80
   3  -4   6   16.40    7.00
   3  -4   6    7.00    5.90
  -4   4  -6   12.90    7.60
  -4   4  -6   21.20   13.60
   4  -4   6   32.10   25.10
   4  -4   6   22.50    8.20
   4  -4   6   13.80    8.30
   6   3  -6   50.89   17.30
  -6  -3   6   18.80   12.40
  -6  -3   6   31.00   10.70
   5   3  -6   10.80    9.30
  -5  -3   6   17.20    7.40
  -5  -3   6   -3.70    8.20
   4   3  -6  151.08   22.50
  -4  -3   6  156.48   11.50
  -4  -3   6  157.48   17.60
  -4  -3   6  136.79   23.30
   3   3  -6  201.88   25.30
  -3  -3   6  226.78   28.20
  -3  -3   6  205.48   20.90
   2   3  -6    3.50    6.10
   2   3  -6    7.70    6.80
  -2  -3   6    3.50    6.90
  -2  -3   6   -2.60    4.50
   1   3  -6  152.68   20.70
   1   3  -6  157.58   19.00
  -1  -3   6  138.99   15.70
  -1  -3   6  173.48   22.90
   0   3  -6  278.07   32.30
   0   3  -6  295.17   29.00
   0   3  -6  284.77   25.30
   0  -3   6  330.27   28.00
   0  -3   6  323.47   31.40
  -1   3  -6    4.90    7.90
  -1   3  -6   -3.30    3.60
   1  -3   6   -3.20    5.10
   1  -3   6  -14.80    8.90
  -2   3  -6   27.40   10.30
  -2   3  -6   27.70    7.30
   2  -3   6    5.20   11.20
   2  -3   6   15.60    6.60
   2  -3   6   25.00    7.20
  -3   3  -6    9.10    5.30
  -3   3  -6    4.30   10.30
   3  -3   6    0.20    4.20
   3  -3   6   17.50   10.70
   3  -3   6    1.40    4.90
  -4   3  -6   36.10   13.50
  -4   3  -6   46.60    9.50
   4  -3   6   28.10    8.00
   4  -3   6   29.50   13.10
   4  -3   6   21.20    8.90
  -5   3  -6   11.00    7.10
  -5   3  -6   -4.10   12.60
   5  -3   6    6.10    5.50
   5  -3   6   -7.80    6.00
   6   2  -6   20.50   13.80
  -6  -2   6   25.80   17.80
  -6  -2   6   20.50    8.60
   5   2  -6    9.40    9.30
  -5  -2   6   -6.60    7.90
  -5  -2   6    4.50    5.90
   4   2  -6   98.49   20.40
  -4  -2   6   72.19   18.10
  -4  -2   6  123.69   13.30
  -4  -2   6   99.19    9.40
  -4  -2   6  118.89   15.20
  -3  -2   6   35.30   11.50
  -3  -2   6   41.80    9.40
  -3  -2   6   37.30    8.10
   2   2  -6    3.60    6.20
  -2  -2   6   14.40    7.70
  -2  -2   6   25.30    7.40
   1   2  -6   51.99   12.60
   1   2  -6   39.50   11.70
  -1  -2   6   44.20   12.20
  -1  -2   6   53.49    9.90
   0   2  -6  104.09   11.20
   0   2  -6   80.09   12.30
   0   2  -6   77.69   16.10
   0  -2   6   88.29   14.40
   0  -2   6   85.89   20.20
  -1   2  -6  118.19   22.60
  -1   2  -6  159.58   15.20
   1  -2   6  132.29   17.00
   1  -2   6  161.48   15.40
   1  -2   6  110.89   21.80
  -2   2  -6   13.50    5.10
  -2   2  -6    7.00    8.50
   2  -2   6    5.60    3.90
   2  -2   6   19.30    5.70
   2  -2   6   -3.90    9.00
  -3   2  -6 1100.99   72.69
  -3   2  -6  913.31   83.59
   3  -2   6  998.60   72.49
   3  -2   6 1062.19   70.69
  -4   2  -6  448.36   33.60
  -4   2  -6  380.36   44.70
   4  -2   6  407.66   34.10
   4  -2   6  404.66   30.90
   4  -2   6  323.87   33.60
  -5   2  -6   -0.60    4.90
  -5   2  -6   22.30   13.30
   5  -2   6   14.40    6.60
   5  -2   6   -2.10    5.30
   5  -2   6    5.00    3.60
  -6   2  -6   21.60    9.60
  -6   2  -6   43.50   15.90
   6  -2   6   11.80    9.10
   6   1  -6   24.80   15.30
  -6  -1   6    7.30    5.30
   5   1  -6   10.90    7.70
   5   1  -6    1.50   10.10
  -5  -1   6    1.70    3.70
  -5  -1   6   -3.50    2.60
  -5  -1   6    5.70    4.50
   4   1  -6   49.00   16.80
   4   1  -6   43.60   12.10
  -4  -1   6   40.30    6.60
  -4  -1   6   33.60    8.90
   3   1  -6   81.09   15.90
   3   1  -6   62.09   18.80
  -3  -1   6   72.49   13.20
   2   1  -6  267.47   33.50
   2   1  -6  265.47   25.90
  -2  -1   6  243.08   23.30
  -2  -1   6  237.58   22.60
   1   1  -6  645.94   48.70
   1   1  -6  603.14   45.60
  -1  -1   6  627.74   56.39
  -1  -1   6  539.55   49.80
  -1  -1   6  590.54   48.30
  -1  -1   6  685.43   46.90
   0   1  -6  284.27   28.20
   0   1  -6  243.78   21.40
   0   1  -6  254.87   23.20
   0  -1   6  225.88   25.10
   0  -1   6  230.98   28.70
  -1   1  -6   26.30    6.40
  -1   1  -6   31.90   10.10
   1  -1   6   33.70   10.90
   1  -1   6   33.70    8.60
   1  -1   6   26.50    6.20
  -2   1  -6   38.80    7.40
  -2   1  -6   20.50   10.20
   2  -1   6   33.10    7.10
   2  -1   6   35.70   11.40
   2  -1   6   40.90    8.20
  -3   1  -6  557.64   38.70
  -3   1  -6  424.46   46.90
   3  -1   6  431.16   41.30
   3  -1   6  511.35   35.20
   3  -1   6  477.55   36.90
  -4   1  -6    7.80    4.30
  -4   1  -6   14.50   10.40
   4  -1   6    6.40    5.20
   4  -1   6    1.50    2.40
  -5   1  -6  -12.80    8.60
  -5   1  -6   -3.60    3.70
   5  -1   6    3.00    5.80
  -6   1  -6   16.60    6.50
  -6   1  -6   13.10   11.20
   6  -1   6   14.10    8.80
   7   0  -6   27.60   15.80
   7   0  -6   35.90   23.00
  -7   0   6   16.30    9.20
   6   0  -6  140.19   31.60
   6   0  -6  103.69   23.60
  -6   0   6  125.99   16.90
  -6   0   6  107.39   11.40
   5   0  -6   23.70   14.30
   5   0  -6   18.30    9.90
  -5   0   6   28.80    5.70
  -5   0   6   23.10    8.70
   4   0  -6   98.19   23.50
  -4   0   6   96.69   17.20
  -4   0   6   70.59   10.90
   3   0  -6   23.30   11.80
   3   0  -6   12.40    8.00
  -3   0   6   23.60    7.30
  -3   0   6   24.00    6.10
   2   0  -6   80.59   19.40
   2   0  -6   96.99   16.70
  -2   0   6   88.99   12.30
  -2   0   6   82.39   20.50
  -2   0   6   79.39   13.50
   1   0  -6   36.40    7.80
   1   0  -6   26.40   10.50
   1   0  -6   38.50    8.90
  -1   0   6   30.00    9.00
   0   0  -6   31.00    9.80
   0   0  -6   25.70    6.30
   0   0  -6   24.80    5.70
   0   0  -6   32.90   10.20
   0   0   6   37.10    9.20
   0   0   6   14.00    9.70
  -1   0  -6    7.70    6.30
  -1   0  -6    2.20    3.10
  -1   0  -6    1.60    2.90
   1   0   6   11.80    6.50
   1   0   6   -0.30    3.30
  -2   0  -6  605.24   43.30
  -2   0  -6  619.84   53.69
   2   0   6  593.84   46.60
   2   0   6  513.85   41.90
  -3   0  -6   46.80    8.80
  -3   0  -6   92.49   19.50
   3   0   6   49.70    6.40
  -4   0  -6  238.38   21.90
   4   0   6  223.28   20.80
  -5   0  -6   -0.50    7.00
  -5   0  -6   -9.20    3.50
   5   0   6    7.60    5.40
  -6   0  -6   18.40    6.90
  -6   0  -6    6.20   13.10
   6   0   6   10.20    8.50
  -7   0  -6    9.80    6.00
  -7   0  -6   -6.80   12.50
   7   0   6   26.30   12.40
   7  -1  -6   69.99   24.30
   7  -1  -6   69.79   22.70
  -7   1   6   80.19   16.30
   6  -1  -6   -5.00   12.60
   6  -1  -6   12.30   10.80
  -6   1   6    3.20    5.20
  -6   1   6    3.80    5.50
   5  -1  -6    6.20   10.10
   5  -1  -6    2.00    7.30
  -5   1   6   -5.40    3.90
  -5   1   6    2.40    4.40
   4  -1  -6  987.20   88.89
   4  -1  -6 1064.69   82.19
  -4   1   6 1065.19   72.09
   3  -1  -6 2482.15  177.28
   3  -1  -6 2472.15  185.98
  -3   1   6 2776.62  171.28
  -3   1   6 2671.03  173.78
   2  -1  -6  198.98   21.10
   2  -1  -6  165.18   25.50
  -2   1   6  183.98   26.10
  -2   1   6  182.98   19.10
  -2   1   6  206.08   19.80
   1  -1  -6  808.82   56.09
   1  -1  -6  711.13   63.29
   1  -1  -6  749.42   56.49
  -1   1   6  755.22   57.99
  -1   1   6  847.22   66.09
   0  -1  -6 1411.16  103.39
   0  -1  -6 1371.26   94.99
   0  -1  -6 1422.66   95.79
   0   1   6 1394.16  100.39
   0   1   6 1492.15  104.39
  -1  -1  -6  481.25   40.40
  -1  -1  -6  441.46   32.90
  -1  -1  -6  449.56   35.10
   1   1   6  476.65   40.40
   1   1   6  446.26   40.30
  -2  -1  -6    8.50    6.30
  -2  -1  -6    2.80    2.70
   2   1   6    6.40    4.80
   2   1   6    2.40    4.60
  -3  -1  -6    8.10    4.30
   3   1   6    2.00    3.00
   3   1   6    4.30    2.20
   3   1   6    7.20    3.00
  -4  -1  -6  129.59   14.40
  -4  -1  -6  109.69   23.00
  -5  -1  -6  531.05   52.69
  -5  -1  -6  509.85   40.20
   5   1   6  478.15   39.00
  -6  -1  -6   41.20   10.10
  -6  -1  -6   36.70   17.90
   6   1   6   42.50   11.10
  -7  -1  -6    0.40    4.50
  -7  -1  -6    8.90   12.60
   7  -2  -6   37.00   17.40
   7  -2  -6   61.59   20.40
  -7   2   6   33.60   10.30
  -7   2   6   47.00   11.00
   6  -2  -6   19.40   10.90
   6  -2  -6   46.70   18.70
  -6   2   6   13.80    8.40
  -6   2   6   35.30    9.60
   5  -2  -6   47.80   17.00
   5  -2  -6   76.59   18.10
  -5   2   6   73.09   11.30
  -5   2   6   43.60   11.70
   4  -2  -6   76.99   19.80
   4  -2  -6   98.89   19.70
  -4   2   6   84.99   11.60
  -4   2   6   77.09   17.00
   3  -2  -6   72.39   15.00
   3  -2  -6   59.99   18.90
  -3   2   6   55.19   10.50
  -3   2   6   35.20    9.90
   2  -2  -6  102.79   21.10
   2  -2  -6   95.69   15.10
  -2   2   6  122.39   14.80
  -2   2   6  123.89   14.80
  -2   2   6  114.89   22.40
   1  -2  -6   -9.20    5.00
   1  -2  -6   -1.40    3.20
   1  -2  -6    2.40    2.90
  -1   2   6   -2.60    3.50
  -1   2   6  -13.80    6.20
   0  -2  -6    9.60    4.70
   0  -2  -6    0.60    5.00
   0  -2  -6   12.60    3.90
   0   2   6    5.90    7.20
   0   2   6   19.50    6.90
  -1  -2  -6    5.70    3.80
  -1  -2  -6   14.60    5.50
  -1  -2  -6    1.90    2.80
   1   2   6    3.30    5.40
   1   2   6    8.20    4.60
   1   2   6    8.00    6.10
  -2  -2  -6  225.28   22.70
  -2  -2  -6  249.08   21.70
   2   2   6  238.78   26.90
   2   2   6  242.88   16.40
   2   2   6  232.38   17.90
   2   2   6  237.58   23.40
  -3  -2  -6  118.09   13.70
  -3  -2  -6  127.39   24.10
   3   2   6  119.89   10.50
   3   2   6  137.39   19.80
  -4  -2  -6  411.26   33.50
  -4  -2  -6  413.06   44.80
  -5  -2  -6  119.49   25.60
  -5  -2  -6  153.98   16.70
   5   2   6  151.08   12.00
   5   2   6  144.69   12.90
  -6  -2  -6   24.60    7.40
  -6  -2  -6   30.40   13.60
  -7  -2  -6  164.38   32.40
  -7  -2  -6   80.59   15.10
   7   2   6  107.99   17.70
   6  -3  -6   28.80   13.20
   6  -3  -6  -12.70   12.70
  -6   3   6    7.40    7.40
  -6   3   6   14.00    8.30
   5  -3  -6  -11.80    7.60
   5  -3  -6    8.10   10.10
  -5   3   6   -6.80    5.30
  -5   3   6    3.20    5.00
   4  -3  -6  457.65   49.99
   4  -3  -6  497.85   45.40
  -4   3   6  429.26   38.80
  -4   3   6  465.65   38.10
   3  -3  -6  462.05   41.80
  -3   3   6  463.95   36.90
  -3   3   6  416.76   37.40
   2  -3  -6   34.50   12.70
   2  -3  -6   47.50   10.80
  -2   3   6   55.59   11.20
  -2   3   6   32.00    9.50
  -2   3   6   49.20   15.60
   1  -3  -6  129.39   15.50
   1  -3  -6  118.19   19.80
   1  -3  -6  143.39   15.20
  -1   3   6  161.88   24.70
  -1   3   6  147.29   17.30
   0  -3  -6   81.09   10.00
   0  -3  -6   75.39   16.00
   0  -3  -6  109.19   12.00
   0   3   6   94.79   14.40
   0   3   6   98.19   15.60
  -1  -3  -6   71.39    7.10
  -1  -3  -6   84.19   10.40
  -1  -3  -6   68.89   14.70
   1   3   6   86.99   14.00
   1   3   6   77.49   11.90
   1   3   6   84.29    8.90
  -2  -3  -6  115.69   15.90
  -2  -3  -6  121.39   14.00
   2   3   6  152.58   14.70
   2   3   6  145.69   19.20
  -3  -3  -6   63.99   10.10
  -3  -3  -6   81.99   10.60
   3   3   6   73.09   15.80
   3   3   6   65.69    7.60
  -4  -3  -6   72.29   10.70
   4   3   6   76.69   17.70
  -5  -3  -6   -2.80    3.70
  -6  -3  -6   54.89   11.50
   6   3   6   36.40   12.70
   7   3   6   17.80   11.40
   6  -4  -6  137.49   27.60
  -6   4   6   87.99   18.60
  -6   4   6  130.79   18.10
   5  -4  -6   50.99   17.80
   5  -4  -6   80.59   20.00
  -5   4   6   72.49   14.60
  -5   4   6   68.89   14.50
   4  -4  -6  105.99   24.20
   4  -4  -6  108.39   24.00
  -4   4   6  154.58   18.80
  -4   4   6  135.09   17.20
   3  -4  -6   70.59   15.50
   3  -4  -6   89.89   20.00
  -3   4   6   57.09   12.80
  -3   4   6   87.69   12.70
   2  -4  -6  192.28   23.10
   2  -4  -6  202.88   28.30
  -2   4   6  208.18   21.50
  -2   4   6  215.08   22.10
   1  -4  -6  240.18   30.50
   1  -4  -6  230.58   24.70
   1  -4  -6  258.37   24.10
  -1   4   6  302.77   28.00
  -1   4   6  317.27   32.30
  -1   4   6  287.27   25.70
   0  -4  -6   18.20    5.90
   0  -4  -6   19.30    8.20
   0  -4  -6   17.80    6.40
   0   4   6   19.70    8.80
   0   4   6   29.80    9.30
  -1  -4  -6   11.10    5.00
  -1  -4  -6   11.00    7.20
   1   4   6    4.50    5.30
   1   4   6    1.90    6.30
   1   4   6    9.50    2.70
  -2  -4  -6   36.70   10.40
  -2  -4  -6   45.10    8.90
   2   4   6   38.40   11.80
   2   4   6   41.70    8.30
  -3  -4  -6  166.38   17.40
   3   4   6  139.69   20.70
   3   4   6  180.58   15.00
  -4  -4  -6   19.50    6.50
  -4  -4  -6   21.40    6.00
   4   4   6   14.50    3.60
   4   4   6    9.50    7.40
  -5  -4  -6    1.20    3.60
   5   4   6   -1.10    6.80
  -6  -4  -6   44.00   10.10
   6   4   6    8.50   11.90
  -7  -4  -6  566.44   46.10
   7   4   6  529.65   53.79
   6  -5  -6   54.19   16.30
   6  -5  -6   11.50   17.60
  -6   5   6   29.20    9.00
   5  -5  -6   44.60   14.20
  -5   5   6   33.00   12.80
  -5   5   6   29.90    9.00
   4  -5  -6   22.10   12.60
   4  -5  -6   22.60   12.20
  -4   5   6   53.79   11.70
  -4   5   6   34.50    9.50
   3  -5  -6   -3.30   10.40
   3  -5  -6    8.00    7.50
  -3   5   6   24.90    9.30
   2  -5  -6   59.29   17.90
   2  -5  -6   74.99   15.60
  -2   5   6  108.89   15.20
  -2   5   6   87.69   15.50
   1  -5  -6   63.89   12.90
   1  -5  -6   39.90   14.10
  -1   5   6   72.39   14.40
  -1   5   6   64.69   13.00
   0  -5  -6   20.00    6.50
   0  -5  -6   13.20    8.30
   0  -5  -6   13.10    6.20
   0   5   6   24.70    8.50
   0   5   6   26.50    9.90
  -1  -5  -6 1484.65  116.89
  -1  -5  -6 1699.73  110.49
   1   5   6 1688.43  104.69
  -2  -5  -6 2691.33  184.98
   2   5   6 2988.50  193.58
  -3  -5  -6   14.40    6.20
  -3  -5  -6    9.10    4.60
   3   5   6    3.90    5.90
   3   5   6   -0.10    3.40
  -4  -5  -6  599.84   46.20
   4   5   6  493.65   39.80
   4   5   6  635.14   51.79
  -5  -5  -6  408.66   29.60
   5   5   6  312.47   26.10
  -6  -5  -6   56.49   12.30
   6   5   6   67.79   15.80
  -7  -5  -6   17.00    7.50
   7   5   6  -14.30    9.80
   5  -6  -6   10.30   14.30
   5  -6  -6   28.80   14.40
  -5   6   6   26.30    9.40
  -5   6   6   20.30   10.40
   4  -6  -6   25.20   12.90
  -4   6   6   20.00   10.60
  -4   6   6   35.00    9.50
   3  -6  -6   16.80   10.20
   3  -6  -6   20.00   10.40
  -3   6   6   27.40   10.20
  -3   6   6   11.40    5.70
   2  -6  -6   69.89   16.00
  -2   6   6   72.99   16.30
  -2   6   6   69.09   13.00
   1  -6  -6  216.08   30.10
   1  -6  -6  256.77   27.10
  -1   6   6  300.97   29.80
  -1   6   6  316.27   27.20
   0  -6  -6   40.90   11.20
   0  -6  -6   40.60    8.90
   0  -6  -6   42.90   10.60
  -1  -6  -6  384.66   30.10
  -1  -6  -6  305.17   34.30
  -1  -6  -6  319.77   27.60
   1   6   6  419.46   37.20
  -2  -6  -6   30.50    7.50
  -2  -6  -6    7.60    4.00
  -2  -6  -6   14.10    8.00
   2   6   6   16.20    8.60
   2   6   6   19.80    7.10
  -3  -6  -6   69.59   10.70
  -3  -6  -6   93.19   14.20
   3   6   6   65.39   11.00
  -4  -6  -6   32.20   10.00
  -4  -6  -6   21.90    9.70
   4   6   6   19.90    6.80
   4   6   6   37.00   11.10
  -5  -6  -6    4.00    6.90
  -5  -6  -6   12.00    5.40
   5   6   6    4.60    5.30
  -6  -6  -6    1.60    6.20
  -6  -6  -6   12.30    6.90
  -6  -6  -6   -1.00   13.80
   6   6   6   10.80    8.80
   4  -7  -6   62.69   17.70
   4  -7  -6   46.20   18.90
  -4   7   6   50.59   12.30
  -4   7   6   46.80   14.60
   3  -7  -6   85.59   18.80
   3  -7  -6   56.09   21.10
  -3   7   6  101.59   20.60
  -3   7   6  110.59   16.10
   2  -7  -6   54.49   15.60
   2  -7  -6   22.20   10.50
  -2   7   6   48.20   12.30
  -2   7   6   34.80   11.50
   1  -7  -6    2.60    8.30
   1  -7  -6   13.40    8.10
  -1   7   6   22.00    8.60
  -1   7   6   13.30    6.60
   0  -7  -6   14.10    7.20
   0  -7  -6    5.90    6.90
   0  -7  -6   23.60    7.30
   0   7   6    5.30    6.10
   0   7   6    7.90    7.40
  -1  -7  -6  301.37   33.90
  -1  -7  -6  272.47   33.60
  -1  -7  -6  391.96   29.90
  -2  -7  -6  358.46   29.30
  -2  -7  -6  300.27   35.00
  -3  -7  -6  221.28   21.70
  -3  -7  -6  181.08   24.90
   3   7   6  249.68   27.80
  -4  -7  -6   14.80    8.90
  -4  -7  -6   13.90    6.20
   4   7   6   -1.50    5.80
   4   7   6  -11.30    6.80
  -5  -7  -6   -2.80    5.50
  -5  -7  -6    3.50    8.20
   5   7   6    5.30    6.60
   5   7   6   16.90    8.70
  -6  -7  -6  144.39   21.80
  -6  -7  -6  232.78   22.40
   3  -8  -6   55.49   14.70
   3  -8  -6   60.59   17.80
  -3   8   6   62.69   13.40
  -3   8   6   48.20   16.40
   2  -8  -6   16.10   11.40
   2  -8  -6   34.10   14.70
  -2   8   6   41.50   13.70
  -2   8   6    9.90    8.20
   1  -8  -6  162.08   26.30
   1  -8  -6  119.39   21.50
  -1   8   6  171.28   19.60
   0  -8  -6   34.80   14.00
   0  -8  -6   43.90   11.80
  -1  -8  -6  129.09   21.30
  -1  -8  -6  136.89   16.50
  -1  -8  -6   93.39   16.40
  -2  -8  -6   14.00   10.80
  -2  -8  -6   26.90    9.00
  -2  -8  -6   14.00    9.00
  -3  -8  -6  142.99   22.90
  -4  -8  -6  122.19   22.70
  -4  -8  -6  177.88   19.30
   4   8   6  172.08   23.00
  -5  -8  -6   -4.10    9.20
  -5  -8  -6    1.80    5.80
   5   8   6   -0.40    7.70
   1  -9  -6   14.60   11.90
  -1   9   6   29.30   10.10
   0  -9  -6    9.10   10.90
   0   9   6   38.70   15.00
   0   9   6   10.10    9.10
  -1  -9  -6  222.58   33.30
  -1  -9  -6  218.28   26.90
   1   9   6  333.87   36.80
   1   9   6  301.27   28.60
  -2  -9  -6  135.19   16.70
  -2  -9  -6   92.39   15.90
  -2  -9  -6   93.99   20.60
  -3  -9  -6    7.10   11.00
  -3  -9  -6    4.10    7.70
  -3  -9  -6    3.80    6.80
   3   9   6   -2.70    9.20
   3   4  -7  110.29   21.20
  -3  -4   7  113.69   16.20
  -3  -4   7   83.39   20.10
   2   4  -7  -12.90    7.10
   2   4  -7    2.40    9.60
  -2  -4   7    4.50    6.00
  -2  -4   7   -0.70    9.30
   1   4  -7  -13.60    6.90
   1   4  -7  -15.70    9.70
  -1  -4   7   -5.10    8.90
  -1  -4   7  -14.50    6.10
  -1  -4   7    5.80    6.10
   0   4  -7   19.70   12.00
   0  -4   7    2.00    7.10
   0  -4   7    2.70    6.20
   0  -4   7    9.70    7.60
  -1   4  -7    0.80    8.70
  -1   4  -7   -2.40    6.30
   1  -4   7    3.00    8.60
   1  -4   7   -0.40    8.40
  -2   4  -7   39.30   11.20
  -2   4  -7   87.29   21.70
   2  -4   7   54.79   13.60
   2  -4   7   56.89   12.50
  -3   4  -7   12.40    7.70
  -3   4  -7   -1.20   10.70
   3  -4   7    3.00    7.20
   3  -4   7    9.80    8.60
   4   3  -7   13.50    7.80
  -4  -3   7  -13.10    9.60
  -4  -3   7   -8.00    6.00
   3   3  -7    5.50    9.00
  -3  -3   7    9.70    9.40
  -3  -3   7   24.40    7.90
   2   3  -7   -4.00    5.60
  -2  -3   7    4.10    8.50
  -2  -3   7   15.50    7.10
  -2  -3   7   -2.70    5.30
   1   3  -7  144.89   17.80
   1   3  -7   98.09   19.40
  -1  -3   7   94.99   20.70
  -1  -3   7  104.09   14.20
   0   3  -7   28.20   11.80
   0  -3   7   28.10   10.80
   0  -3   7   44.90    9.70
   0  -3   7   35.60    9.30
  -1   3  -7   17.80    7.20
  -1   3  -7    3.00    9.40
   1  -3   7   21.30    6.70
   1  -3   7   16.90    9.80
  -2   3  -7   -0.70    4.80
  -2   3  -7   -0.90    9.10
   2  -3   7   15.60    6.30
   2  -3   7    9.60    5.80
  -3   3  -7   35.70   18.40
  -3   3  -7   75.19   13.30
   3  -3   7   63.49   13.00
   3  -3   7   82.09   18.00
   3  -3   7   89.99   13.10
  -4   3  -7  158.98   19.30
  -4   3  -7  148.09   33.10
   4  -3   7  128.09   16.70
   4  -3   7  173.88   20.60
   5   2  -7   -9.90    8.30
  -5  -2   7   -3.20    6.00
  -5  -2   7    6.20   11.20
   4   2  -7   91.79   20.10
  -4  -2   7   56.79   12.80
  -4  -2   7   54.19   16.80
  -4  -2   7   62.39    8.80
   3   2  -7    7.90    5.70
  -3  -2   7   17.60    9.50
  -3  -2   7   -4.10    5.90
  -2  -2   7   11.00    8.70
  -2  -2   7   12.40    7.00
  -2  -2   7    8.50    5.60
   1   2  -7   -1.70    7.60
   1   2  -7   12.80    6.40
  -1  -2   7   -1.60    8.60
  -1  -2   7   15.70    6.80
   0   2  -7    6.90    4.10
   0   2  -7   14.60    7.70
   0   2  -7    7.20    5.50
   0  -2   7   12.70    7.50
  -1   2  -7   70.09   16.10
  -1   2  -7   68.49   11.80
   1  -2   7   79.49   11.40
   1  -2   7   56.69   16.80
   1  -2   7   50.69   11.90
  -2   2  -7   11.20    5.60
  -2   2  -7   13.90    8.90
   2  -2   7    4.70   12.20
   2  -2   7    6.70    4.80
  -3   2  -7    9.10   10.10
  -3   2  -7   13.30    6.40
   3  -2   7    2.40    5.00
   3  -2   7   19.00   11.20
  -4   2  -7   72.39   22.80
   4  -2   7   68.09   12.80
   4  -2   7   69.59   14.10
  -5   2  -7   17.70    8.40
  -5   2  -7   15.60   13.80
   5  -2   7    8.90    8.10
   6   1  -7   14.60   20.30
   6   1  -7   25.50   13.50
  -6  -1   7   46.20   11.90
   5   1  -7   14.30   11.30
   5   1  -7   30.10   18.70
  -5  -1   7   40.80   10.30
  -5  -1   7   25.50    4.80
   4   1  -7   -4.10    6.90
   4   1  -7   -8.00   11.40
  -4  -1   7    5.30    4.60
   3   1  -7   52.99   12.10
   3   1  -7   61.19   18.20
  -3  -1   7   43.80    9.00
  -3  -1   7   34.70   11.10
   2   1  -7   13.40    5.90
  -2  -1   7   -7.90    4.70
  -2  -1   7   -4.40    3.40
  -2  -1   7   -8.40    5.50
   1   1  -7  164.78   18.30
  -1  -1   7  136.09   20.00
  -1  -1   7  109.29   17.30
  -1  -1   7  136.59   16.30
   0   1  -7  294.67   25.90
   0   1  -7  265.77   24.60
   0   1  -7  320.57   32.90
   0  -1   7  237.48   27.80
   0  -1   7  255.37   34.40
  -1   1  -7  158.88   17.10
  -1   1  -7  167.38   23.50
   1  -1   7  181.08   17.20
   1  -1   7  159.98   19.60
  -2   1  -7   -0.30    3.90
   2  -1   7   -4.40    4.00
   2  -1   7    0.80    3.50
   2  -1   7   -7.20    8.80
  -3   1  -7  803.62   73.19
  -3   1  -7  900.61   61.99
   3  -1   7  755.22   62.69
   3  -1   7  868.71   57.79
   3  -1   7  801.12   58.89
  -4   1  -7  195.58   30.90
   4  -1   7  196.58   20.50
   4  -1   7  196.88   15.90
  -5   1  -7   -1.40   11.60
  -5   1  -7   -1.30    4.70
   5  -1   7   12.80    7.40
  -6   1  -7   -8.40   11.30
  -6   1  -7   10.20    6.80
   6  -1   7   -2.60    8.40
   6   0  -7   17.90   11.60
   6   0  -7   17.40   16.60
  -6   0   7    3.10    6.00
   5   0  -7   39.20   15.10
   5   0  -7   -5.30    8.90
  -5   0   7   -0.20    6.00
   4   0  -7   11.60    6.50
   4   0  -7   13.40   12.10
   3   0  -7   79.79   22.20
   3   0  -7   77.19   16.40
  -3   0   7   79.89   12.20
  -3   0   7   89.19   16.10
   2   0  -7 1421.66  100.29
   2   0  -7 1297.17  116.69
  -2   0   7 1470.55   98.49
  -2   0   7 1378.06   97.69
   1   0  -7  108.69   14.00
   1   0  -7  104.89   22.20
   1   0  -7  120.09   15.00
  -1   0   7  124.69   15.40
  -1   0   7   99.49   16.00
   0   0  -7  324.87   29.40
   0   0  -7  425.06   40.80
   0   0  -7  357.76   29.90
   0   0   7  346.97   34.20
   0   0   7  353.16   38.00
  -1   0  -7   -1.50    3.50
  -1   0  -7    6.90    3.80
  -1   0  -7    6.60    6.50
   1   0   7    2.10    3.10
   1   0   7    7.40    5.40
   1   0   7    6.70    8.90
  -2   0  -7  562.14   42.90
  -2   0  -7  580.74   54.09
   2   0   7  585.04   39.90
   2   0   7  469.05   41.50
   2   0   7  578.14   47.50
  -3   0  -7    1.30    8.20
  -3   0  -7   17.90    6.00
   3   0   7   10.00    4.00
   3   0   7    7.30    4.10
  -4   0  -7   41.30    9.90
   4   0   7   44.00    8.60
  -5   0  -7    9.80    6.50
  -5   0  -7   26.00   14.70
   5   0   7   13.90    7.60
  -6   0  -7    4.80    6.60
  -6   0  -7    8.00   11.40
   6  -1  -7  123.69   27.50
   6  -1  -7  102.69   29.70
  -6   1   7   84.99   13.50
  -6   1   7  117.99   17.10
   5  -1  -7   34.80   19.80
  -5   1   7   68.59   14.90
  -5   1   7   84.79   12.00
   4  -1  -7   24.30   16.30
   4  -1  -7   19.60   10.50
  -4   1   7   37.20   10.70
  -4   1   7   36.80    8.10
   3  -1  -7  512.85   46.30
   3  -1  -7  511.55   54.49
  -3   1   7  556.74   42.00
  -3   1   7  524.15   43.80
   2  -1  -7  538.75   45.50
   2  -1  -7  511.75   53.99
  -2   1   7  556.54   44.50
  -2   1   7  595.74   45.40
   1  -1  -7  224.68   27.40
   1  -1  -7  154.18   17.80
   1  -1  -7  177.38   19.00
  -1   1   7  163.18   26.40
  -1   1   7  194.98   21.40
   0  -1  -7  145.89   15.00
   0  -1  -7  143.19   20.90
   0  -1  -7  131.59   15.80
   0   1   7  160.08   20.50
   0   1   7  159.58   29.50
  -1  -1  -7   13.20    5.70
  -1  -1  -7   10.10    7.20
   1   1   7    2.40    6.30
   1   1   7   22.50    9.60
  -2  -1  -7  253.57   29.90
  -2  -1  -7  196.78   19.60
   2   1   7  163.88   21.70
   2   1   7  180.38   24.60
   2   1   7  169.78   18.50
   2   1   7  206.28   15.90
  -3  -1  -7   15.20    6.00
  -3  -1  -7  -11.30    8.20
   3   1   7   10.60    4.10
   3   1   7    4.50    4.80
   3   1   7   11.50    3.70
  -4  -1  -7  -12.10    8.60
  -4  -1  -7   17.10    6.70
   4   1   7   13.20    5.40
  -5  -1  -7  138.89   28.30
  -5  -1  -7  129.29   16.30
   5   1   7  105.89   15.20
  -6  -1  -7    5.80    5.70
  -6  -1  -7    0.50   11.70
   6  -2  -7   21.60   14.00
   6  -2  -7    2.70   16.50
  -6   2   7   32.70   10.80
  -6   2   7   15.40    8.20
   5  -2  -7   15.90   10.80
   5  -2  -7   25.10   12.50
  -5   2   7   25.00    8.80
  -5   2   7   22.40    8.60
   4  -2  -7   97.89   25.90
   4  -2  -7  148.49   20.20
  -4   2   7   98.39   18.10
  -4   2   7  116.29   15.10
   3  -2  -7  470.75   43.00
   3  -2  -7  483.45   52.09
  -3   2   7  512.55   39.50
  -3   2   7  440.86   40.30
   2  -2  -7   63.19   17.40
   2  -2  -7   46.70   12.40
  -2   2   7   64.99   13.30
  -2   2   7   74.69   13.60
   1  -2  -7  502.75   50.99
   1  -2  -7  509.15   42.00
   1  -2  -7  514.35   41.40
  -1   2   7  586.64   45.40
  -1   2   7  552.54   52.19
   0  -2  -7   89.59   11.50
   0  -2  -7   63.39   15.60
   0   2   7   75.29   15.50
   0   2   7   75.79   20.40
  -1  -2  -7   40.80   12.10
  -1  -2  -7   28.90    7.90
  -1  -2  -7   29.40    6.00
   1   2   7   37.20   12.10
   1   2   7   51.79   12.80
  -2  -2  -7   15.80    6.30
  -2  -2  -7    7.00    7.00
   2   2   7    8.40    6.40
   2   2   7    2.30    6.30
  -3  -2  -7  127.49   14.40
   3   2   7  110.89   32.30
   3   2   7  107.69   10.80
   3   2   7   81.39   10.30
  -4  -2  -7  185.38   19.40
  -4  -2  -7  175.18   27.90
   4   2   7  157.98   24.10
  -5  -2  -7  156.98   17.20
  -5  -2  -7  115.59   28.00
   5   2   7   94.89   21.90
  -6  -2  -7   13.00   12.40
  -7  -2  -7  -11.70   12.40
  -7  -2  -7    8.70    7.40
   7   2   7  -10.50    9.80
   6  -3  -7   29.20   18.60
   5  -3  -7   58.69   22.80
  -5   3   7   92.09   17.70
  -5   3   7   83.39   15.40
   4  -3  -7   42.70   14.10
   4  -3  -7   44.30   19.30
  -4   3   7   49.10   11.70
  -4   3   7   45.70   11.20
   3  -3  -7   -8.80    9.00
   3  -3  -7  -14.80    6.20
  -3   3   7   -1.50    4.70
  -3   3   7   -1.40    3.90
   2  -3  -7  122.29   17.30
  -2   3   7  125.99   16.70
   1  -3  -7   10.20    4.80
   1  -3  -7    7.60    8.10
   1  -3  -7   -5.10    3.80
  -1   3   7    2.90    4.90
  -1   3   7   13.20   11.00
   0  -3  -7  555.04   53.79
   0  -3  -7  625.64   47.30
   0   3   7  667.03   52.89
  -1  -3  -7   27.00    4.60
  -1  -3  -7   19.90    6.60
  -1  -3  -7   21.80   10.30
   1   3   7   29.00    6.80
   1   3   7   35.10   10.40
   1   3   7   42.70   11.90
  -2  -3  -7    5.30    6.00
  -2  -3  -7   14.80    5.80
   2   3   7   16.50    8.40
   2   3   7   21.70    6.30
  -3  -3  -7   54.69   10.70
   3   3   7   51.39    7.40
  -4  -3  -7    3.40    4.20
   4   3   7   -6.00    5.50
  -5  -3  -7  145.79   17.60
  -6  -3  -7    0.10    5.20
   6   3   7   -9.00    7.70
  -7  -3  -7   11.30    6.20
   7   3   7   24.50   10.60
   5  -4  -7  -14.70    9.60
  -5   4   7    6.70    7.40
  -5   4   7   -0.20    5.20
   4  -4  -7   15.80   10.20
   4  -4  -7    9.80   14.30
  -4   4   7   28.90    9.50
   3  -4  -7  109.19   26.20
   3  -4  -7  144.89   20.40
  -3   4   7  145.19   17.90
  -3   4   7  148.29   18.20
   2  -4  -7  172.48   21.30
   2  -4  -7  152.68   26.60
  -2   4   7  190.28   21.30
  -2   4   7  173.38   20.40
   1  -4  -7    3.40    4.90
   1  -4  -7    3.60    7.70
   1  -4  -7    3.10    4.30
  -1   4   7   -3.00    3.90
  -1   4   7    4.80    3.90
   0  -4  -7  393.86   33.00
   0  -4  -7  339.37   29.70
   0  -4  -7  380.86   41.30
   0   4   7  453.55   40.30
   0   4   7  443.66   38.60
  -1  -4  -7  112.49   10.00
  -1  -4  -7  131.99   15.10
  -1  -4  -7  126.29   18.60
   1   4   7  137.89   10.60
   1   4   7  102.39   17.50
   1   4   7  145.69   18.20
  -2  -4  -7  274.47   31.10
  -2  -4  -7  320.67   28.10
   2   4   7  331.17   34.70
   2   4   7  347.97   28.60
  -3  -4  -7  471.65   41.70
   3   4   7  512.95   35.50
   3   4   7  425.06   45.10
  -4  -4  -7   -1.80    4.70
  -4  -4  -7    1.60    4.40
   4   4   7    0.90    2.50
   4   4   7   -3.20    6.60
  -5  -4  -7    8.20    4.90
   5   4   7   11.60    7.70
  -6  -4  -7   22.10    8.10
   6   4   7   13.80   11.70
  -7  -4  -7    9.80    6.40
   7   4   7    3.20   11.80
   5  -5  -7   16.30   16.60
   5  -5  -7   41.00   16.50
  -5   5   7   48.70   12.90
  -5   5   7   39.80   12.30
   4  -5  -7   -3.70    9.40
   4  -5  -7  -11.10    8.20
  -4   5   7   -7.40    5.40
  -4   5   7   19.00    7.80
   3  -5  -7   58.59   18.80
   3  -5  -7   61.49   15.40
  -3   5   7   52.89   12.60
  -3   5   7   41.00   12.70
   2  -5  -7   12.80   10.00
   2  -5  -7    8.60    8.10
  -2   5   7   18.50    6.50
  -2   5   7   23.50    9.10
   1  -5  -7    4.80    5.30
   1  -5  -7    1.00    8.50
  -1   5   7   -2.30    5.30
   0  -5  -7  263.27   23.70
   0  -5  -7  196.08   20.40
   0  -5  -7  288.57   33.00
  -1  -5  -7    6.30    2.80
  -1  -5  -7    6.50    4.70
  -1  -5  -7    3.50    8.90
   1   5   7   26.20    9.10
  -2  -5  -7  256.07   30.40
  -2  -5  -7  278.97   28.60
   2   5   7  283.47   32.30
   2   5   7  351.06   28.30
  -3  -5  -7  281.67   31.40
  -3  -5  -7  371.96   30.70
   3   5   7  335.17   35.90
   3   5   7  349.87   27.40
  -4  -5  -7   23.30    9.60
  -4  -5  -7   47.10   10.90
   4   5   7   25.00   11.20
   4   5   7   29.50    6.00
  -5  -5  -7    8.80    5.80
  -5  -5  -7    6.70    4.10
   5   5   7    8.40    8.00
  -6  -5  -7   63.09   13.40
   6   5   7   81.29   19.00
   4  -6  -7   19.00   13.00
  -4   6   7   47.20   14.10
  -4   6   7   19.70    8.80
   3  -6  -7   57.49   18.80
   3  -6  -7   29.20   13.20
  -3   6   7   66.79   13.10
  -3   6   7   35.60   12.20
   2  -6  -7  411.86   48.50
   2  -6  -7  397.16   40.90
  -2   6   7  500.05   43.80
  -2   6   7  510.55   41.00
   1  -6  -7   51.79   15.80
   1  -6  -7   41.00   11.00
  -1   6   7   28.50   10.60
  -1   6   7   28.80    9.20
   0  -6  -7    3.00    5.90
   0  -6  -7  -11.20    9.80
   0   6   7   11.00    7.10
  -1  -6  -7  281.77   20.20
  -1  -6  -7  235.68   20.50
  -1  -6  -7  287.37   33.80
  -2  -6  -7 1003.50   72.39
  -2  -6  -7  851.41   77.09
   2   6   7 1083.99   72.99
   2   6   7 1024.30   79.79
  -3  -6  -7   21.50   11.10
  -3  -6  -7   28.20    8.60
   3   6   7   33.20   11.60
  -4  -6  -7  106.69   18.70
  -4  -6  -7  160.88   18.00
   4   6   7  164.88   23.40
   4   6   7  136.09   15.40
   5   6   7   90.39   11.80
  -6  -6  -7   82.69   15.30
   6   6   7   81.79   19.10
   3  -7  -7   64.69   26.20
   3  -7  -7   94.09   20.10
  -3   7   7   97.79   19.10
   2  -7  -7   26.10   12.40
   2  -7  -7   40.70   16.50
  -2   7   7   54.89   15.40
  -2   7   7   49.00   13.10
   1  -7  -7   11.50    8.90
   1  -7  -7  -10.50   10.60
  -1   7   7   -4.30    7.20
   0  -7  -7  100.29   22.30
   0  -7  -7   94.89   16.00
   0  -7  -7  124.59   15.90
  -1  -7  -7  184.38   20.20
  -1  -7  -7  163.18   26.50
  -1  -7  -7  155.08   16.80
   1   7   7  210.38   26.20
  -2  -7  -7   32.10   11.30
  -2  -7  -7   16.80    6.90
   2   7   7   25.40    9.20
  -3  -7  -7   12.90   10.50
  -3  -7  -7   10.40    8.00
   3   7   7   33.00   12.80
  -4  -7  -7   41.30   12.70
  -4  -7  -7   23.60    8.30
   4   7   7   21.20    8.60
   4   7   7   25.20   12.20
  -5  -7  -7  184.38   21.90
   5   7   7  205.48   27.50
   2  -8  -7   71.79   17.60
   2  -8  -7   46.90   19.10
  -2   8   7   85.59   15.90
  -2   8   7   69.19   19.40
   1  -8  -7   16.50   10.90
   1  -8  -7   29.70   17.50
  -1   8   7   33.60   12.50
  -1   8   7   37.30   11.60
   0  -8  -7   -3.20   10.90
   0  -8  -7  -16.60    7.60
   0   8   7  -11.00    5.10
   0   8   7   -4.40    6.90
  -1  -8  -7   21.00   12.30
  -1  -8  -7    2.80    7.50
  -1  -8  -7    6.60    5.90
   1   8   7   -3.10    6.80
  -2  -8  -7   49.90   11.50
  -2  -8  -7   39.40   13.50
   2   8   7   22.70   12.40
  -3  -8  -7  123.09   24.50
  -3  -8  -7  178.38   20.60
   3   8   7  187.28   26.10
  -4  -8  -7   54.39   15.90
  -4  -8  -7   48.30   13.00
  -1  -9  -7   45.30   12.00
  -1  -9  -7   51.39   19.00
   1   9   7   83.29   20.00
   2   3  -8   10.20    7.90
  -2  -3   8   16.20    7.40
  -2  -3   8   -5.30   10.80
  -2  -3   8   27.30    9.60
   1   3  -8    8.90    7.60
   1   3  -8  -15.10   12.00
  -1  -3   8   29.50   12.50
  -1  -3   8   14.10    7.30
  -1  -3   8   -4.50    9.70
   0   3  -8   18.50   13.10
   0  -3   8   28.80   11.60
   0  -3   8   12.40    8.20
   0  -3   8   22.40    9.20
  -1   3  -8   54.99   18.30
  -1   3  -8   53.39   12.60
   1  -3   8   72.19   15.80
  -2   3  -8   13.00    7.70
  -2   3  -8   23.20   14.00
   2  -3   8   20.30    9.60
   2  -3   8   11.90    9.20
   4   2  -8   11.20    9.00
  -4  -2   8   15.00    7.60
  -4  -2   8    0.80   11.10
  -4  -2   8    3.70    7.40
   3   2  -8   12.20    7.70
  -3  -2   8    8.60    7.50
  -3  -2   8   29.50    9.90
  -3  -2   8    2.90   10.80
   2   2  -8  -11.40    6.90
  -2  -2   8  -14.90    6.60
  -2  -2   8    1.70    6.90
  -2  -2   8   -2.80    8.50
   1   2  -8   39.70   11.90
  -1  -2   8   40.60   10.40
  -1  -2   8   36.70   13.50
  -1  -2   8   23.50   11.10
   0   2  -8    7.00    6.40
   0   2  -8   -1.60    7.00
   0   2  -8   24.50   12.60
   0  -2   8   15.80    7.30
   0  -2   8    9.80    6.80
   0  -2   8   18.90    9.90
  -1   2  -8   53.89   17.50
  -1   2  -8   25.50    8.60
   1  -2   8   40.00   10.20
   1  -2   8   22.40   10.40
  -2   2  -8   11.30    6.70
  -2   2  -8    5.30   10.00
   2  -2   8    1.60    6.40
  -3   2  -8   26.10   15.10
  -3   2  -8   53.69   12.70
   3  -2   8   39.10   12.30
   3  -2   8   51.59    9.90
   4   1  -8   53.89   14.60
  -4  -1   8   38.70   11.40
  -4  -1   8   38.90   16.10
   3   1  -8   -2.30    6.90
  -3  -1   8   -1.00    5.30
  -3  -1   8    3.40    6.00
  -3  -1   8    7.90    9.40
   2   1  -8   15.90    8.90
  -2  -1   8   17.40    9.80
  -2  -1   8   14.30    7.40
  -2  -1   8   16.00    8.70
   1   1  -8   80.89   16.00
  -1  -1   8   54.29   16.20
  -1  -1   8   67.19   13.20
   0   1  -8  104.09   14.00
   0   1  -8   99.39   14.90
   0  -1   8   81.09   18.80
  -1   1  -8   15.50    5.90
  -1   1  -8   18.30   10.70
   1  -1   8   15.90    6.90
   1  -1   8   24.20    9.70
  -2   1  -8   10.90    5.70
  -2   1  -8   18.20   10.60
   2  -1   8   -0.30    5.10
   2  -1   8   13.00   13.40
   2  -1   8   10.20    6.70
  -3   1  -8   18.30    7.50
  -3   1  -8   49.99   19.10
   3  -1   8   41.70    9.20
   3  -1   8   17.70    6.30
   3  -1   8   20.30   12.30
  -4   1  -8    4.00    5.80
  -4   1  -8   18.50   11.80
   4  -1   8    0.70    6.00
   4  -1   8   -3.10    3.50
   5   0  -8  -11.30   10.40
   5   0  -8  -11.30   15.40
  -5   0   8    8.30    6.30
  -5   0   8   -8.00    7.20
   4   0  -8   21.00   10.90
   4   0  -8   17.40   17.10
  -4   0   8   28.10    7.40
  -4   0   8   29.60    9.40
   3   0  -8   21.20    9.40
   3   0  -8   33.10   14.00
  -3   0   8    4.60    7.10
   2   0  -8  224.08   32.70
   2   0  -8  219.28   24.40
  -2   0   8  180.68   23.40
  -2   0   8  268.57   25.10
   1   0  -8  135.59   27.20
   1   0  -8  129.59   17.20
  -1   0   8  135.89   19.60
  -1   0   8  133.89   17.40
   0   0  -8    3.20    4.40
   0   0  -8    6.10    3.90
   0   0   8    3.60    6.50
   0   0   8   10.70    7.00
  -1   0  -8    0.50    4.10
   1   0   8   12.50    6.20
   1   0   8    2.40    3.70
   1   0   8  -24.30   11.10
   1   0   8   -8.10    5.50
  -2   0  -8   96.29   13.80
  -2   0  -8   87.69   21.30
   2   0   8   89.39   13.90
   2   0   8   97.29   11.40
   2   0   8   89.49   18.30
  -3   0  -8   14.60   12.20
  -3   0  -8    7.20    5.70
   3   0   8    8.00    7.80
   3   0   8    6.70    4.90
   3   0   8   12.30    5.40
  -4   0  -8   18.80   13.20
   4   0   8   15.70    6.00
  -5   0  -8    9.50    8.00
  -5   0  -8    5.70   13.10
   5   0   8   26.90    7.70
   5  -1  -8   16.90   13.70
   5  -1  -8    6.60   19.80
  -5   1   8   25.60   10.50
  -5   1   8   18.30    7.30
   4  -1  -8   18.00    8.90
   4  -1  -8   28.60   16.40
  -4   1   8   14.70    7.50
  -4   1   8   19.50    7.30
   3  -1  -8  407.16   50.39
   3  -1  -8  484.85   43.10
  -3   1   8  443.06   38.50
  -3   1   8  484.05   41.40
   2  -1  -8  676.23   66.19
   2  -1  -8  694.23   55.49
  -2   1   8  678.83   55.19
  -2   1   8  734.93   56.29
   1  -1  -8   78.09   21.10
   1  -1  -8   54.09   11.80
   1  -1  -8   58.59   12.20
  -1   1   8   49.50   12.00
  -1   1   8   71.19   14.40
   0  -1  -8   11.40    5.90
   0  -1  -8   18.80    6.10
   0  -1  -8   11.30    9.20
   0   1   8    5.80    7.00
  -1  -1  -8  719.53   51.29
  -1  -1  -8  709.83   61.49
  -1  -1  -8  726.43   54.99
   1   1   8  715.83   66.29
   1   1   8  704.23   66.59
  -2  -1  -8  283.57   25.50
   2   1   8  275.07   22.10
   2   1   8  198.38   23.10
   2   1   8  217.28   29.70
   2   1   8  244.98   27.80
  -3  -1  -8   67.19   20.00
  -3  -1  -8   75.79   14.10
   3   1   8   64.99    9.10
   3   1   8   57.29    9.10
   3   1   8   80.79   11.90
   3   1   8   60.19   17.20
  -4  -1  -8    8.20   12.10
  -4  -1  -8   -1.00    4.60
   4   1   8   14.70    5.60
  -5  -1  -8    7.90   10.50
  -5  -1  -8   11.50    7.50
   5  -2  -8    4.80   17.50
   5  -2  -8   -2.10   11.80
  -5   2   8   20.40    9.50
   4  -2  -8   25.80   13.90
   4  -2  -8   16.90    8.50
  -4   2   8   10.40    6.80
  -4   2   8    2.50    6.40
   3  -2  -8   18.40   12.00
  -3   2   8    9.80    7.00
  -3   2   8    2.10    5.30
   2  -2  -8   21.40    9.60
  -2   2   8   41.00   10.10
  -2   2   8   40.80   10.90
   1  -2  -8    5.00    4.90
   1  -2  -8   -4.60    4.30
  -1   2   8   -0.80    4.80
  -1   2   8    5.60    6.80
   0  -2  -8   39.70    8.00
   0  -2  -8   40.80   14.40
   0  -2  -8   41.60    9.70
   0   2   8   59.69   13.90
   0   2   8   33.10   18.80
  -1  -2  -8   -7.70    7.20
  -1  -2  -8    3.50    3.40
   1   2   8   -3.00    6.50
  -2  -2  -8   69.09   14.20
  -2  -2  -8   44.40   11.10
   2   2   8   61.99    7.30
   2   2   8   60.79   16.50
   2   2   8   87.79   14.20
   2   2   8   54.49    9.80
  -3  -2  -8   18.60    7.10
   3   2   8   35.00   13.30
   3   2   8   28.60    6.80
  -4  -2  -8  295.07   26.90
   4   2   8  208.08   33.00
  -5  -2  -8   36.70   10.00
   5   2   8   27.50   13.70
  -6  -2  -8    6.60    6.40
  -6  -2  -8   -4.40   12.10
   6   2   8    1.10   11.10
   5  -3  -8  -19.20   15.30
  -5   3   8    6.20    8.40
  -5   3   8   15.90    8.20
   4  -3  -8   -4.50    7.70
   4  -3  -8  -15.60   12.10
  -4   3   8   -3.80    7.10
  -4   3   8   -6.30    9.80
   3  -3  -8   -7.30   12.10
   3  -3  -8   15.50    8.40
  -3   3   8   11.80    8.00
  -3   3   8   11.50    7.10
   2  -3  -8   59.99   19.20
   2  -3  -8   57.99   13.40
  -2   3   8   52.29   12.30
  -2   3   8   71.59   14.90
   1  -3  -8  134.89   27.10
   1  -3  -8  120.79   16.20
   1  -3  -8  109.89   15.20
  -1   3   8  154.98   19.60
  -1   3   8  145.69   20.20
   0  -3  -8   96.29   13.50
   0  -3  -8   71.69   19.80
   0  -3  -8   92.99   11.60
  -1  -3  -8  160.78   25.10
  -1  -3  -8  219.18   21.40
  -1  -3  -8  180.68   19.00
   1   3   8  196.68   26.20
   1   3   8  199.58   25.40
  -2  -3  -8  119.79   16.30
  -2  -3  -8  116.19   19.30
   2   3   8  135.99   21.50
   2   3   8  169.38   18.70
  -3  -3  -8   45.50   11.00
  -3  -3  -8   63.49   12.70
   3   3   8   63.69    9.50
   3   3   8   51.19   15.40
  -4  -3  -8  233.28   24.90
   4   3   8  234.98   31.30
  -5  -3  -8   -2.00    4.90
   5   3   8   -1.60    9.00
  -6  -3  -8   -2.30    6.20
   6   3   8    7.70   10.90
   4  -4  -8   45.30   22.00
   4  -4  -8   26.10   14.10
  -4   4   8   34.00   11.20
  -4   4   8   56.09   12.70
   3  -4  -8   -2.20   12.60
   3  -4  -8   -0.50    8.40
  -3   4   8   12.20    6.80
  -3   4   8   -2.80    6.80
   2  -4  -8   73.29   15.20
   2  -4  -8   81.29   23.40
  -2   4   8  120.69   17.50
  -2   4   8   86.29   16.00
   1  -4  -8  504.15   41.20
   1  -4  -8  421.36   49.40
   1  -4  -8  414.66   38.10
  -1   4   8  551.54   45.30
  -1   4   8  537.75   43.60
   0  -4  -8    6.40    5.20
   0  -4  -8   -0.10    4.50
   0  -4  -8    7.50    9.00
   0   4   8   -1.30    6.30
  -1  -4  -8  266.57   19.60
  -1  -4  -8  297.27   34.40
  -1  -4  -8  280.07   26.80
   1   4   8  308.77   33.40
  -2  -4  -8    8.30    4.60
  -2  -4  -8    5.80    8.60
   2   4   8    0.80    6.50
   2   4   8   19.10    7.00
  -3  -4  -8  548.65   44.10
   3   4   8  521.75   39.00
   3   4   8  528.35   51.19
  -4  -4  -8   17.90    6.60
  -4  -4  -8   47.30   12.70
   4   4   8   32.10    5.10
   4   4   8   31.70   12.60
  -5  -4  -8  129.39   17.20
   5   4   8   98.89   23.30
  -6  -4  -8   37.30   11.20
   6   4   8   19.50   13.40
   4  -5  -8    3.70   10.90
   4  -5  -8   10.10   14.20
  -4   5   8   10.90    6.30
  -4   5   8    6.00    8.50
   3  -5  -8    0.60   13.40
   3  -5  -8    5.50    9.50
  -3   5   8   -9.70    6.70
  -3   5   8    6.10    6.90
   2  -5  -8   41.20   15.40
   2  -5  -8   38.20   11.20
  -2   5   8   29.70   11.30
  -2   5   8   43.80   12.40
   1  -5  -8   73.59   19.50
  -1   5   8   83.29   17.20
  -1   5   8   77.39   15.60
   0  -5  -8  140.89   15.50
   0  -5  -8  161.78   18.70
   0  -5  -8  151.68   25.10
  -1  -5  -8   64.39   12.70
  -1  -5  -8   63.79   17.70
   1   5   8   70.89   17.90
  -2  -5  -8  464.05   47.20
  -2  -5  -8  519.05   43.00
   2   5   8  527.25   43.20
   2   5   8  547.55   50.29
  -3  -5  -8  443.56   38.80
   3   5   8  412.76   44.00
   3   5   8  470.85   35.30
  -4  -5  -8   12.50    7.50
  -4  -5  -8    7.40   13.10
   4   5   8   11.10    3.90
   4   5   8    5.70    8.70
  -5  -5  -8   20.70    8.20
   5   5   8    1.80    9.70
   3  -6  -8   15.70   15.00
   3  -6  -8   19.70   10.40
  -3   6   8    7.50    8.10
   2  -6  -8   81.49   23.80
   2  -6  -8   82.19   18.70
  -2   6   8   99.49   20.10
  -2   6   8  118.29   21.30
   1  -6  -8   50.29   17.20
  -1   6   8   42.50   11.90
  -1   6   8   37.20   12.90
   0  -6  -8   10.30   12.90
   0  -6  -8   10.60    9.80
   0  -6  -8   23.00    8.60
   0   6   8   26.00    9.80
  -1  -6  -8   16.30   10.20
  -1  -6  -8    1.60    5.60
   1   6   8   -7.90    6.00
  -2  -6  -8   16.90    7.20
   2   6   8    4.80    8.30
  -3  -6  -8  -13.90    9.60
  -3  -6  -8   -2.10    5.20
   3   6   8    4.50    8.20
   3   6   8   -2.80    5.70
  -4  -6  -8   33.20   11.10
  -4  -6  -8   40.30   10.90
   4   6   8   22.30    7.70
   4   6   8   39.90   14.30
  -5  -6  -8    2.90    5.10
  -5  -6  -8  -12.20    7.60
   5   6   8   -8.50    9.40
   2  -7  -8    2.70   10.80
   2  -7  -8  -11.80   15.80
  -2   7   8   12.90    8.20
  -2   7   8    3.00    7.70
   1  -7  -8   17.90   14.30
   1  -7  -8   14.90    9.20
  -1   7   8   11.80    8.90
  -1   7   8   19.40    9.00
   0  -7  -8   13.20    6.70
   0  -7  -8   -3.00    9.90
   0  -7  -8   -8.80    6.60
   0   7   8   -1.30    7.60
   0   7   8   10.80    7.70
  -1  -7  -8  136.29   17.10
  -1  -7  -8   80.39   21.50
   1   7   8  105.29   22.50
  -2  -7  -8   51.39   11.80
   2   7   8   47.20   15.60
  -3  -7  -8    7.20   13.30
  -3  -7  -8   39.80   10.90
   3   7   8   19.90   12.90
  -4  -7  -8   15.40   11.20
  -4  -7  -8    5.20    6.10
   4   7   8   11.80    9.00
   0  -8  -8  137.89   29.60
   0  -8  -8  124.19   19.40
  -1  -8  -8   23.90   16.00
  -1  -8  -8   47.20   12.00
   1   8   8   79.89   21.40
  -2  -8  -8   18.00    8.20
  -2  -8  -8   -1.00   12.80
   2   8   8    0.20    8.00
   0  -2   9   19.90   14.40
   0  -2   9   48.40   12.40
   0  -2   9   25.40   15.70
   2   1  -9   34.10   10.20
  -2  -1   9   33.20   15.90
  -2  -1   9   30.30   10.60
   1   1  -9   94.19   16.50
  -1  -1   9   73.09   16.00
  -1  -1   9   98.99   21.20
  -1  -1   9   75.49   18.50
   0   1  -9   -9.30    6.80
   0   1  -9   13.10    6.70
   0  -1   9   -2.80    6.60
   0  -1   9    8.50   10.20
   0  -1   9   -5.50   10.60
   0  -1   9    2.00    6.50
  -1   1  -9   47.20   12.70
   1  -1   9   18.40   11.20
   1  -1   9   40.70   14.00
  -2   1  -9  -17.80   11.20
  -2   1  -9   10.60    5.60
   2  -1   9    0.80    5.50
   3   0  -9   41.60   12.70
  -3   0   9   31.00   10.90
  -3   0   9   42.30   12.00
   2   0  -9  150.58   21.30
   2   0  -9  188.78   36.40
  -2   0   9  121.89   24.90
   1   0  -9  198.08   24.20
  -1   0   9  190.08   22.80
  -1   0   9  147.89   24.30
  -1   0   9  171.88   23.60
   0   0  -9    2.30    6.10
   0   0  -9   14.40    7.00
   0   0   9    1.20    8.70
   0   0   9    2.60    8.60
  -1   0  -9   22.60    8.80
   1   0   9   30.80   12.90
   1   0   9   28.70   12.60
   1   0   9   30.50    7.90
  -2   0  -9  108.99   18.30
   2   0   9  109.99   16.80
   2   0   9  130.39   14.20
   2   0   9  103.99   23.70
   2   0   9   74.89   19.60
  -3   0  -9   73.69   21.40
  -3   0  -9   58.89   12.40
   3   0   9   42.40    9.30
   3   0   9   54.09   18.80
   3   0   9   36.00    8.40
   3  -1  -9    9.70    8.60
   3  -1  -9   13.10   17.20
  -3   1   9   11.80    7.80
  -3   1   9    1.10    6.50
   2  -1  -9   53.99   13.10
   2  -1  -9   70.79   19.80
  -2   1   9   42.30   14.10
  -2   1   9   73.69   15.50
   1  -1  -9   39.10   17.00
   1  -1  -9   12.30    7.00
  -1   1   9   10.30    7.80
  -1   1   9   13.90    8.70
   0  -1  -9   -5.60    4.40
   0  -1  -9    4.50    5.60
   0  -1  -9    1.40   10.40
   0   1   9   -2.30    7.00
   1   1   9   31.90   13.80
   1   1   9   27.00    6.50
   1   1   9   23.10    9.60
  -2  -1  -9   12.00    7.20
   2   1   9    6.10    6.80
   2   1   9    7.30   10.90
   2   1   9   15.10    4.80
  -3  -1  -9   13.40    8.20
   3   1   9    7.60    8.30
   3   1   9   -0.50    4.90
  -4  -1  -9    2.10    8.00
   4   1   9    0.50    9.70
   4  -2  -9    4.10    8.40
  -4   2   9   -3.90    7.00
  -4   2   9   -5.10    7.90
   3  -2  -9  182.18   24.80
   3  -2  -9  132.79   33.20
  -3   2   9  193.48   23.20
  -3   2   9  215.58   25.60
   2  -2  -9   78.99   15.60
   2  -2  -9  102.99   27.00
  -2   2   9  121.09   21.60
  -2   2   9  105.99   19.10
   1  -2  -9    2.50    7.00
   1  -2  -9    0.30   12.10
   1  -2  -9    9.20    6.20
  -1   2   9   24.50    9.90
  -1   2   9    7.70    8.00
   0  -2  -9   22.00    5.70
   0  -2  -9    7.40   11.80
   0  -2  -9   -3.20    5.50
   0   2   9   -5.80    7.50
  -1  -2  -9   23.60   12.30
  -1  -2  -9   10.40    6.70
   1   2   9   18.20    5.60
   1   2   9   18.50    9.60
  -2  -2  -9   -0.50    5.40
   2   2   9  -15.50    7.00
   2   2   9    9.80    6.50
  -3  -2  -9   84.39   16.10
   3   2   9   68.09   10.70
   3   2   9   85.89   21.30
   3   2   9   52.49   10.70
  -4  -2  -9    5.50    6.00
   4   2   9    1.00    9.60
   3  -3  -9    3.10   16.30
   3  -3  -9    6.40    9.10
  -3   3   9    2.00    7.90
  -3   3   9    7.80    8.40
   2  -3  -9   21.00    8.50
  -2   3   9    4.10    7.20
  -2   3   9    4.00    6.80
   1  -3  -9  -12.00    5.30
   1  -3  -9    7.80   12.40
   1  -3  -9   -1.90    5.20
  -1   3   9   15.40    7.80
  -1   3   9   -4.80    6.60
   0  -3  -9  113.79   13.50
   0  -3  -9  128.59   16.60
   0  -3  -9  145.19   28.40
   0   3   9   88.19   20.80
  -1  -3  -9   66.39   18.90
  -1  -3  -9   93.39   16.50
   1   3   9   96.29   21.50
  -2  -3  -9   -2.90    9.80
  -2  -3  -9    1.20    4.70
   2   3   9    2.00    7.90
  -3  -3  -9   95.29   16.70
   3   3   9   60.29   10.30
   3   3   9   74.59   19.90
  -4  -3  -9   15.70    9.30
   4   3   9    1.50   11.50
   3  -4  -9    1.30    8.80
  -3   4   9    5.00    6.70
  -3   4   9    0.80    7.50
   2  -4  -9   -6.00   13.80
   2  -4  -9   16.90    8.40
  -2   4   9    4.70    7.60
  -2   4   9    5.40    7.30
   1  -4  -9   63.39   12.70
   1  -4  -9   48.10   21.20
  -1   4   9  105.99   19.00
   0  -4  -9   24.00   14.00
   0  -4  -9   18.70    6.90
   0  -4  -9   12.90    5.70
   0   4   9   32.00   12.00
  -1  -4  -9    0.20    5.30
  -1  -4  -9   -4.80   11.60
   1   4   9    3.90    7.40
  -2  -4  -9  163.98   27.00
  -2  -4  -9  195.18   22.40
   2   4   9  193.48   23.60
   2   4   9  163.58   31.50
  -3  -4  -9  677.43   56.79
   3   4   9  727.83   51.29
   3   4   9  716.53   66.09
  -4  -4  -9   12.50    7.70
   4   4   9   11.00    3.80
   4   4   9   21.00   11.80
   3  -5  -9    4.30   17.70
   3  -5  -9   -4.10   11.50
  -3   5   9   27.20   12.60
   2  -5  -9   16.40   15.60
   2  -5  -9    9.50    8.60
  -2   5   9   12.10    8.90
  -2   5   9    4.20    6.50
   1  -5  -9   52.59   19.80
  -1   5   9   63.89   14.00
  -1   5   9   53.49   14.00
   0  -5  -9    2.00   11.20
   0  -5  -9   -5.60    5.30
   0   5   9   -7.60    6.70
  -1  -5  -9    1.90    5.60
  -1  -5  -9   20.20   11.30
   1   5   9   -5.60    6.50
  -2  -5  -9   48.20   12.30
   2   5   9   48.90   15.80
  -3  -5  -9  116.29   17.10
  -3  -5  -9   89.29   17.20
   3   5   9   88.49   13.00
   3   5   9   97.09   22.20
  -4  -5  -9   22.00    9.80
   4   5   9   39.90   17.60
   2  -6  -9   37.90   20.40
  -2   6   9    5.90    7.20
  -2   6   9   21.50   10.10
   1  -6  -9   66.49   13.50
   1  -6  -9   84.19   24.00
   0  -6  -9   -6.70    6.20
   0  -6  -9   19.00   15.50
   0   6   9   -7.40    7.80
  -1  -6  -9   79.09   16.40
  -1  -6  -9   67.69   21.20
   1   6   9   70.39   18.30
  -2  -6  -9  261.07   36.70
  -2  -6  -9  327.47   31.80
   2   6   9  365.06   39.60
  -3  -6  -9  387.46   36.80
   3   6   9  429.56   46.40
   0  -7  -9   42.70   12.00
   0  -7  -9   39.70   19.10
   0   7   9   47.10   16.60
   0   7   9   45.40   14.60
  -1  -7  -9   90.39   17.20
  -1  -7  -9   50.49   22.40
   1   7   9   80.59   19.80
  -2  -7  -9   -2.40   13.30
  -2  -7  -9   18.80    8.30
   2   7   9    4.80   11.60
   0  -1 -10    9.10    7.10
   0  -1 -10    3.30    7.20
   0   1  10   -4.00    9.30
   0   1  10    1.00    9.10
   1   1  10   -5.40    5.00
   1   1  10    7.70    9.30
   1   1  10    3.80    8.90
   1  -2 -10   11.70   17.60
   1  -2 -10   -2.60    7.10
  -1   2  10    4.00    8.90
  -1   2  10    0.20    9.20
   0  -2 -10   13.50    6.30
   0  -2 -10  -15.40   15.20
   0  -2 -10    8.20    6.90
   0   2  10   -2.50    7.50
  -1  -2 -10   27.30   15.10
  -1  -2 -10   16.30    9.10
   1   2  10   22.90   12.40
   1   2  10   15.60    5.60
  -2  -2 -10    0.70    7.10
   2   2  10   12.60   11.10
   2   2  10    2.70    8.40
   1  -3 -10    1.80   15.60
   1  -3 -10   -7.70    6.30
  -1   3  10    3.90    7.70
  -1   3  10    6.10    8.10
   0  -3 -10  -19.90   15.70
   0  -3 -10   15.10    6.40
   0  -3 -10   13.40    9.00
   0   3  10    4.70    8.30
  -1  -3 -10   11.40   13.60
  -1  -3 -10    2.10    6.80
   1   3  10    6.20    3.60
   1   3  10    2.60    7.80
  -2  -3 -10   -2.60   13.30
  -2  -3 -10   19.00    9.10
   2   3  10   20.80   12.50
   1  -4 -10    5.20   16.40
  -1   4  10    7.20    8.60
  -1   4  10   17.30   10.40
   0  -4 -10   79.09   15.60
   0  -4 -10   61.49   23.10
   0   4  10   92.39   20.10
  -1  -4 -10   10.10    6.60
  -1  -4 -10   -2.70   15.10
   1   4  10   11.20    9.30
  -2  -4 -10   68.29   15.90
  -2  -4 -10   58.69   18.10
   2   4  10   86.59   21.60
   0   5  10   28.50   14.50
  -1  -5 -10    1.80    8.30
  -1  -5 -10   -8.00   15.30
   1   5  10   -7.60    9.20
   0   0   0    0.00    0.00

_computing_structure_solution     'SHELXT 2014/5 (Sheldrick, 2014)'
;
_shelx_hkl_checksum                34965
_olex2_submission_special_instructions  'No special instructions were received'
